# Supplementary material for: Predicting protein complexes using a supervised learning method combined with local structural information
Source: PLoS One. 2018 Mar 19;13(3):e0194124. doi: 10.1371/journal.pone.0194124 (PMC5858846; doi:10.1371/journal.pone.0194124)
Supplement: S1 Dataset — (TXT) [file pone.0194124.s019.txt]

YBR112C	YCR084C
YDL106C	YKR099W
YNR034W	YKL205W
YGL035C	YBR112C
YDR172W	YDR172W
YBR143C	YDR172W
YFL018C	YDR148C
YIL125W	YDR148C
YCL009C	YMR108W
YBR126C	YDR074W
YBR126C	YMR261C
YML100W	YBR126C
YMR261C	YDR074W
YML100W	YDR074W
YNL172W	YKL022C
YFR036W	YKL022C
YNL172W	YNL172W
YHR166C	YKL022C
YKL022C	YKL022C
YKL022C	YBL084C
YHR166C	YHR166C
YHR166C	YBL084C
YBL084C	YBL084C
YKL211C	YER090W
YOR303W	YJR109C
YML102W	YBR195C
YPR018W	YBR195C
YML102W	YPR018W
YGR274C	YER148W
YCR042C	YER148W
YNL259C	YDR270W
YER148W	YNL039W
YGR246C	YNL039W
YGR246C	YER148W
YLR442C	YBR010W
YLR442C	YBR009C
YBR010W	YDR227W
YBR009C	YDR227W
YLR442C	YDR227W
YNL216W	YLR442C
YLR442C	YDR225W
YLR442C	YDR224C
YLR442C	YLR442C
YDR227W	YNL216W
YDL042C	YDR227W
YDL077C	YDR080W
YKL190W	YLR433C
YKL190W	YML057W
YJL164C	YIL033C
YIL033C	YPL203W
YIL033C	YKL166C
YLR182W	YER111C
YPR119W	YER111C
YLR182W	YPL204W
YNL154C	YHR135C
YGL019W	YIL035C
YOR061W	YGL019W
YGL019W	YGL019W
YOR039W	YIL035C
YOR061W	YOR039W
YOR039W	YOR039W
YLR212C	YNL126W
YHR172W	YLR212C
YHR172W	YNL126W
YNL126W	YDR356W
YDR356W	YHR172W
YKL182W	YPL231W
YHR107C	YDR085C
YDR218C	YDR218C
YDL043C	YJL203W
YDL043C	YDL030W
YDL030W	YDL030W
YDL030W	YJL203W
YDR477W	YNL257C
YER032W	YDR195W
YDR477W	YDR422C
YLR240W	YBR097W
YDR227W	YDR227W
YLL011W	YDL014W
YGL116W	YGL086W
YGL116W	YJL030W
YJR086W	YOR212W
YHR005C	YOR212W
YJL061W	YLR178C
YLR178C	YFR002W
YLR178C	YGR119C
YGL172W	YLR178C
YJL140W	YDR404C
YDR002W	YLR293C
YOR098C	YNL189W
YNL189W	YLR335W
YOL108C	YDR123C
YMR198W	YPR141C
YDR477W	YGL115W
YFR034C	YDL106C
YDR356W	YBR109C
YLR223C	YBR119W
YBR119W	YLR449W
YBR119W	YNL227C
YML016C	YBR119W
YDR110W	YBR119W
YIL061C	YML016C
YDR110W	YIL061C
YAL047C	YIL061C
YIL061C	YCR101C
YFR039C	YIL061C
YGR203W	YIL061C
YLR017W	YIL061C
YLR213C	YIL061C
YMR009W	YIL061C
YIL061C	YMR044W
YIL061C	YOR275C
YLR153C	YIL061C
YIL061C	YNR016C
YIL061C	YNL199C
YHR079C	YIL061C
YBL063W	YIL061C
YFL016C	YIL061C
YLR439W	YIL061C
YHR023W	YIL061C
YER105C	YIL061C
YOR346W	YIL061C
YOL004W	YIL061C
YIL061C	YPL016W
YBR117C	YIL061C
YIL061C	YER172C
YBR112C	YIL061C
YIL061C	YPL215W
YIL061C	YDL013W
YER172C	YMR240C
YMR240C	YPL016W
YOR319W	YMR240C
YLR090W	YMR240C
YMR240C	YGL035C
YBR112C	YMR240C
YGR056W	YOR319W
YOR319W	YHR209W
YJR022W	YOR319W
YJR022W	YBL026W
YCR077C	YJR022W
YDR228C	YJR022W
YEL015W	YJR022W
YJR022W	YGL096W
YJR022W	YHR034C
YJR022W	YHR035W
YJR022W	YIL173W
YNL050C	YJR022W
YJR022W	YOR076C
YBR003W	YJR022W
YGL173C	YJR022W
YNR050C	YJR022W
YDR277C	YJR022W
YGR158C	YJR022W
YNL118C	YJR022W
YER112W	YJR022W
YNR053C	YJR022W
YLR116W	YER013W
YPL016W	YLR116W
YJR066W	YLR116W
YJR005W	YLR116W
YDL156W	YLR116W
YDL161W	YLR116W
YIL130W	YLR116W
YMR065W	YLR116W
YML046W	YLR116W
YLR116W	YBR172C
YPL105C	YLR116W
YKL074C	YBR172C
YKL074C	YPL105C
YKL074C	YLR116W
YML046W	YKL074C
YKL074C	YGL035C
YPL016W	YKL074C
YKL074C	YLR357W
YDL043C	YPL215W
YDL043C	YJL146W
YMR302C	YDL043C
YGR162W	YDL043C
YGL049C	YDL043C
YDL043C	YBR113W
YDL043C	YDR131C
YDR180W	YDL043C
YDR386W	YDL043C
YDL043C	YDR409W
YER113C	YDL043C
YKL155C	YDL043C
YDL043C	YLL014W
YMR117C	YDL043C
YDL043C	YNL023C
YDL043C	YNR053C
YNR053C	YJL203W
YJL203W	YOL136C
YJL203W	YDR170C
YJL203W	YCR081W
YHL007C	YJL203W
YJL203W	YBL067C
YJL203W	YBL101C
YKR090W	YJL203W
YJL203W	YMR285C
YJL203W	YOL091W
YLR067C	YJL203W
YGR074W	YKL205W
YDR389W	YGR074W
YDR088C	YGR074W
YBR043C	YGR074W
YGL202W	YGR074W
YGR074W	YJR033C
YGR074W	YKL188C
YGR074W	YLR440C
YLR147C	YHR107C
YLR147C	YKR080W
YLR147C	YIL139C
YLR147C	YLR430W
YLL021W	YLR147C
YLR147C	YER029C
YLR433C	YLR147C
YLR147C	YBR114W
YLR147C	YGR290W
YHR178W	YLR147C
YLR147C	YMR088C
YER029C	YNR053C
YER029C	YDR422C
YLR220W	YER029C
YER029C	YNL187W
YCL061C	YDL030W
YDR421W	YDL030W
YDR485C	YDL030W
YDL030W	YML049C
YOR023C	YDL030W
YDL030W	YOR191W
YDL030W	YPL146C
YDL013W	YDL030W
YNR053C	YDL030W
YDL030W	YOR017W
YDL030W	YML104C
YMR005W	YDL030W
YIR009W	YLR433C
YBR114W	YIR009W
YIR009W	YOR017W
YLR067C	YIR009W
YIR009W	YKR099W
YKL173W	YIR009W
YAL024C	YIR009W
YIR009W	YBR136W
YNL036W	YIR009W
YIR009W	YJL092W
YIL143C	YIR009W
YPL016W	YIR009W
YDL001W	YIR009W
YIR009W	YDR184C
YHR099W	YIR009W
YHR197W	YIR009W
YNL091W	YIR009W
YOR011W	YIR009W
YLR456W	YIR009W
YER032W	YLR456W
YLR456W	YIL144W
YKR084C	YLR456W
YNR053C	YLR456W
YBR275C	YNL216W
YDR103W	YLR362W
YDR103W	YDL159W
YBL016W	YDR103W
YDR103W	YGR040W
YGR040W	YLR362W
YBL016W	YLR362W
YDL159W	YGR040W
YBL016W	YDL159W
YHR084W	YGR040W
YCL032W	YLR362W
R0030W	YOR101W
YOR351C	R0030W
YOR101W	YOR351C
YOR232W	YIL022W
YDR103W	YOR212W
YGL208W	YDR477W
YJL089W	YDR477W
YOL052C	YOL052C
YCR088W	YDR388W
YCR088W	YNL138W
YFL039C	YMR092C
YFL039C	YDL178W
YLR319C	YFL039C
YOR122C	YFL039C
YNL138W	YFL039C
YFL039C	YFL039C
YDR388W	YFL039C
YHR179W	YFL039C
YCL040W	YFL039C
YFL039C	YDR382W
YCL027W	YFL039C
YBR200W	YFL039C
YBR200W	YHL007C
YBR200W	YDR103W
YLR229C	YNL271C
YNL271C	YFL039C
YLR319C	YNL271C
YFL039C	YLL050C
YFL039C	YOR181W
YDR129C	YOR181W
YOR181W	YIL034C
YLL050C	YOR181W
YBL007C	YOR181W
YBR200W	YOR181W
YNL271C	YOR122C
YOR122C	YIL159W
YIL159W	YKR055W
YOR122C	YOR363C
YNL271C	YPR165W
YHR023W	YFL039C
YDR129C	YFL039C
YNL243W	YFL039C
YNL138W	YNL138W
YLR337C	YFL039C
YDL165W	YDR448W
YDR448W	YDR176W
YDR176W	YER148W
YDR448W	YGR252W
YDR176W	YOL148C
YGL013C	YDR176W
YBL005W	YDR176W
YDR448W	YEL009C
YER148W	YDR448W
YML051W	YPL248C
YPL248C	YER148W
YGL048C	YPL248C
YPL248C	YDR448W
YHR041C	YEL009C
YEL009C	YER022W
YDR308C	YEL009C
YDR176W	YEL009C
YMR236W	YEL009C
YEL009C	YGL112C
YBR198C	YEL009C
YBR198C	YDR448W
YDR176W	YMR236W
YDR176W	YGL112C
YBR198C	YDR176W
YGR274C	YMR236W
YGR274C	YGL112C
YBR198C	YGR274C
YHR099W	YDR448W
YBR081C	YHR099W
YBR081C	YDR176W
YDR176W	YHR099W
YBR198C	YDR216W
YDR216W	YER148W
YGR274C	YDR216W
YGL112C	YDR216W
YDR216W	YDR167W
YPL254W	YPL254W
YPL254W	YDR448W
YDR176W	YPL254W
YPL254W	YOL148C
YGR252W	YPL254W
YDR448W	YDR216W
YGR252W	YDR216W
YDR216W	YPR086W
YMR089C	YER017C
YNL148C	YML085C
YHR084W	YMR043W
YDR245W	YEL036C
YJR075W	YDR245W
YJL183W	YDR245W
YJL183W	YJR075W
YEL036C	YPL050C
YPL050C	YML115C
YBL084C	YLR127C
YKL022C	YLR127C
YLR127C	YHR166C
YER179W	YER179W
YER095W	YML032C
YGL163C	YER095W
YBR073W	YER179W
YER179W	YOR191W
YNR003C	YPR190C
YGR047C	YDL150W
YDL150W	YKR025W
YNL113W	YPR110C
YPR010C	YPR110C
YOR341W	YBR154C
YBR154C	YDL140C
YOR116C	YBR154C
YPR010C	YNL113W
YIL021W	YNL113W
YGL070C	YDL140C
YOR116C	YGL070C
YDR045C	YOR207C
YPR010C	YHR143W-A
YOR210W	YDL140C
YOR210W	YOR151C
YGR047C	YGR246C
YJR063W	YPR010C
YIL021W	YOL005C
YOR210W	YPR010C
YHR166C	YFR036W
YBL084C	YFR036W
YDR088C	YGR006W
YMR213W	YLL036C
YPL178W	YNL189W
YOR249C	YKL022C
YGL240W	YKL022C
YLR102C	YKL022C
YKL022C	YDL008W
YNL172W	YGL240W
YNL172W	YHR166C
YFR036W	YNL172W
YNL172W	YBL084C
YNL172W	YOR249C
YLR127C	YNL172W
YNL172W	YDR118W
YNL172W	YDL008W
YLR127C	YLR102C
YLR127C	YGL240W
YHR166C	YGL240W
YHR166C	YLR102C
YDL008W	YHR166C
YOR249C	YHR166C
YDR118W	YHR166C
YGL240W	YFR036W
YBL084C	YGL240W
YBL084C	YDL008W
YOR249C	YBL084C
YDR118W	YBL084C
YHR005C-A	YBR091C
YML085C	YOL086C
YDR085C	YPL242C
YMR092C	YLL050C
YDR264C	YPL242C
YDR264C	YDL226C
YJR086W	YDR264C
YKL178C	YDR264C
YDR264C	YOR212W
YDR103W	YDR264C
YPL129W	YLR418C
YPL129W	YBR279W
YDL140C	YPL129W
YPL129W	YOR290C
YPL129W	YDR167W
YGR186W	YPL129W
YPL129W	YGR005C
YJL167W	YJL167W
YOR128C	YOR128C
YCR066W	YOR128C
YOR128C	YCR067C
YOR128C	YBR134W
YLR386W	YGR061C
YDR408C	YOR174W
YDR408C	YGL127C
YCR063W	YDR408C
YFL042C	YMR303C
YOR023C	YCR082W
YLR102C	YMR092C
YLR291C	YOL130W
YGL025C	YOL130W
YGL024W	YOL130W
YNL086W	YOL130W
YNR007C	YBR217W
YPR185W	YGL180W
YPR185W	YGR253C
YPR185W	YGR120C
YPR185W	YNL086W
YPL149W	YBR217W
YBR217W	YHR171W
YHR171W	YNR007C
YHR171W	YBL078C
YKL135C	YPL259C
YHL019C	YKL135C
YDR376W	YCR093W
YIR024C	YDR376W
YDR106W	YHR129C
YPR020W	YKL130C
YGL126W	YPL161C
YIL163C	YPL161C
YPL161C	YLR049C
YLR267W	YDR099W
YDR099W	YBL043W
YMR055C	YER143W
YHR061C	YMR055C
YMR055C	YGR153W
YOR026W	YDL193W
YLR319C	YGL015C
YOL139C	YOR276W
YPL111W	YPL111W
YHL025W	YLR438W
YLR438W	YGR010W
YLR438W	YLR328W
YDR082W	YDL220C
YPL161C	YLR229C
YLR229C	YDL135C
YKL019W	YGL155W
YDL132W	YDL017W
YDL132W	YDR328C
YDL132W	YLR100W
YLR128W	YDL132W
YDL132W	YLR368W
YDL132W	YDR285W
YGL249W	YDL132W
YDR173C	YDL017W
YDL160C	YDL017W
YKL039W	YDL017W
YGR099W	YDL017W
YDL017W	YCR022C
YDL017W	YCR050C
YEL023C	YDL017W
YFR057W	YDL017W
YNR048W	YDL017W
YDL017W	YOR006C
YLR245C	YLR245C
YMR255W	YBR274W
YBR274W	YLR258W
YMR138W	YBR284W
YOR070C	YMR138W
YCR005C	YCR005C
YJL042W	YCR005C
YBR135W	YGR108W
YPR119W	YBR135W
YPR119W	YNL135C
YPR119W	YDR386W
YPR119W	YDR412W
YHR035W	YPR119W
YPR119W	YNR022C
YBR135W	YDL155W
YAL040C	YJL013C
YLR433C	YNL047C
YKL190W	YMR211W
YDR463W	YBR155W
YOR302W	YOR039W
YLR216C	YIR037W
YOR174W	YNR010W
YMR094W	YOR359W
YJR091C	YHR057C
YGR155W	YCR086W
YIR032C	YIR032C
YNL314W	YNL314W
YGL061C	YGR113W
YOL149W	YNL118C
YEL015W	YNL118C
YOL149W	YDL160C
YBR055C	YPR082C
YDR480W	YPL049C
YIL150C	YGL201C
YER016W	YGL061C
YDR016C	YGL061C
YOL149W	YDR206W
YDR206W	YER027C
YDR206W	YJL030W
YBR057C	YDR206W
YOR047C	YDR206W
YLR390W-A	YDR145W
YBR176W	YBR176W
YOR111W	YJR125C
YLR233C	YGL201C
YKL020C	YLR233C
YNL229C	YLR233C
YAL028W	YLR233C
YLR233C	YGR160W
YJL019W	YLR233C
YML038C	YLR233C
YNL023C	YMR224C
YKL130C	YNL023C
YMR052W	YFR008W
YDR236C	YDR398W
YGR267C	YGR267C
YNL135C	YER052C
YMR087W	YNL135C
YER021W	YBL042C
YHR128W	YPR185W
YOR039W	YGL254W
YGL254W	YHR215W
YGR047C	YGL254W
YOR260W	YPL070W
YKR026C	YKR026C
YJL124C	YOR375C
YMR255W	YGL122C
YLR200W	YML094W
YGL166W	YML006C
YER133W	YDL070W
YER133W	YNL233W
YBR045C	YER133W
YJL042W	YER133W
YER133W	YIR006C
YER133W	YDR195W
YOR329C	YER133W
YER133W	YDR130C
YER133W	YDR412W
YHR100C	YER133W
YOR315W	YER133W
YJL137C	YJL137C
YML099C	YCL040W
YCL040W	YBR040W
YFL017C	YOL059W
YDR098C	YGL071W
YPL059W	YIL105C
YNL047C	YPL059W
YDR108W	YGR234W
YJR074W	YLR293C
YOR185C	YJR074W
YML121W	YML121W
YNL021W	YJL110C
YBL021C	YGL237C
YOR358W	YGL237C
YBL021C	YOR358W
YDL013W	YDR510W
YER116C	YDL013W
YPL201C	YER062C
YJL092W	YOR355W
YJL092W	YDR510W
YJL092W	YDR078C
YJL092W	YGL122C
YGL122C	YOL123W
YPL204W	YHR185C
YJL141C	YOL133W
YIL001W	YOL133W
YOL133W	YJL200C
YOR319W	YBR103W
YLR403W	YOR025W
YDR225W	YKR048C
YOL012C	YJL019W
YGL192W	YBR057C
YKL135C	YOL108C
YOL108C	YKL017C
YMR317W	YOL108C
YOL108C	YNL279W
YOR355W	YGL150C
YDL002C	YGL150C
YDR315C	YLR264W
YDR315C	YJR117W
YDR315C	YLR323C
YOR078W	YDR315C
YHR079C	YDR532C
YER131W	YLL027W
YGL189C	YLL027W
YGL026C	YER180C
YBR017C	YNR069C
YBR057C	YCL055W
YDR099W	YDR017C
YHR158C	YOR047C
YJR122W	YHR158C
YMR181C	YHR158C
YDR510W	YDR148C
YDR122W	YOL082W
YGL201C	YCL059C
YKL103C	YKL103C
YOL082W	YKL103C
YER127W	YDR299W
YKL183W	YNL104C
YKL205W	YKL144C
YDR503C	YKL130C
YDR439W	YCR086W
YOL149W	YBL026W
YBL026W	YDL160C
YBL026W	YJL124C
YBL026W	YER146W
YBL026W	YDR378C
YNL147W	YBL026W
YGR158C	YBL026W
YBL026W	YLR264W
YBL026W	YLR275W
YER112W	YOR039W
YJL124C	YER112W
YDR378C	YER112W
YNL147W	YER112W
YER112W	YLR264W
YER112W	YLR269C
YOL149W	YJR022W
YJR022W	YPR017C
YER146W	YJR022W
YJR022W	YLR264W
YLR269C	YJR022W
YGR057C	YKL015W
YGL154C	YGL254W
YPR051W	YEL053C
YEL053C	YCR020C-A
YJR135C	YPR046W
YLR288C	YBR253W
YBR253W	YMR112C
YOL135C	YOR174W
YKL142W	YNL210W
YIL128W	YMR112C
YBR138C	YIL046W
YJR131W	YIL046W
YLR082C	YIL046W
YIL046W	YBR270C
YIL046W	YEL015W
YJL058C	YIL046W
YPL038W	YEL009C
YPL025C	YGL035C
YPL140C	YHR030C
YFL034C-B	YOL036W
YOL088C	YHR091C
YLR312C	YOL088C
YKL142W	YKL142W
YMR165C	YKL142W
YDL165W	YGR014W
YGR014W	YJL030W
YPL211W	YGR014W
YGR014W	YIL144W
YMR224C	YDL154W
YGL025C	YDL154W
YIL144W	YDL154W
YDL154W	YGL170C
YDR335W	YGR009C
YDR335W	YDR146C
YOR359W	YDR335W
YPR008W	YDR335W
YGR158C	YDL111C
YKL103C	YAL034W-A
YAL034W-A	YGL172W
YAL034W-A	YGR120C
YKR026C	YGL122C
YML031W	YDL088C
YML031W	YMR153W
YDL002C	YER092W
YFR002W	YMR153W
YGR120C	YFR002W
YGL221C	YGL221C
YMR309C	YNL244C
YNL047C	YMR309C
YOR284W	YMR309C
YHR129C	YPL174C
YIL144W	YPL174C
YJL184W	YPL174C
YGR048W	YBR170C
YMR091C	YFR037C
YDR001C	YLR270W
YOL069W	YER099C
YJL030W	YER105C
YER105C	YMR153W
YER105C	YEL015W
YOR020C	YLR335W
YJL041W	YGR119C
YGL172W	YGR119C
YGR119C	YMR236W
YOR269W	YLR254C
YDR448W	YDR228C
YDR228C	YOR250C
YDR228C	YMR061W
YDR228C	YGL044C
YLR423C	YDR228C
YLR424W	YDR228C
YDR228C	YPR049C
YDR228C	YPL031C
YGL134W	YPL031C
YDR146C	YDL127W
YJL084C	YER059W
YLR190W	YER059W
YBR221C	YLR345W
YDR142C	YHR160C
YDR142C	YGR239C
YIL160C	YDR142C
YMR223W	YGR240C
YGL215W	YPL031C
YDL127W	YPL031C
YPL031C	YER059W
YIL050W	YPL031C
YPL219W	YPL031C
YDL179W	YPL031C
YPL031C	YJR159W
YPL031C	YDL246C
YNL201C	YPL031C
YPL133C	YDR313C
YML109W	YBL105C
YIR044C	YDR490C
YJL057C	YMR129W
YMR153W	YMR129W
YMR267W	YKR026C
YNR032W	YMR186W
YNR032W	YLR216C
YNR032W	YGR123C
YGR123C	YDR216W
YOR362C	YFL017C
YJL001W	YLR386W
YKL130C	YMR314W
YER023W	YER023W
YBR237W	YDR073W
YDL064W	YBR055C
YER099C	YOL061W
YKL135C	YMR308C
YOR020C	YMR308C
YDR148C	YMR308C
YGR119C	YMR308C
YJR159W	YMR308C
YOR229W	YMR308C
YMR308C	YDL246C
YMR308C	YER045C
YMR308C	YIR025W
YMR308C	YPL133C
YDL006W	YDR162C
YDR071C	YER089C
YMR228W	YOR348C
YCR045C	YOR348C
YJL084C	YOR348C
YOR348C	YLR294C
YOR260W	YML095C
YML095C	YCR086W
YLR288C	YOR368W
YEL037C	YER162C
YER095W	YER047C
YER095W	YDL064W
YMR233W	YER095W
YER095W	YPL238C
YPR011C	YER095W
YER095W	YDR076W
YGL058W	YCR066W
YDL090C	YKL019W
YLR113W	YGL158W
YHL042W	YOR127W
YJL185C	YOR127W
YLR071C	YDL065C
YPR165W	YPL161C
YPL161C	YKR055W
YHL027W	YJL056C
YMR139W	YJR094C
YLL046C	YFR047C
YOR210W	YGL166W
YML121W	YNL113W
YFR011C	YNL113W
YNL113W	YLR266C
YPR110C	YLR238W
YOR261C	YFR004W
YJR133W	YFR052W
YFR052W	YDR273W
YDR201W	YDL147W
YDR179C	YDL147W
YEL009C	YDL097C
YDL081C	YLR340W
YLR435W	YGL189C
YLR435W	YER131W
YOL149W	YLR264W
YLR264W	YBR094W
YDR394W	YBR211C
YDR394W	YDR394W
YOR259C	YDR394W
YOR117W	YDR394W
YGR232W	YDR394W
YDL113C	YBL025W
YJL025W	YBL014C
YMR270C	YBL025W
YOL083W	YCR027C
YGR213C	YHR134W
YDR388W	YCR009C
YCR009C	YBR108W
YGL175C	YGL175C
YCR086W	YGL175C
YJL030W	YGL229C
YJL013C	YGL229C
YBR196C	YGL229C
YJL178C	YGL229C
YJL211C	YGL229C
YGL229C	YMR181C
YGL229C	YPR040W
YDL001W	YMR079W
YNL287W	YBR281C
YDR077W	YDR044W
YDL212W	YDR508C
YNL236W	YDR054C
YNL236W	YGL238W
YNL236W	YOR355W
YJL030W	YNL236W
YJL013C	YNL236W
YNL236W	YJR034W
YKL012W	YNL236W
YFR033C	YNL236W
YNL236W	YGR046W
YGR117C	YNL236W
YGL208W	YGL115W
YLR399C	YDR328C
YDR328C	YFL009W
YDR328C	YMR094W
YDR328C	YJR090C
YDR328C	YIL046W
YDR139C	YDR328C
YOR057W	YDR328C
YLR097C	YDR328C
YDR328C	YLR224W
YDR328C	YLR352W
YLR368W	YDR328C
YDL144C	YDR088C
YOR159C	YPR182W
YKR099W	YGR229C
YPR054W	YFL029C
YDL064W	YDR510W
YPR182W	YLR275W
YER027C	YDR477W
YNL218W	YDR477W
YML110C	YGL115W
YGL115W	YER027C
YGL115W	YDL214C
YGL115W	YMR291W
YMR096W	YMR095C
YFL059W	YMR095C
YMR096W	YFL060C
YFL060C	YFL059W
YAR018C	YIL061C
YGR075C	YDL098C
YIL144W	YDR201W
YKR037C	YJR091C
YDR201W	YKR037C
YNL012W	YBR250W
YGL213C	YHL022C
YCR086W	YHR152W
YHR014W	YHR185C
YJR076C	YDR218C
YDR110W	YER161C
YGL201C	YER161C
YBR193C	YGR104C
YDR308C	YOR174W
YOL135C	YDR308C
YLR082C	YLR082C
YOL058W	YNL189W
YNL189W	YPL111W
YBR252W	YNL189W
YNL189W	YPR062W
YNL189W	YER065C
YLR303W	YNL189W
YNL189W	YGL221C
YNL189W	YDL236W
YKL130C	YNL189W
YNL189W	YJR159W
YPL214C	YNL189W
YML028W	YNL189W
YNL189W	YJR133W
YHL009C	YNL189W
YGR024C	YNL189W
YMR226C	YNL189W
YDR292C	YMR163C
YHR184W	YHR184W
YHR084W	YDR480W
YJR072C	YLR150W
YLR305C	YOR355W
YLR305C	YOR047C
YDR395W	YDR132C
YOL070C	YDR395W
YJR050W	YDR416W
YDR416W	YBR188C
YDR416W	YGR129W
YBR188C	YLR117C
YDR174W	YML015C
YDR167W	YML015C
YMR255W	YGL112C
YMR236W	YML015C
YPR048W	YNL199C
YDL215C	YPR048W
YOR355W	YPR048W
YPR048W	YPR070W
YML064C	YPL049C
YER179W	YML064C
YLR284C	YML064C
YML064C	YHR038W
YML064C	YDR110W
YML064C	YDR174W
YML064C	YOR020C
YML064C	YAR018C
YJR131W	YML064C
YBR171W	YML064C
YML064C	YPR182W
YNL333W	YML064C
YML064C	YJR159W
YOR229W	YML064C
YCR087W	YML064C
YDL246C	YML064C
YEL015W	YML064C
YHR198C	YML064C
YML064C	YJR056C
YLR423C	YML064C
YNL218W	YML064C
YPL192C	YML064C
YKR062W	YKL028W
YDR311W	YKL028W
YKL103C	YDR311W
YGR120C	YDR311W
YDR311W	YOL082W
YGR144W	YGR144W
YPL214C	YPL214C
YDR429C	YFL017C
YOL006C	YMR233W
YJL164C	YJL164C
YGL166W	YLL028W
YDR074W	YER019C-A
YKR068C	YDR472W
YDR472W	YBR254C
YOR115C	YOL082W
YJR077C	YER100W
YER100W	YPL229W
YDL064W	YDL064W
YBR059C	YER144C
YPR066W	YPL003W
YDR207C	YOR355W
YDR207C	YOL082W
YDR020C	YNR012W
YBR205W	YGL212W
YGL212W	YLR166C
YGL212W	YAL047C
YGL212W	YMR053C
YOR106W	YGL212W
YGL212W	YGL104C
YGL212W	YGL161C
YGL212W	YNL263C
YGL212W	YJL151C
YLR423C	YGL212W
YMR071C	YGL212W
YOL129W	YGL212W
YOR292C	YGL212W
YGL212W	YPL246C
YML001W	YGL212W
YHR060W	YLR447C
YHR060W	YDR469W
YOR132W	YOR069W
YHL002W	YNR006W
YJL154C	YGL166W
YLR417W	YPL002C
YLR025W	YPR173C
YGL153W	YOL105C
YAL036C	YDR152W
YML007W	YGL071W
YBR175W	YAR003W
YDR140W	YAR003W
YAR014C	YER133W
YBR217W	YAR031W
YCR030C	YAR031W
YBR006W	YDR382W
YBR006W	YKL023W
YDR032C	YBR052C
YBR077C	YMR004W
YBR103W	YIL112W
YGL091C	YBR141C
YDR372C	YBR141C
YBR190W	YLR117C
YBR228W	YLR135W
YLR117C	YBR270C
YKR026C	YBR270C
YIL105C	YBR270C
YHR135C	YDL101C
YHR135C	YER079W
YNL116W	YHR135C
YCR011C	YNL154C
YMR180C	YNL154C
YOR355W	YNL154C
YMR267W	YNL154C
YNL154C	YCL054W
YER079W	YNL154C
YKL204W	YNL154C
YCL024W	YKR048C
YGL115W	YCL046W
YDR032C	YCR004C
YCR086W	YOL020W
YDR151C	YDL012C
YOR355W	YDL012C
YDL012C	YFR047C
YHR032W	YDL012C
YHR140W	YDL012C
YDL012C	YJL065C
YPL131W	YDL063C
YDL063C	YDR381W
YFL017C	YDL071C
YDR183W	YDL071C
YDL071C	YEL068C
YGR269W	YDL071C
YDR215C	YPL175W
YGL230C	YKL110C
YGR049W	YGR278W
YLR423C	YHR197W
YLR238W	YDR200C
YHR106W	YLR368W
YMR269W	YKR026C
YHR060W	YPR105C
YNL201C	YFL056C
YAR027W	YBR135W
YHR090C	YKR020W
YLR123C	YCL016C
YKL112W	YOR061W
YDL192W	YNL287W
YPL140C	YJL095W
YDR032C	YDR032C
YHR083W	YDR201W
YDL215C	YLR432W
YPR152C	YBR194W
YGR020C	YHR060W
YML121W	YHR114W
YDL071C	YNL155W
YLR098C	YDL076C
YDL089W	YDL089W
YDL089W	YLR324W
YOR078W	YDL110C
YKL015W	YDL110C
YDL001W	YDL133W
YKL070W	YDL146W
YDL203C	YOR372C
YMR025W	YDL216C
YLR098C	YDL239C
YOL091W	YDL239C
YHR184W	YDL239C
YDL246C	YDL246C
YDR013W	YDR489W
YDR110W	YDR026C
YCL032W	YDR032C
YDR051C	YDR051C
YFL017C	YDR070C
YJL218W	YDR132C
YDR200C	YMR052W
YDR348C	YMR295C
YCR086W	YDR061W
YGL239C	YDR063W
YDR084C	YGL161C
YDR115W	YKL142W
YDR128W	YLR208W
YDR132C	YHR170W
YDR179C	YMR025W
YNL127W	YDR200C
YDR214W	YJL030W
YKR024C	YDR215C
YDR255C	YKL144C
YHR122W	YDR267C
YDR279W	YLR154C
YER007C-A	YDR326C
YDR326C	YIL105C
YDR400W	YCR059C
YOR276W	YDR482C
YGL028C	YDR482C
YFR042W	YPR159W
YFR043C	YDR489W
YGL051W	YAR033W
YGL214W	YLR435W
YGL230C	YDL210W
YOR161C	YGL230C
YGL242C	YKR099W
YGR010W	YLR328W
YLR403W	YGR017W
YLR072W	YGR017W
YGR024C	YGR024C
YGR058W	YLR113W
YGR058W	YGR058W
YGR136W	YGR058W
YNL047C	YGR058W
YGR068C	YGL019W
YBL102W	YGR068C
YGR154C	YCR057C
YGR294W	YHL018W
YNR005C	YHL002W
YNL021W	YHL006C
YDR078C	YHL006C
YHL018W	YHL018W
YOR355W	YHL046C
YHR022C	YNR005C
YDR480W	YHR039C
YHR188C	YJR015W
YHR204W	YGL030W
YIL008W	YHR111W
YER179W	YIL105C
YIL105C	YKL130C
YLR376C	YIL132C
YBL051C	YIL151C
YCR059C	PIR5
YJR024C	YJR024C
YOR262W	YJR072C
YKL033W	YJR136C
YMR052W	YLR200W
YKL090W	YPL128C
YDR179C	YKR060W
YKR096W	YBL051C
YLL057C	YLL057C
YOL143C	YLL062C
YHL006C	YLR046C
YHR083W	YNL092W
YOR034C	YHR105W
YHR105W	YBR205W
YHR105W	YGL161C
YHR105W	YNL263C
YHR105W	YPL246C
YHR111W	YHR111W
YHR115C	YEL041W
YHR115C	YLR215C
YER126C	YHR204W
YIL007C	YHR185C
YMR201C	YIL011W
YIL065C	YJR091C
YIL105C	YNL047C
YLL019C	YIL113W
YIL113W	YHR030C
YLR321C	YIL132C
YIL132C	VPS65
YJL112W	YLL001W
YDR416W	YKL095W
YNL229C	YKL095W
YMR117C	YKL002W
YKL090W	YGR024C
YGR097W	YKL116C
YLR389C	YKL116C
YKR007W	YBR077C
YKR011C	YGL166W
YKR022C	YBL010C
YKR083C	YKL052C
YNR069C	YLL049W
YDR469W	YLR015W
YLR065C	YDL149W
YLR345W	YGR158C
YLR345W	YLR321C
YMR035W	YLR368W
YHR075C	YLR368W
YJL048C	YLR368W
YMR048W	YLR368W
YPR078C	YLR368W
YJR091C	YLR392C
YLR423C	YGR120C
YKR026C	YLR432W
YDR469W	YLR432W
YMR075W	YCR023C
YKL052C	YMR077C
YMR102C	YNL218W
YKL067W	YKL067W
YOR355W	YNL201C
YNL201C	YOR047C
YNL201C	YPR115W
YNL218W	YJL030W
YKL001C	YNL311C
YJL064W	YNR029C
YJL065C	YNR029C
YOL111C	YOR007C
YKL075C	YNL091W
YNL164C	YNL091W
YPL229W	YNL091W
YOL082W	YOR353C
YPL192C	YPL192C
YMR181C	YPR105C
YDR167W	YLR432W
BSC3	YML035C
YJR009C	YML053C
YML068W	YDR073W
YML088W	YDR328C
YML119W	YLL032C
YNR052C	YMR025W
YMR068W	YIL105C
YMR093W	YDR398W
YMR210W	YKL142W
YMR096W	YMR322C
YNL333W	YMR322C
YMR322C	YFL059W
YNL218W	YNL218W
YPL157W	YNR004W
YGR120C	YNR025C
YNR069C	YNR068C
YMR117C	YOL034W
YOL070C	YNL078W
YOL106W	YPR182W
YOR138C	YEL062W
YOR138C	YGR268C
YOR215C	YHR115C
YNL056W	YNL099C
YKL061W	YNL086W
YNL091W	YOR355W
YGL166W	YOR220W
YOR264W	YCR086W
YGR058W	YOR264W
YHR102W	YOR353C
YGR120C	YOR353C
YHR060W	YPL019C
YGR048W	YPL222W
YPR105C	YGL153W
YPR105C	YGR120C
YGL145W	YPR105C
YLR315W	YPR105C
YOR164C	YPR105C
YNL025C	YNL094W
YAL049C	YNL094W
YKL061W	YNL122C
YKR055W	YNL127W
YAL016W	YNL127W
YLR131C	YNL157W
YCR106W	YNL171C
YNL093W	YNL032W
YDR002W	YKR048C
YBL007C	YHR016C
YGR268C	YHR016C
YPR107C	YBR205W
YKL142W	YMR243C
YJL159W	YBL044W
YBR064W	YJL159W
YBR160W	YBR135W
YDL135C	YKR055W
YDR510W	YDR510W
YER146W	YDR378C
YER146W	YNL147W
YFL059W	YFL059W
YGR074W	YKL183W
YGR268C	YGR268C
YJL218W	YJL218W
YLR078C	YFL038C
YFL038C	YBR205W
YOR036W	YER031C
YKR030W	YER031C
YJL099W	YER031C
YER031C	YPL192C
YMR255W	YHR016C
YHR016C	MPC3
YPR107C	YJR093C
YAR027W	YAR027W
YHR041C	YBL018C
YBL078C	YNR007C
YBR130C	YBR130C
YBR171W	YHR041C
YHR041C	YBR254C
YKR068C	YBR254C
YDR016C	YKR037C
YDR020C	YDR020C
YGL061C	YKR037C
YJR056C	YJR056C
YKL130C	YKL130C
YKR083C	YDR201W
YLR025W	YLR025W
VPS65	YNL025C
YLR376C	YDR078C
YKR007W	YML121W
YMR095C	YNL333W
YGL161C	YOR036W
YOR111W	YOR111W
YCL009C	YER094C
YDL157C	YCL056C
YCL056C	YNL100W
YBL059W	YCR099C
YCR099C	YLR208W
YJL159W	YDL023C
YDL110C	YLR125W
YDL165W	YLR125W
YDR098C	YGL220W
YDR100W	YDR100W
YGL161C	YDR100W
YIL004C	YDR100W
YDR100W	YOR036W
YDR139C	YLR306W
YNR046W	YDR140W
YJR063W	YDR156W
YDR167W	YML098W
YML098W	YDR174W
YDL130W	YDR382W
YML022W	YDR441C
YNL044W	YDR468C
YDR510W	YDR446W
YDR529C	YGL061C
YEL017W	YEL017W
YEL066W	YEL066W
YER150W	YCL063W
YDR397C	YER159C
YFL059W	YDL059C
YFL059W	YNL334C
YGR115C	YJR086W
YCR033W	YGR172C
YCL016C	YHL023C
OPI8	YHL044W
YHL045W	YKR006C
YGR049W	YDL059C
YML095C	YGR063C
YDR468C	YGR172C
YGL161C	YGR172C
YGR172C	YNL263C
YKL177W	YGR208W
YCL016C	YHR058C
YCL016C	YGR020C
YKR034W	YHR060W
YHR113W	YHR113W
YHR193C	YDR252W
YBL025W	YHR200W
YBL049W	YIL034C
YIL062C	YKL013C
YBL025W	YIL141W
YIR038C	YIR038C
YJL097W	YIR038C
YML112W	YJL006C
YJL043W	YCL063W
YJL064W	YJL143W
YCL063W	YJL173C
YJL179W	YGL061C
MBB1	MBB1
MBB1	YLR198C
YJR113C	YJR063W
YKL023W	YKR092C
YLR285W	YKL056C
YLR285W	YKL087C
YKL036C	YKL160W
YML064C	YKR014C
YML011C	YLL059C
YLR125W	YLR008C
YLR014C	YLR014C
YLR036C	YKR065C
YLR285W	YLR053C
YLR119W	YLR051C
YLR124W	YML012W
YHR184W	YLR185W
YLR317W	YNL140C
YLR327C	YMR312W
YLR358C	YNL145W
YNL044W	YNL263C
YNL331C	YNL331C
YHR152W	YLR132C
YHR128W	YHR152W
YHR152W	YDR267C
YHR152W	YHR073W
YLR016C	YHR152W
YER032W	YHR152W
YHR152W	YJL168C
YHR152W	YJR148W
YPR152C	YHR152W
YMR159C	YMR159C
YOR036W	YMR197C
YNL044W	YDR313C
YNL044W	YGR172C
YNL334C	YNL333W
YOR151C	YDL140C
YPR187W	YOR151C
YDL140C	YPR187W
YOR224C	YDL140C
YDL140C	YOL005C
YOR151C	YGL070C
YOR151C	YIL021W
YIL021W	YHR143W-A
YGL058W	YDR224C
YKL112W	YIL035C
YKL112W	YGL019W
YDR129C	YCR088W
YCR088W	YBL007C
YNL243W	YCR088W
YDL226C	YFL039C
YFL039C	YPL242C
YHL007C	YFL039C
YIL138C	YFL039C
YOR023C	YDR448W
YHR041C	YDR448W
YER022W	YDR448W
YDR448W	YDR308C
YDR448W	YGR274C
YMR236W	YDR448W
YDR448W	YGL112C
YOL148C	YDR448W
YFL031W	YDR448W
YDR448W	YDR392W
YBR081C	YDR448W
YNL148C	YJR064W
YML124C	YNL148C
YEL036C	YJR075W
YJL183W	YEL036C
YLR127C	YDL008W
YLR127C	YER179W
YOL133W	YLR127C
YGL105W	YGR264C
YKL205W	YGL105W
YGL105W	YGL245W
YPR176C	YDL192W
YDL192W	YDL137W
YAL026C	YDL192W
YDL029W	YBR234C
YDL029W	YNL084C
YOR181W	YDL029W
YDL029W	YKL129C
YMR109W	YDL029W
YNL189W	YDL029W
YGL198W	YDR084C
YGL198W	YGL161C
YLR328W	YLR328W
YFL038C	YOR036W
YFL059W	YNL333W
YGL092W	YGL060W
YLR288C	YHR152W
YKL112W	YOR039W
YJL095W	YJL095W
YKL013C	YDR063W
YFR047C	YFR047C
YLR025W	YGR122W
YHR204W	YLR321C
YLR243W	YJR072C
YDR167W	YML114C
YNL288W	YNL091W
YPL246C	YFL038C
YBR137W	YBR137W
YGL037C	YGL037C
YBL049W	YGR172C
YJR087W	YBL025W
YNL044W	YNL044W
YJL095W	YOR231W
YGL096W	YOR319W
YLR215C	YLR386W
YFR032C	YDL213C
YDL246C	YJR159W
YGR010W	YGR010W
YIL028W	YHR022C
YHR145C	YEL009C
YKR022C	YLR424W
YDR383C	YLR315W
YHR187W	YMR312W
YKR048C	YNL078W
YOR331C	YPR105C
YAR027W	YAR030C
YAR033W	YAR033W
YDR078C	YIL152W
YIR005W	YGL174W
YGR195W	YDR280W
YNL025C	YLR358C
YKR034W	YLR376C
YGR080W	YFL039C
YDL029W	YLR370C
YJL095W	YNL271C
YDR357C	YPR182W
YKL130C	YJL048C
YNL056W	YNL032W
YIL144W	YPL260W
YNL333W	YNL333W
YJL135W	YGL057C
YKR030W	YPL051W
YPL256C	YBR160W
YGL206C	YHR161C
YOR110W	YBR123C
YPL153C	YDR052C
YIR006C	YNL084C
YBR193C	YOL051W
YDL159W	YLR313C
YML016C	YMR311C
YLR362W	YHR005C
YBR009C	YJL081C
YBR010W	YBR009C
YIL072W	YLR263W
YDR103W	YBR045C
YIL047C	YOR212W
YLR182W	YDL056W
YBL016W	YGL178W
YPL038W	YNL103W
YNL103W	YDR253C
YOR232W	YFL016C
YDR335W	YKR082W
YDR335W	YLR335W
YDR176W	YER022W
YPL084W	YJL095W
YJR060W	YNL103W
YDL161W	YIR006C
YBR289W	YDR224C
YDR172W	YMR080C
YDR335W	YDL116W
YBL085W	YBR200W
YER114C	YBR200W
YBR200W	YAL041W
YJL157C	YBR200W
YGR152C	YBR200W
YIL004C	YIL004C
YLR078C	YIL004C
YPL218W	YIL004C
YPR181C	YIL004C
YIL109C	YIL004C
YLR229C	YBL085W
YPL218W	YLR078C
YLR268W	YLR078C
YLR078C	YPR181C
YGR246C	YNR003C
YGR246C	YBR123C
YOR026W	YGR188C
YML111W	YER125W
YGR162W	YOR276W
YFL029C	YBR160W
YJR060W	YDR318W
YJR060W	YIR017C
YLR293C	YIL063C
YER009W	YIL063C
YER031C	YPR017C
YER031C	YGR172C
YFL038C	YOR370C
YFL038C	YER136W
YLR268W	YFL038C
YFL038C	YGR172C
YMR197C	YKL196C
YLR093C	YKL196C
YGL212W	YKL196C
YAL040C	YNL064C
YNL064C	YLL026W
YAL005C	YNL064C
YNL064C	YDL229W
YCR093W	YER068W
YIL038C	YER068W
YPR072W	YER068W
YDL108W	YPR025C
YDR507C	YHR107C
YLR310C	YPL240C
YOR101W	YLR310C
YLR310C	YLR310C
YLR310C	YNL098C
YLR310C	YAL005C
YLL024C	YLR310C
YBL075C	YLR310C
YBR160W	YJL194W
YBR160W	YGR108W
YPR119W	YBR160W
YBR160W	YDL155W
YLR210W	YBR160W
YJL157C	YBR160W
YBR160W	YGL178W
YBR160W	YER120W
YOR257W	YNL188W
YHR102W	YOR257W
YGR162W	YOL139C
YOL139C	YER165W
YCR093W	YDL165W
YCR093W	YIL038C
YPR072W	YCR093W
YDL132W	YFL009W
YFL009W	YDR054C
YOR057W	YFL009W
YFL009W	YJL194W
YAL041W	YLR229C
YLR229C	YNL298W
YLR229C	YJL157C
YHR061C	YLR229C
YDR309C	YLR229C
YLR229C	YPL242C
YLR337C	YOR181W
YLR337C	YKL129C
YLR337C	YMR109W
YGL190C	YDL134C
YGL190C	YDL188C
YML065W	YJL194W
YJL194W	YBR060C
YJL194W	YLL004W
YNL261W	YJL194W
YJL194W	YHR118C
YDR052C	YDL017W
YDL017W	YBL023C
YDR207C	YJR094C
YDR207C	YMR139W
YDR207C	YOL004W
YDR390C	YKR002W
YGR048W	YDR390C
YDR356W	YLR212C
YGL130W	YPL228W
YGL130W	YDL140C
YPL228W	YDL140C
YCR077C	YNL088W
YNL131W	YNL121C
YMR309C	YPR041W
YER165W	YGL049C
YGR162W	YER165W
YDR145W	YER148W
YGR274C	YDR145W
YJL157C	YPL256C
YPL256C	YDL132W
YPL256C	YJR090C
YPL256C	YHL007C
YPL256C	YER111C
YIR006C	YHR161C
YBR109C	YNR035C
YBR109C	YFR014C
YOL016C	YBR109C
YML057W	YBR109C
YLR433C	YBR109C
YBR109C	YGL043W
YBR109C	YPL242C
YBR109C	YOR326W
YBR109C	YMR109W
YEL009C	YGR274C
YPL237W	YPR041W
YHR030C	YER111C
YLR182W	YHR030C
YOR302W	YJR109C
YLR216C	YMR186W
YPL240C	YLR216C
YLR216C	YKL117W
YPL240C	YJR032W
YNL330C	YJR032W
YDR172W	YLL026W
YGR218W	YGL092W
YOR098C	YGR218W
YGR119C	YGR218W
YGR218W	YGL172W
YDR192C	YGR218W
YGR218W	YIL115C
YGL097W	YGR218W
YGR218W	YML007W
YGR218W	YDR002W
YDL043C	YNL286W
YBR140C	YJL005W
YJL005W	YLR310C
YJL005W	YNL098C
YJL005W	YNL138W
YIL106W	YGR092W
YMR001C	YDR052C
YBL023C	YDR052C
YPL194W	YLR288C
YPL194W	YOR368W
YNR052C	YDL160C
YKL113C	YHR164C
YJL157C	YAL041W
YJL157C	YMR199W
YAL040C	YJL157C
YOR212W	YJL157C
YJR007W	YDR211W
YPL237W	YOR260W
YDR211W	YPL237W
YMR186W	YOR027W
YGR186W	YMR277W
YNL135C	YDR174W
YDR464W	YNL135C
YKL203C	YNL135C
YBR020W	YML051W
YPR070W	YOL051W
YOL051W	YOR174W
YHR058C	YOL051W
YOL135C	YOL051W
YOL051W	YGL025C
YOL051W	YLR071C
YOL051W	YBL093C
YOL051W	YNL236W
YHR041C	YOL051W
YOL051W	YER022W
YOL051W	YGR104C
YDR308C	YOL051W
YCR081W	YOL051W
YDL140C	YOL051W
YOL051W	YKL028W
YOL051W	YKR062W
YLL021W	YDL159W
YDR390C	YPR180W
YCR084C	YCR084C
YCL029C	YML085C
YML085C	YER016W
YER007W	YML085C
YML085C	YNL223W
YER027C	YJL089W
YGR083C	YOR260W
YDR211W	YOR260W
YLR291C	YOR260W
YOR260W	YKR026C
YDR211W	YGR083C
YKR026C	YDR211W
YGL195W	YFR009W
YDR283C	YDR283C
YMR186W	YDR283C
YDR283C	YPL240C
YKL058W	YOR194C
YMR311C	YER133W
YDL207W	YKL068W
YDL207W	YDR192C
YOR046C	YDL207W
YDL207W	YIL115C
YOL139C	YGL049C
YNL229C	YER040W
YLL024C	YHR005C
YHR005C	YLR452C
YJR090C	YDL132W
YOL133W	YJR090C
YLR293C	YGL238W
YNL189W	YLR293C
YLR293C	YOL021C
YER110C	YLR293C
YLR347C	YLR293C
YLR293C	YKL205W
YDR335W	YLR293C
YOR160W	YLR293C
YLR293C	YJL041W
YER009W	YLR293C
YLR293C	YLR335W
YLR293C	YMR308C
YGL097W	YLR293C
YDR224C	YBR009C
YGR252W	YBR009C
YBR009C	YPL001W
YEL056W	YBR009C
YCR084C	YBR009C
YDR225W	YBR010W
YBR010W	YDR224C
YDR225W	YDR224C
YDR225W	YJL081C
YBR289W	YBL008W
YLR113W	YMR172W
YJL128C	YLR113W
YLR113W	YLR362W
YOR208W	YLR113W
YLR113W	YER075C
YOR208W	YHR030C
YHR030C	YER075C
YBL016W	YER075C
YIL072W	YIL072W
YOL123W	YBR017C
YOL123W	YMR080C
YOL123W	YMR061W
YGL044C	YOL123W
YOR178C	YGL073W
YOR178C	YBR045C
YOR178C	YER133W
YMR117C	YIL144W
YBR045C	YER054C
YER133W	YER054C
YER054C	YML016C
YLR263W	YER133W
YBR050C	YER133W
YER133W	YKL193C
YBL007C	YER133W
YOL091W	YER133W
YLL026W	YLL026W
YDR168W	YPL240C
YMR186W	YPL240C
YKL117W	YPL240C
YOR036W	YPL240C
YAL005C	YPL240C
YPL240C	YLL024C
YPL240C	YLR362W
YPL240C	YOR027W
YMR117C	YCL032W
YGL253W	YGL253W
YDR103W	YER132C
YDR103W	YDR103W
YCL032W	YDR103W
YDR103W	YGR179C
YOR212W	YAL041W
YPL049C	YHR084W
YLR362W	YLR319C
YOR151C	YLR384C
YLR384C	YPL086C
YLR384C	YGR200C
YIL021W	YLR384C
YLR384C	YJL140W
YBR154C	YLR384C
YDL140C	YLR384C
YPR187W	YLR384C
YJR094C	YJR094C
YMR294W	YHR129C
YDL088C	YLR347C
YOR185C	YLR347C
YLR347C	YIL149C
YLR347C	YER009W
YKL068W	YLR347C
YLR347C	YMR047C
YGL092W	YLR347C
YLR347C	YOR098C
YGR119C	YLR347C
YJL034W	YJL034W
YMR297W	YJL034W
YJL034W	YOR254C
YPL253C	YPR141C
YOR151C	YDL108W
YDL140C	YDL108W
YDL108W	YDR460W
YPL049C	YGR040W
YDR480W	YGR040W
YGL178W	YGR040W
YGL178W	YLR452C
YPL213W	YJR050W
YIR009W	YPL213W
YLR451W	YLR451W
YLR163C	YHR024C
YDL056W	YHR206W
YMR043W	YMR043W
YMR043W	YMR042W
YML099C	YMR043W
YDR173C	YMR043W
YMR042W	YML099C
YDR173C	YMR042W
YDR207C	YMR042W
YDR207C	YML099C
YLR103C	YBL023C
YLR274W	YBL023C
YIL150C	YBL023C
YBL023C	YBL023C
YEL032W	YBL023C
YLR274W	YEL032W
YIL150C	YEL032W
YEL032W	YEL032W
YBR202W	YIL150C
YJL187C	YIL046W
YIL046W	YNL103W
YDL132W	YIL046W
YNL103W	YIR017C
YOR232W	YOR232W
YDR477W	YGL035C
YOR231W	YBL105C
YOR231W	YHR030C
YLL021W	YOR231W
YOR231W	YLR313C
YLL021W	YPL140C
YLR313C	YPL140C
YLR035C	YMR167W
YPL164C	YMR167W
YOL090W	YMR167W
YNL082W	YMR167W
YMR167W	YBR088C
YBR088C	YLR035C
YER148W	YPL082C
YMR224C	YNL250W
YMR224C	YDR369C
YKL117W	YOR027W
YBR091C	YDL217C
YOL090W	YOR033C
YOL090W	YCR092C
YOL090W	YDR097C
YML095C	YOL090W
YMR201C	YOL090W
YOL090W	YPL022W
YOL090W	YER171W
YIL143C	YOL090W
YCR092C	YDR097C
YFL003C	YDL154W
YHR165C	YLR116W
YGL035C	YDR335W
YFR002W	YDR335W
YMR047C	YDR335W
YGL092W	YDR335W
YFL036W	YMR228W
YHR023W	YHR023W
YKL013C	YMR109W
YMR109W	YBR234C
YOR181W	YMR109W
YMR186W	YLR362W
YLL021W	YLR362W
YLR362W	YLR313C
YLR362W	YLR362W
YDR477W	YOR047C
YOR047C	YER148W
YLR378C	YDR086C
YDR043C	YBR112C
YER171W	YLR005W
YDR311W	YLR005W
YLR006C	YNR031C
YMR080C	YMR080C
YNL112W	YMR080C
YMR080C	YNL118C
YHR077C	YMR080C
YMR080C	YHR170W
YMR080C	YLR363C
YJR132W	YMR080C
YIL061C	YMR080C
YAL009W	YHR004C
YHR041C	YDR176W
YDR308C	YDR176W
YDR176W	YGR274C
YIL149C	YFR002W
YJL041W	YFR002W
YFR002W	YGL172W
YFR002W	YGR119C
YFR002W	YML103C
YFR002W	YJL039C
YFR002W	YMR308C
YHR077C	YLR263W
YNR023W	YHR077C
YHR077C	YDR464W
YHR077C	YBR270C
YHR077C	YKL023W
YPR072W	YIL038C
YJL041W	YGL172W
YJL041W	YKL205W
YER009W	YJL041W
YJL041W	YJL061W
YMR308C	YJL041W
YJL041W	YDR159W
YDR395W	YJL041W
YER009W	YOR185C
YGL092W	YER009W
YER009W	YOR098C
YDR335W	YJL061W
YLR078C	YIL109C
YPR080W	YLR249W
YBR160W	YMR199W
YOR127W	YLR229C
YHR077C	YGR072W
YLR182W	YPL256C
YLR293C	YGR218W
YGL043W	YJR132W
YOL051W	YPL248C
YFL037W	YML085C
YDL207W	YMR255W
YBR289W	YOR038C
YER133W	YIL033C
YER011W	YLR347C
YIL150C	YPR019W
YMR224C	YMR224C
YDR335W	YML103C
YLR005W	YLR005W
YFR002W	YMR129W
YLR229C	YHL007C
YDL140C	YGL043W
YKL109W	YOR358W
YOR098C	YDR335W
YDR167W	YBR198C
YOR106W	YKL196C
YDR356W	YOR257W
YHR161C	YGR167W
YPR162C	YJL194W
YNL088W	YNL088W
YLR216C	YNL330C
YBL007C	YNL084C
YDL005C	YOL051W
YDR211W	YLR291C
YDR225W	YBR009C
YBR010W	YCR084C
YDR224C	YJL081C
YBL007C	YDR172W
YBR143C	YMR080C
YEL032W	YLR103C
YGR072W	YMR080C
YBR127C	YDL185W
YLR293C	YFR034C
YPL174C	YMR294W
YJL034W	YPL187W
YJL034W	YMR214W
YNL082W	YOL090W
YER009W	YLR335W
YIL063C	YGR218W
YDR335W	YFR034C
[truncated: 20,277 more rows]
