# Supplementary material for: Predicting protein complexes using a supervised learning method combined with local structural information
Source: PLoS One. 2018 Mar 19;13(3):e0194124. doi: 10.1371/journal.pone.0194124 (PMC5858846; doi:10.1371/journal.pone.0194124)
Supplement: S2 Dataset — (TXT) [file pone.0194124.s020.txt]

YKL144C YPR110C 0.397689
YKL144C YOR210W 0.253468
YKL144C YPR190C 0.696757
YKL144C YOR224C 0.424410
YKL144C YDR045C 0.271547
YKL144C YNL151C 0.263259
YKL144C YNL113W 0.258469
YKL144C YKR025W 0.497577
YKL144C YOR116C 0.637561
YKL144C YPR187W 0.450567
YKL144C YBR154C 0.413701
YKL144C YDR005C 0.240036
YKL144C YJL011C 0.261403
YKL144C YNR003C 0.693621
YKL144C YDL150W 0.727055
YKL144C YOR207C 0.681192
YPR110C YBR245C 0.261184
YPR110C YOR210W 0.393896
YPR110C YPR190C 0.582791
YPR110C YOR224C 0.368677
YPR110C YNL151C 0.431135
YPR110C YBR049C 0.319167
YPR110C YPR010C 0.471473
YPR110C YKR025W 0.420275
YPR110C YOR116C 0.520458
YPR110C YGL156W 0.280843
YPR110C YPR032W 0.280843
YPR110C YPR187W 0.357968
YPR110C YBR154C 0.362757
YPR110C YJR063W 0.629064
YPR110C YOR340C 0.430481
YPR110C YDR005C 0.387544
YPR110C YNL248C 0.631522
YPR110C YNR003C 0.569510
YPR110C YOR341W 0.555420
YPR110C YDL150W 0.589866
YPR110C YOR207C 0.551011
YML016C YPR184W 0.271547
YML016C YKL193C 0.341931
YML016C YKL088W 0.646997
YML016C YJL039C 0.253114
YML016C YJR077C 0.281843
YML016C YBL075C 0.240036
YPR184W YJL039C 0.271547
YPR184W YJR077C 0.300276
YPR184W YBR072W 0.297342
YDR240C YGR013W 0.576320
YDR240C YLR275W 0.363271
YDR240C YER029C 0.354763
YDR240C YGR074W 0.611393
YDR240C YMR125W 0.353621
YDR240C YDL087C 0.594499
YDR240C YPL178W 0.395647
YDR240C YHR165C 0.278849
YDR240C YPR182W 0.236397
YDR240C YBR119W 0.448079
YDR240C YML046W 0.412483
YDR240C YHR086W 0.607832
YDR240C YDR235W 0.419834
YDR240C YLR147C 0.371543
YDR240C YLR298C 0.427455
YDR240C YKL012W 0.408726
YDR240C YLR345W 0.273554
YDR240C YIL061C 0.646097
YDR240C YIL129C 0.242043
YGR013W YLR275W 0.326992
YGR013W YER172C 0.264055
YGR013W YER029C 0.460879
YGR013W YGR074W 0.341286
YGR013W YMR125W 0.486217
YGR013W YDL087C 0.554072
YGR013W YPL178W 0.555105
YGR013W YPR182W 0.384788
YGR013W YBR119W 0.598330
YGR013W YML046W 0.378421
YGR013W YHR086W 0.556042
YGR013W YDR235W 0.601094
YGR013W YLR147C 0.335264
YGR013W YLR298C 0.580842
YGR013W YKL012W 0.565249
YGR013W YIL061C 0.597241
YDL083C YOR234C 0.240036
YDL083C YBR086C 0.258469
YDL083C YBR181C 0.240036
YDL083C YGL120C 0.372509
YDL083C YNL224C 0.258469
YDL083C YMR230W 0.233028
YDL083C YGR034W 0.258469
YDL083C YLR221C 0.240036
YDL083C YGR281W 0.240036
YOR234C YBR142W 0.229891
YOR234C YML026C 0.229891
YOR234C YMR143W 0.240036
YOR234C YGR034W 0.271547
YOR234C YLR221C 0.253114
YOR234C YGR281W 0.253114
YOR234C YPR043W 0.253114
YOR234C YDL195W 0.230899
YOR234C YDL075W 0.240036
YOR234C YOR173W 0.271547
YOR234C YDR382W 0.234681
YOR234C YDR460W 0.271547
YOR234C YPR025C 0.230899
YBR189W YOL139C 0.245282
YBR189W YDL060W 0.340470
YBR189W YHR196W 0.248870
YBR189W YOR310C 0.271801
YBR189W YNL132W 0.299211
YBR189W YGR214W 0.251804
YBR189W YGR081C 0.357444
YBR189W YBR247C 0.266325
YBR189W YOR056C 0.336680
YBR189W YPR189W 0.262022
YBR189W YPL204W 0.293241
YOL139C YML056C 0.394132
YOL139C YDL051W 0.297157
YOL139C YGL173C 0.252635
YOL139C YLR367W 0.277341
YOL139C YER029C 0.230944
YOL139C YMR125W 0.305662
YOL139C YDL087C 0.278278
YOL139C YGR162W 0.492894
YOL139C YHL034C 0.503988
YOL139C YOR276W 0.255686
YOL139C YCL011C 0.272766
YOL139C YGL049C 0.591475
YOL139C YER102W 0.238335
YOL139C YNL262W 0.297157
YOL139C YKL204W 0.255686
YML009C YNL284C 0.261756
YML009C YBL038W 0.279836
YML009C YBR282W 0.271547
YML009C YDR116C 0.264539
YML009C YKR006C 0.258469
YML009C YKL167C 0.258469
YML009C YMR098C 0.289980
YML009C YKR085C 0.248324
YML009C YNL252C 0.279836
YML009C YLR189C 0.271547
YML009C YCR046C 0.271547
YML009C YLR312W-A 0.258469
YML009C YNL005C 0.243991
YML009C YJL063C 0.233028
YML009C YCL014W 0.289980
YML009C YDR462W 0.264539
YML009C YCR071C 0.289980
YML009C YMR225C 0.321492
YML009C YOR201C 0.289980
YML009C YFR051C 0.233028
YML009C YDR237W 0.248324
YML009C YDR322W 0.248324
YML009C YLR371W 0.233028
YML009C YGR220C 0.249332
YML009C YMR193W 0.279836
YML009C YDR296W 0.264539
YML009C YLR439W 0.258469
YML009C YOR150W 0.279836
YML009C YHR147C 0.289980
YML009C YPL183W-A 0.289980
YML009C YCR030C 0.248324
YML009C YBR122C 0.289980
YML009C YDR405W 0.271547
YML009C YPL204W 0.240036
YNL284C YBL038W 0.473568
YNL284C YBR282W 0.243323
YNL284C YKR085C 0.229891
YNL284C YLR189C 0.253114
YNL284C YDR164C 0.271547
YNL284C YJL005W 0.229891
YNL284C YPR100W 0.271547
YNL284C YNL005C 0.378303
YNL284C YCL014W 0.271547
YNL284C YDR462W 0.419399
YNL284C YCR071C 0.230245
YNL284C YMR225C 0.261756
YNL284C YOR201C 0.261756
YNL284C YDR237W 0.386969
YNL284C YDR322W 0.386969
YNL284C YBL004W 0.278414
YNL284C YLR264W 0.229891
YNL284C YMR024W 0.386969
YNL284C YLR439W 0.407258
YNL284C YOR150W 0.449992
YNL284C YHR147C 0.230245
YNL284C YBR122C 0.230245
YNL284C YBL024W 0.266546
YHR088W YMR290C 0.368838
YHR088W YOR272W 0.369340
YHR088W YLL045C 0.266570
YHR088W YHR052W 0.337938
YHR088W YOL077C 0.309587
YHR088W YER006W 0.341597
YHR088W YOR206W 0.346194
YHR088W YFL002C 0.375193
YHR088W YFR001W 0.318241
YHR088W YDR496C 0.331157
YHR088W YNL061W 0.344483
YHR088W YGL111W 0.648207
YHR088W YPR016C 0.326481
YHR088W YNL110C 0.340998
YHR088W YPL131W 0.231205
YMR290C YBR142W 0.295388
YMR290C YOR272W 0.316340
YMR290C YHR052W 0.277011
YMR290C YOL041C 0.372691
YMR290C YOL077C 0.268514
YMR290C YER126C 0.303597
YMR290C YKR081C 0.253653
YMR290C YPL043W 0.294046
YMR290C YOR206W 0.312907
YMR290C YFL002C 0.319518
YMR290C YFR001W 0.273529
YMR290C YGR103W 0.305110
YMR290C YMR229C 0.261247
YMR290C YMR049C 0.335772
YMR290C YPL211W 0.315905
YMR290C YDR060W 0.277322
YMR290C YDR496C 0.282489
YMR290C YNL061W 0.296402
YMR290C YGL111W 0.396017
YMR290C YPR016C 0.263336
YMR290C YPL093W 0.303387
YMR290C YNL110C 0.296286
YBR142W YPL249C-A 0.319811
YBR142W YOR272W 0.561518
YBR142W YOL041C 0.334745
YBR142W YML073C 0.254516
YBR142W YLR367W 0.257706
YBR142W YPL043W 0.377411
YBR142W YNL002C 0.317955
YBR142W YFR001W 0.229891
YBR142W YMR049C 0.308588
YBR142W YDR060W 0.390925
YBR142W YDR496C 0.333807
YBR142W YNL061W 0.513818
YBR142W YLR221C 0.229891
YBR142W YOL127W 0.229940
YBR142W YGL111W 0.311145
YBR142W YPL093W 0.279963
YBR142W YGR281W 0.229891
YBR142W YKL014C 0.366256
YPL249C-A YHR052W 0.244482
YPL249C-A YFR031C-A 0.278520
YPL249C-A YNL301C 0.311522
YPL249C-A YDR060W 0.264879
YPL249C-A YNL061W 0.267242
YPL249C-A YDR101C 0.305513
YPL249C-A YGR245C 0.267554
YER107C YMR047C 0.669847
YER107C YJL041W 0.488149
YER107C YJL061W 0.525015
YER107C YIL115C 0.293268
YMR047C YJL041W 0.488149
YMR047C YJL061W 0.525015
YMR047C YIL115C 0.248324
YFR037C YHR056C 0.386986
YFR037C YBR245C 0.454424
YFR037C YDR174W 0.254149
YFR037C YLR321C 0.526730
YFR037C YML127W 0.374247
YFR037C YPR034W 0.469618
YFR037C YMR072W 0.314434
YFR037C YOR116C 0.257083
YFR037C YMR091C 0.496982
YFR037C YMR033W 0.495418
YFR037C YDR303C 0.442878
YFR037C YKR008W 0.512926
YFR037C YGR056W 0.520637
YFR037C YFR013W 0.315128
YFR037C YNL030W 0.228401
YFR037C YLR357W 0.498352
YFR037C YCR052W 0.522568
YFR037C YIL126W 0.495791
YFR037C YLR033W 0.494367
YFR037C YNR003C 0.327546
YFR037C YOR207C 0.297585
YFR037C YOL090W 0.252608
YFR037C YGR275W 0.387702
YHR056C YLR321C 0.230913
YHR056C YML127W 0.237921
YHR056C YMR091C 0.435031
YHR056C YDR303C 0.384296
YHR056C YGR056W 0.461276
YHR056C YLR033W 0.433353
YBR245C YKR001C 0.294610
YBR245C YBL003C 0.313283
YBR245C YDR224C 0.295073
YBR245C YPR034W 0.251274
YBR245C YMR072W 0.335774
YBR245C YMR091C 0.337285
YBR245C YBR009C 0.260856
YBR245C YDR303C 0.274208
YBR245C YKR008W 0.334194
YBR245C YFR013W 0.589936
YBR245C YGL133W 0.355561
YBR245C YPL082C 0.496266
YBR245C YLR357W 0.340784
YBR245C YCR052W 0.342482
YBR245C YDR190C 0.413168
YBR245C YLR033W 0.344293
YBR245C YOL004W 0.399949
YBL007C YHR114W 0.259230
YBL007C YLR337C 0.331787
YBL007C YOR181W 0.493911
YBL007C YJL201W 0.259230
YBL007C YFR024C-A 0.484555
YBL007C YML001W 0.271547
YBL007C YDL191W 0.227719
YBL007C YBL027W 0.227719
YHR114W YOR181W 0.271547
YHR114W YJL201W 0.289980
YHR114W YLR150W 0.233028
YHR114W YFR024C-A 0.258469
YHR114W YCR030C 0.248324
YHR114W YDL191W 0.258469
YHR114W YBL027W 0.258469
YDL060W YNL207W 0.644850
YDL060W YDR064W 0.277447
YDL060W YBR048W 0.315747
YDL060W YGR081C 0.634418
YDL060W YOR145C 0.406975
YDL060W YPL012W 0.344889
YDL060W YDL148C 0.340759
YDL060W YJR145C 0.233176
YDL060W YJL190C 0.243145
YDL060W YPL266W 0.649955
YDL060W YOR096W 0.243077
YDL060W YBR247C 0.514722
YDL060W YKL143W 0.476289
YDL060W YDR447C 0.234730
YDL060W YOR056C 0.427344
YDL060W YGR054W 0.240036
YDL060W YPL204W 0.402338
YDL060W YIL069C 0.300746
YDL060W YML024W 0.236339
YNL207W YDR283C 0.248324
YNL207W YKR057W 0.270305
YNL207W YML026C 0.372295
YNL207W YDR064W 0.283487
YNL207W YLR367W 0.310191
YNL207W YDR025W 0.261026
YNL207W YOR145C 0.436237
YNL207W YPL012W 0.324207
YNL207W YPL266W 0.431819
YNL207W YLR264W 0.435318
YNL207W YOR290C 0.335429
YNL207W YBR247C 0.529049
YNL207W YKL143W 0.487118
YNL207W YML091C 0.229891
YNL207W YOR056C 0.497414
YNL207W YGR054W 0.481764
YNL207W YPL204W 0.652355
YNL207W YER102W 0.239674
YNL207W YPL081W 0.309273
YDR264C YMR197C 0.284979
YDR264C YKL196C 0.230245
YDR264C YOR036W 0.303412
YDR264C YOR212W 0.632265
YMR197C YKL196C 0.553390
YMR197C YBL050W 0.271547
YMR197C YOR036W 0.303059
YMR197C YOR212W 0.271547
YMR197C YGL095C 0.310420
YHR117W YOR375C 0.278909
YHR117W YKL006W 0.237253
YOR375C YKL006W 0.248324
YOR375C YGL130W 0.247397
YOR375C YOR370C 0.247397
YOR375C YKR014C 0.234319
YOR375C YPL228W 0.247397
YER094C YGL011C 0.480307
YER094C YGR135W 0.246106
YER094C YOR362C 0.482857
YER094C YPR103W 0.522797
YER094C YGR232W 0.233028
YER094C YML092C 0.494784
YER094C BLM3 0.236984
YER094C YOL038W 0.453128
YER094C YFR050C 0.258469
YER094C YMR314W 0.236397
YER094C YBL041W 0.256251
YER094C YER012W 0.246106
YER094C YJL001W 0.489430
YGL011C YHR200W 0.290462
YGL011C YGR135W 0.464465
YGL011C YOR362C 0.679014
YGL011C YPR103W 0.732032
YGL011C YIL075C 0.279544
YGL011C YDL147W 0.314316
YGL011C YML092C 0.722453
YGL011C BLM3 0.430923
YGL011C YOL038W 0.637860
YGL011C YFR050C 0.468166
YGL011C YMR314W 0.437101
YGL011C YBL041W 0.243991
YGL011C YER012W 0.235703
YGL011C YJL001W 0.730177
YDL097C YOR259C 0.383673
YDL097C YHR027C 0.394306
YDL097C YHR200W 0.541171
YDL097C YOR261C 0.378318
YDL097C YDR427W 0.525315
YDL097C YIL075C 0.300210
YDL097C YER021W 0.370510
YDL097C YHL030W 0.332433
YDL097C YLR421C 0.419056
YDL097C YFR004W 0.619748
YDL097C YFR052W 0.579373
YDL097C YPR108W 0.606929
YDL097C YDL147W 0.398700
YDL097C YFR010W 0.278909
YDL097C YOL038W 0.322666
YDL097C YKL145W 0.466519
YDL097C YDL007W 0.392899
YDL097C YGL048C 0.329311
YDL097C YDR394W 0.344181
YDL097C YOR117W 0.360823
YOR259C YHR027C 0.313216
YOR259C YHR200W 0.373214
YOR259C YML124C 0.287283
YOR259C YDR427W 0.370315
YOR259C YHL030W 0.379816
YOR259C YLR421C 0.419140
YOR259C YFR052W 0.391127
YOR259C YDL147W 0.365557
YOR259C YFR010W 0.407638
YOR259C YKL145W 0.345801
YLR002C YOR272W 0.376127
YLR002C YHR052W 0.339934
YLR002C YOL077C 0.321728
YLR002C YER006W 0.353738
YLR002C YKR081C 0.292073
YLR002C YOR206W 0.369760
YLR002C YFL002C 0.398759
YLR002C YFR001W 0.330382
YLR002C YGR103W 0.373388
YLR002C YLR449W 0.377027
YLR002C YPR016C 0.330333
YOR272W YHR052W 0.490979
YOR272W YOL077C 0.285084
YOR272W YER006W 0.305595
YOR272W YKR081C 0.279932
YOR272W YPL043W 0.511383
YOR272W YNL002C 0.337886
YOR272W YOR206W 0.500257
YOR272W YFL002C 0.556811
YOR272W YFR001W 0.318241
YOR272W YGR103W 0.323408
YOR272W YMR049C 0.319396
YOR272W YLL034C 0.366543
YOR272W YPL211W 0.352403
YOR272W YDR060W 0.326824
YOR272W YDR496C 0.333190
YOR272W YNL061W 0.350554
YOR272W YKL009W 0.369787
YOR272W YDR087C 0.394560
YOR272W YGL111W 0.340386
YOR272W YPR016C 0.294969
YOR272W YNL110C 0.359431
YOR272W YLL008W 0.375208
YOR272W YDL082W 0.319396
YOR272W YDL031W 0.358474
YOR272W YKL021C 0.240389
YGR095C YGR195W 0.637318
YGR095C YGR090W 0.257377
YGR095C YGR158C 0.433037
YGR095C YCR035C 0.425126
YGR095C YHR069C 0.635768
YGR095C YNL189W 0.323381
YGR095C YOL021C 0.629085
YGR095C YOR076C 0.442994
YGR095C YHR081W 0.501227
YGR095C YNL232W 0.424749
YGR095C YDL111C 0.652235
YGR095C YDR280W 0.626794
YGR095C YOR001W 0.432134
YGR095C YOL142W 0.657024
YGR195W YMR128W 0.282309
YGR195W YGR158C 0.644514
YGR195W YML056C 0.248658
YGR195W YCR035C 0.659825
YGR195W YHR069C 0.626569
YGR195W YNL189W 0.331335
YGR195W YJL109C 0.270010
YGR195W YOL021C 0.630030
YGR195W YOR076C 0.707349
YGR195W YHR081W 0.233028
YGR195W YNL232W 0.659308
YGR195W YDL111C 0.634747
YGR195W YDR280W 0.627739
YGR195W YOR001W 0.634384
YGR195W YOL142W 0.644891
YGR195W YKL126W 0.230245
YDL003W YJL074C 0.247873
YDL003W YFL008W 0.247873
YDL003W YER147C 0.321040
YDL003W YBL027W 0.258018
YJL074C YJL008C 0.367820
YJL074C YFL008W 0.762630
YJL074C YER147C 0.279836
YJL074C YDR158W 0.252930
YGR167W YNL084C 0.253114
YGR167W YOR181W 0.316491
YGR167W YGL206C 0.762065
YGR167W YFR024C-A 0.240036
YNL084C YNL113W 0.240036
YNL084C YOR181W 0.316491
YNL084C YFR024C-A 0.240036
YNL084C YJL011C 0.229891
YNL084C YNL243W 0.246106
YNL084C YDL150W 0.281843
YNL084C YIR006C 0.316491
YGL099W YLL045C 0.232759
YGL099W YBR084W 0.316411
YGL099W YLR074C 0.234681
YGL099W YBR267W 0.706431
YGL099W YDR101C 0.352712
YGL099W YGR245C 0.340157
YGL099W YPR016C 0.328850
YGL099W YEL054C 0.345999
YGL099W YHR170W 0.511187
YGL099W YHR010W 0.318054
YGL099W YOR063W 0.235501
YGL099W YMR194W 0.390143
YLL045C YGL246C 0.252092
YLL045C YHR170W 0.249874
YBR143C YDR172W 0.515847
YBR143C YIL074C 0.258469
YBR143C YBR136W 0.238794
YBR143C YBR079C 0.258018
YBR143C YOR096W 0.264051
YBR143C YPL083C 0.270305
YBR143C YDL058W 0.238794
YBR143C YLR386W 0.270305
YBR143C YOR069W 0.240036
YBR143C YHR203C 0.237024
YDR172W YBR136W 0.258469
YDR172W YLR371W 0.233028
YDR172W YOR150W 0.235397
YDR172W YPL083C 0.289980
YDR172W YDL058W 0.258469
YDR172W YLR386W 0.289980
YDR172W YOR069W 0.258620
YDR172W YIL129C 0.240036
YBL038W YBR282W 0.261403
YBL038W YDR116C 0.254395
YBL038W YKR006C 0.266757
YBL038W YKL167C 0.266757
YBL038W YMR098C 0.279836
YBL038W YKR085C 0.486858
YBL038W YNL252C 0.269691
YBL038W YLR189C 0.483359
YBL038W YDR164C 0.271901
YBL038W YJL005W 0.230245
YBL038W YPR100W 0.520225
YBL038W YCR046C 0.478569
YBL038W YLR312W-A 0.266757
YBL038W YNL005C 0.428248
YBL038W YJL063C 0.456265
YBL038W YML025C 0.444124
YBL038W YCL014W 0.520225
YBL038W YDR462W 0.469343
YBL038W YCR071C 0.279836
YBL038W YMR064W 0.248324
YBL038W YMR225C 0.279836
YBL038W YOR201C 0.248324
YBL038W YDR237W 0.436913
YBL038W YDR322W 0.436913
YBL038W YGR220C 0.469079
YBL038W YBL004W 0.296847
YBL038W YMR193W 0.256613
YBL038W YMR024W 0.423835
YBL038W YDR296W 0.454224
YBL038W YLR439W 0.457202
YBL038W YOR150W 0.486858
YBL038W YNL177C 0.248324
YBL038W YHR147C 0.248324
YBL038W YPL183W-A 0.279836
YBL038W YBR122C 0.266757
YBL038W YDR405W 0.229891
YBL038W YIL104C 0.229891
YBR282W YDR116C 0.264539
YBR282W YKR006C 0.271547
YBR282W YKL167C 0.271547
YBR282W YMR098C 0.271547
YBR282W YKR085C 0.261403
YBR282W YNL252C 0.279836
YBR282W YCR046C 0.506582
YBR282W YLR312W-A 0.240036
YBR282W YNL005C 0.243991
YBR282W YJL063C 0.246106
YBR282W YML025C 0.453166
YBR282W YDR462W 0.246106
YBR282W YCR071C 0.271547
YBR282W YMR225C 0.271547
YBR282W YOR201C 0.271547
YBR282W YDR237W 0.248324
YBR282W YDR322W 0.248324
YBR282W YGR220C 0.284626
YBR282W YMR193W 0.279836
YBR282W YMR024W 0.248324
YBR282W YDR296W 0.264539
YBR282W YLR439W 0.258469
YBR282W YOR150W 0.229891
YBR282W YNL177C 0.271547
YBR282W YHR147C 0.271547
YBR282W YBR122C 0.271547
YBR282W YDR405W 0.253114
YKL122C YPL210C 0.549751
YKL122C YPL243W 0.264539
YKL122C YDL092W 0.279836
YKL122C YML105C 0.584901
YKL122C YPR088C 0.534957
YPL210C YDL051W 0.434861
YPL210C YER155C 0.345748
YPL210C YPL243W 0.756271
YPL210C YPL240C 0.243758
YPL210C YDL092W 0.803581
YPL210C YML105C 0.822014
YPL210C YLR452C 0.248324
YPL210C YPR088C 0.772070
YDR457W YGR204W 0.271547
YDR457W YDL112W 0.258469
YDR457W YBR121C 0.248324
YDR457W YCL050C 0.233614
YDR457W YPL218W 0.271547
YDR457W YKL029C 0.452869
YDR457W YFL045C 0.233028
YDR457W YDR341C 0.289980
YDR457W YLR355C 0.258469
YDR457W YGL238W 0.248324
YDR457W YHR128W 0.271547
YDR457W YJL052W 0.271547
YDR457W YNR016C 0.243991
YDR457W YKL067W 0.289980
YDR457W YLL018C 0.271547
YDR457W YDR335W 0.271547
YDR457W YBL076C 0.264539
YDR457W YLL040C 0.258469
YDR457W YBL039C 0.271547
YDR457W YHL011C 0.271547
YGR204W YFR031C-A 0.230899
YGR204W YDL112W 0.240036
YGR204W YBR263W 0.271547
YGR204W YPL009C 0.271547
YGR204W YBR121C 0.229891
YGR204W YPL218W 0.253114
YGR204W YDR341C 0.271547
YGR204W YLR355C 0.240036
YGR204W YGL238W 0.229891
YGR204W YHR128W 0.253114
YGR204W YJL052W 0.253114
YGR204W YKL067W 0.271547
YGR204W YLL018C 0.253114
YGR204W YOR048C 0.240036
YGR204W YLL040C 0.240036
YMR128W YOR078W 0.349741
YMR128W YGR090W 0.302639
YMR128W YCL059C 0.327197
YMR128W YOR310C 0.280072
YMR128W YDR324C 0.369455
YMR128W YPR144C 0.355915
YMR128W YDL213C 0.334204
YMR128W YPL139C 0.241208
YMR128W YMR229C 0.273060
YMR128W YPL070W 0.284979
YMR128W YIL084C 0.255686
YMR128W YDL148C 0.358254
YMR128W YCR057C 0.244727
YMR128W YOL010W 0.403641
YMR128W YPR137W 0.359885
YMR128W YBR247C 0.282885
YMR128W YDR280W 0.274920
YMR128W YNL097C 0.268764
YOR078W YLR197W 0.380334
YOR078W YGR090W 0.314330
YOR078W YPL126W 0.358841
YOR078W YDR299W 0.258469
YOR078W YGL171W 0.258469
YOR078W YCL059C 0.233028
YOR078W YOR310C 0.248324
YOR078W YJL109C 0.305931
YOR078W YKR060W 0.233028
YOR078W YNL132W 0.363757
YOR078W YMR143W 0.258469
YOR078W YDL213C 0.258469
YOR078W YML130C 0.271547
YOR078W YBL004W 0.308645
YOR078W YER082C 0.417200
YOR078W YHR148W 0.408534
YOR078W YGR034W 0.258469
YOR078W YBR084C-A 0.248324
YOR078W YDR365C 0.289980
YOR078W YMR093W 0.349741
YOR078W YPR137W 0.437489
YOR078W YJR002W 0.386607
YOR078W YJL033W 0.271547
YOR078W YGR145W 0.240036
YOR078W YBR247C 0.380334
YOR078W YGR128C 0.386607
YOR078W YPL217C 0.393345
YOR078W YNR043W 0.289980
YOR078W YHR169W 0.271547
YOR078W YJL069C 0.426779
YOR078W YNL075W 0.248324
YOR078W YLR222C 0.380334
YLR180W YMR012W 0.237504
YLR180W YGL195W 0.312550
YLR180W YLR106C 0.253023
YLR180W YIL075C 0.228064
YLR180W YLR335W 0.275588
YLR180W YOR151C 0.265584
YLR180W YFR052W 0.229847
YLR180W YDR127W 0.286280
YLR180W YHR019C 0.240205
YLR180W YLR304C 0.261358
YLR180W YMR205C 0.229847
YLR180W YDR502C 0.343733
YLR180W YGR218W 0.259011
YLR180W YLL040C 0.241142
YLR180W YKL152C 0.256004
YLR180W YER090W 0.312454
YLR180W YKL211C 0.267299
YMR012W YMR116C 0.232090
YMR012W YML124C 0.244076
YMR012W YKL029C 0.255958
YMR012W YHR019C 0.266362
YMR012W YBL039C 0.242678
YMR012W YBR017C 0.269731
YIL021W YOR210W 0.405040
YIL021W YOR224C 0.403043
YIL021W YGR005C 0.707404
YIL021W YOL005C 0.498656
YIL021W YJL140W 0.461074
YIL021W YOR151C 0.570152
YIL021W YPR187W 0.376401
YIL021W YGR063C 0.240036
YIL021W YML010W 0.391157
YIL021W YBR154C 0.400623
YIL021W YDR404C 0.700163
YIL021W YGR186W 0.492223
YIL021W YPR093C 0.430481
YIL021W YGL070C 0.738786
YIL021W YDL115C 0.700898
YIL021W YDL117W 0.253468
YIL021W YLR450W 0.240036
YIL021W YER139C 0.260476
YOR210W YDL213C 0.232577
YOR210W YGL156W 0.233028
YOR210W YPR032W 0.233028
YOR210W YJR063W 0.478683
YOR210W YOR340C 0.246106
YOR210W YGL070C 0.233028
YOR210W YDL115C 0.457918
YOR210W YNL248C 0.246106
YOR210W YOR341W 0.426407
YOR210W YFR028C 0.233028
YGL005C YPR105C 0.545666
YGL005C YGR120C 0.289980
YGL005C YNL051W 0.581967
YGL005C YML071C 0.522443
YGL005C YNL041C 0.289980
YGL005C YER157W 0.558744
YGL005C YGL223C 0.289980
YPR105C YGR120C 0.545666
YPR105C YNL051W 0.845377
YPR105C YML071C 0.762630
YPR105C YNL041C 0.545666
YPR105C YER157W 0.798931
YPR105C YGL223C 0.545666
YDR116C YKR006C 0.264539
YDR116C YKL167C 0.264539
YDR116C YMR098C 0.264539
YDR116C YKR085C 0.254395
YDR116C YNL252C 0.264539
YDR116C YPR100W 0.233028
YDR116C YCR046C 0.461055
YDR116C YLR312W-A 0.264539
YDR116C YNL005C 0.236984
YDR116C YJL063C 0.249243
YDR116C YML025C 0.449294
YDR116C YCL014W 0.233028
YDR116C YDR462W 0.239098
YDR116C YCR071C 0.264539
YDR116C YMR064W 0.233028
YDR116C YJL041W 0.253468
YDR116C YMR225C 0.264539
YDR116C YOR201C 0.233028
YDR116C YDR237W 0.241317
YDR116C YDR322W 0.248324
YDR116C YGR220C 0.456919
YDR116C YMR193W 0.264539
YDR116C YMR024W 0.241317
YDR116C YDR296W 0.446854
YDR116C YLR439W 0.251461
YDR116C YOR150W 0.241317
YDR116C YNL177C 0.251461
YDR116C YHR147C 0.251461
YDR116C YPL183W-A 0.264539
YDR116C YBR122C 0.264539
YDR116C YDR405W 0.264539
YDR116C YNL185C 0.261756
YKR006C YKL167C 0.289980
YKR006C YMR098C 0.289980
YKR006C YKR085C 0.279836
YKR006C YNL252C 0.279836
YKR006C YLR189C 0.240036
YKR006C YPR100W 0.258469
YKR006C YCR046C 0.498858
YKR006C YLR312W-A 0.276902
YKR006C YNL005C 0.243991
YKR006C YJL063C 0.264539
YKR006C YML025C 0.476953
YKR006C YCL014W 0.258469
YKR006C YDR462W 0.251461
YKR006C YCR071C 0.276902
YKR006C YMR064W 0.258469
YKR006C YMR225C 0.258469
YKR006C YDR237W 0.248324
YKR006C YDR322W 0.248324
YKR006C YGR220C 0.507801
YKR006C YMR193W 0.266757
YKR006C YMR024W 0.235246
YKR006C YDR296W 0.474513
YKR006C YLR439W 0.258469
YKR006C YOR150W 0.248324
YKR006C YNL177C 0.276902
YKR006C YHR147C 0.258469
YKR006C YPL183W-A 0.289980
YKR006C YBR122C 0.276902
YKR006C YDR405W 0.271547
YKR006C YIL104C 0.240036
YGR161C YOR267C 0.253114
YGR161C YMR273C 0.229891
YGR161C YKR027W 0.305065
YGR161C YJL098W 0.542699
YGR161C YGL190C 0.448711
YGR161C YDL047W 0.458291
YGR161C YGL197W 0.229891
YGR161C YLR310C 0.229891
YGR161C YAL016W 0.452891
YGR161C YDL134C 0.273554
YGR161C YGR281W 0.253114
YGR161C YOR014W 0.229891
YOR267C YGL115W 0.253468
YOR267C YJL098W 0.737207
YOR267C YDL047W 0.465580
YOR267C YGL197W 0.261403
YOR267C YLR310C 0.261403
YOR267C YFR019W 0.240036
YOR267C YLR249W 0.258436
YOR267C YFR040W 0.253114
YOR267C YKR028W 0.271547
YLR197W YHR196W 0.350757
YLR197W YCL059C 0.339357
YLR197W YOR310C 0.373688
YLR197W YJL109C 0.347465
YLR197W YPL043W 0.276248
YLR197W YCR057C 0.283608
YLR197W YER082C 0.392121
YLR197W YLR175W 0.241210
YLR197W YPR137W 0.398767
YLR197W YJL033W 0.333888
YLR197W YBR247C 0.250455
YDR283C YLR384C 0.258469
YDR283C YBL074C 0.258620
YDR283C YKL143W 0.258469
YDR283C YML091C 0.271547
YDR283C YPL204W 0.275270
YLR384C YPL086C 0.541333
YLR384C YPL101W 0.289980
YLR384C YGR200C 0.574959
YLR384C YML091C 0.240036
YLR384C YPL204W 0.452283
YLR384C YHR187W 0.581967
YLR275W YGL128C 0.355113
YLR275W YDR473C 0.359902
YLR275W YKL173W 0.363271
YLR275W YNL147W 0.386624
YLR275W YDR378C 0.346259
YLR275W YER029C 0.317923
YLR275W YGR091W 0.336142
YLR275W YMR125W 0.307990
YLR275W YDL087C 0.345171
YLR275W YPL178W 0.356850
YLR275W YPL213W 0.336680
YLR275W YER112W 0.309124
YLR275W YHR086W 0.339355
YLR275W YLR298C 0.385724
YHR085W YNR053C 0.386299
YHR085W YHR052W 0.522826
YHR085W YKR081C 0.240036
YHR085W YLR106C 0.364274
YHR085W YNL002C 0.342177
YHR085W YHR197W 0.408785
YHR085W YNL182C 0.448334
YHR085W YDR101C 0.383470
YHR085W YLR406C 0.248324
YHR085W YPL093W 0.387334
YHR085W YMR242C 0.266994
YHR085W YGL076C 0.227354
YNR053C YHR052W 0.296282
YNR053C YCR072C 0.367866
YNR053C YER006W 0.440514
YNR053C YER126C 0.411332
YNR053C YKR081C 0.489217
YNR053C YLR106C 0.255416
YNR053C YLR074C 0.373220
YNR053C YJR065C 0.240389
YNR053C YGR103W 0.288053
YNR053C YHR197W 0.313005
YNR053C YNL182C 0.341332
YNR053C YDR101C 0.453632
YNR053C YKL009W 0.334431
YNR053C YGR245C 0.519517
YNR053C YPR016C 0.333489
YNR053C YLR406C 0.371364
YNR053C YPL093W 0.456005
YKL167C YMR098C 0.289980
YKL167C YKR085C 0.279836
YKL167C YNL252C 0.279836
YKL167C YLR189C 0.240036
YKL167C YPR100W 0.258469
YKL167C YCR046C 0.498858
YKL167C YLR312W-A 0.276902
YKL167C YNL005C 0.243991
YKL167C YJL063C 0.264539
YKL167C YML025C 0.476953
YKL167C YCL014W 0.258469
YKL167C YDR462W 0.251461
YKL167C YCR071C 0.276902
YKL167C YMR064W 0.258469
YKL167C YMR225C 0.258469
YKL167C YDR237W 0.248324
YKL167C YDR322W 0.248324
YKL167C YGR220C 0.507801
YKL167C YMR193W 0.266757
YKL167C YMR024W 0.235246
YKL167C YDR296W 0.474513
YKL167C YLR439W 0.258469
YKL167C YOR150W 0.248324
YKL167C YNL177C 0.276902
YKL167C YHR147C 0.258469
YKL167C YPL183W-A 0.289980
YKL167C YBR122C 0.276902
YKL167C YDR405W 0.271547
YKL167C YIL104C 0.240036
YMR098C YKR085C 0.279836
YMR098C YNL252C 0.279836
YMR098C YLR189C 0.271547
YMR098C YCR046C 0.511937
YMR098C YLR312W-A 0.289980
YMR098C YNL005C 0.243991
YMR098C YJL063C 0.264539
YMR098C YML025C 0.258469
YMR098C YCL014W 0.289980
YMR098C YDR462W 0.264539
YMR098C YCR071C 0.289980
YMR098C YMR225C 0.289980
YMR098C YDR237W 0.248324
YMR098C YDR322W 0.248324
YMR098C YLR371W 0.233028
YMR098C YGR220C 0.520879
YMR098C YMR193W 0.279836
YMR098C YDR296W 0.264539
YMR098C YLR439W 0.258469
YMR098C YOR150W 0.248324
YMR098C YNL177C 0.258469
YMR098C YHR147C 0.258469
YMR098C YPL183W-A 0.289980
YMR098C YCR030C 0.248324
YMR098C YBR122C 0.258469
YMR098C YDR405W 0.271547
YKR085C YNL252C 0.269691
YKR085C YLR189C 0.261403
YKR085C YDR164C 0.248324
YKR085C YPR100W 0.279836
YKR085C YCR046C 0.478569
YKR085C YLR312W-A 0.266757
YKR085C YNL005C 0.243991
YKR085C YJL063C 0.264539
YKR085C YML025C 0.469743
YKR085C YCL014W 0.279836
YKR085C YDR462W 0.254395
YKR085C YCR071C 0.266757
YKR085C YMR064W 0.248324
YKR085C YMR225C 0.248324
YKR085C YDR237W 0.248324
YKR085C YDR322W 0.248324
YKR085C YGR220C 0.487512
YKR085C YMR193W 0.256613
YKR085C YMR024W 0.238180
YKR085C YDR296W 0.454224
YKR085C YLR439W 0.258469
YKR085C YOR150W 0.256613
YKR085C YNL177C 0.266757
YKR085C YHR147C 0.248324
YKR085C YPL183W-A 0.279836
YKR085C YBR122C 0.266757
YKR085C YDR405W 0.261403
YKR085C YIL104C 0.229891
YDR174W YKR001C 0.241731
YDR174W YGR261C 0.228650
YDR174W YNL030W 0.241006
YDR174W YPL082C 0.299128
YDR174W YDR507C 0.258469
YDR174W YNL216W 0.271901
YDR174W YJL076W 0.251872
YDR174W YKL112W 0.243758
YDR174W YCL024W 0.258469
YDR174W YAL027W 0.251353
YKR001C YDR224C 0.251171
YKR001C YMR072W 0.291872
YKR001C YBR049C 0.289570
YKR001C YHL025W 0.261557
YKR001C YDR303C 0.236377
YKR001C YBR114W 0.283781
YKR001C YLR052W 0.235857
YKR001C YFR013W 0.302710
YKR001C YPL082C 0.301792
YKR001C YDL002C 0.248479
YKR001C YBR289W 0.274838
YKR001C YIL126W 0.303907
YKR001C YMR075W 0.233836
YKR001C YER148W 0.302214
YKR001C YPL016W 0.261557
YKR001C YDR397C 0.229921
YKR001C YDR081C 0.229921
YKR001C YOL072W 0.229921
YAL038W YFR049W 0.228574
YFR049W YDR148C 0.556526
YFR049W YFL018C 0.534957
YFR049W YMR121C 0.271547
YFR049W YIL125W 0.518944
YNL252C YLR189C 0.229891
YNL252C YPR100W 0.248324
YNL252C YCR046C 0.491648
YNL252C YLR312W-A 0.266757
YNL252C YNL005C 0.243991
YNL252C YJL063C 0.254395
YNL252C YML025C 0.456664
YNL252C YCL014W 0.248324
YNL252C YDR462W 0.254395
YNL252C YCR071C 0.279836
YNL252C YMR064W 0.248324
YNL252C YMR225C 0.279836
YNL252C YOR201C 0.248324
YNL252C YDR237W 0.248324
YNL252C YDR322W 0.248324
YNL252C YGR220C 0.487512
YNL252C YMR193W 0.269691
YNL252C YMR024W 0.238180
YNL252C YDR296W 0.467302
YNL252C YLR439W 0.258469
YNL252C YOR150W 0.256613
YNL252C YNL177C 0.266757
YNL252C YHR147C 0.266757
YNL252C YPL183W-A 0.279836
YNL252C YBR122C 0.279836
YNL252C YDR405W 0.261403
YNL252C YIL104C 0.229891
YDR041W YDR337W 0.485013
YDR041W YNR037C 0.279836
YDR041W YOR205C 0.279836
YDR041W YHL004W 0.741979
YDR041W YKL155C 0.507863
YDR041W YDR347W 0.485013
YDR041W YGL129C 0.507863
YDR041W YDR175C 0.261403
YDR041W YMR188C 0.528311
YDR041W YBR146W 0.521879
YDR041W YGR170W 0.248324
YDR041W YDR036C 0.765564
YDR041W YGR165W 0.229891
YDR041W YNL137C 0.485013
YDR041W YOR204W 0.289669
YDR041W YNL306W 0.521879
YDR041W YBR251W 0.475433
YDR041W YGR215W 0.279836
YDR041W YBL090W 0.279836
YDR041W YGR084C 0.507863
YDR041W YOR158W 0.266757
YDR041W YPL013C 0.515233
YDR041W YKL003C 0.279836
YDR041W YOR243C 0.238180
YDR041W YMR158W 0.279836
YDR041W YJR101W 0.511734
YDR041W YJR113C 0.507863
YDR041W YPL118W 0.521879
YDR041W YNL186W 0.248324
YDR041W YIL093C 0.264539
YDR337W YNR037C 0.253114
YDR337W YOR205C 0.253114
YDR337W YHL004W 0.448349
YDR337W YKL155C 0.246106
YDR337W YDR347W 0.234681
YDR337W YGL129C 0.246106
YDR337W YDR175C 0.234681
YDR337W YMR188C 0.253114
YDR337W YBR146W 0.253114
YDR337W YDR036C 0.466579
YDR337W YNL137C 0.234681
YDR337W YDR311W 0.266546
YDR337W YNL306W 0.253114
YDR337W YBR251W 0.421990
YDR337W YGR215W 0.253114
YDR337W YBL090W 0.253114
YDR337W YGR084C 0.246106
YDR337W YOR158W 0.240036
YDR337W YPL013C 0.461790
YDR337W YKL003C 0.253114
YDR337W YMR158W 0.253114
YDR337W YJR101W 0.244826
YDR337W YJR113C 0.246106
YDR337W YPL118W 0.253114
YDR337W YIL093C 0.237818
YHR052W YOL041C 0.322439
YHR052W YOL077C 0.418147
YHR052W YER006W 0.438278
YHR052W YKR081C 0.451514
YHR052W YLR106C 0.246290
YHR052W YPL043W 0.488268
YHR052W YOR206W 0.464780
YHR052W YFL002C 0.521335
YHR052W YFR001W 0.307532
YHR052W YGR103W 0.297360
YHR052W YMR049C 0.290211
YHR052W YLL034C 0.348783
YHR052W YPL211W 0.336759
YHR052W YPL012W 0.259416
YHR052W YDR060W 0.490480
YHR052W YDR496C 0.445787
YHR052W YHR197W 0.290801
YHR052W YNL182C 0.330350
YHR052W YNL061W 0.333774
YHR052W YDR101C 0.258851
YHR052W YKL009W 0.340602
YHR052W YDR087C 0.371446
YHR052W YOL127W 0.249145
YHR052W YGL111W 0.304193
YHR052W YPR016C 0.299090
YHR052W YGL103W 0.252138
YHR052W YKL172W 0.388960
YHR052W YLR406C 0.370527
YHR052W YPL093W 0.286090
YHR052W YNL110C 0.471946
YHR052W YLL008W 0.339016
YHR052W YDL082W 0.264771
YHR052W YEL054C 0.252138
YHR052W YHR010W 0.255704
YHR052W YDL031W 0.336759
YHR052W YPL143W 0.267327
YBR211C YPL018W 0.271547
YBR211C YDR383C 0.284626
YBR211C YIR010W 0.284626
YBR211C YJR112W 0.331787
YBR211C YBR107C 0.310420
YBR211C YDR254W 0.261403
YBR211C YPL233W 0.253114
YBR211C YLR381W 0.261403
YBR211C YJR135C 0.284626
YBR211C YAL034W-A 0.271547
YBR211C YGR179C 0.288348
YBR211C YDR318W 0.261403
YPL018W YDR383C 0.271547
YPL018W YIR010W 0.240036
YPL018W YBR107C 0.297342
YPL018W YPL243W 0.277971
YPL018W YDR254W 0.560025
YPL018W YLR381W 0.838934
YPL018W YJR135C 0.271547
YPL018W YMR308C 0.240389
YPL018W YGR179C 0.533739
YPL018W YDR318W 0.560025
YER172C YGL128C 0.518907
YER172C YLL036C 0.482041
YER172C YMR288W 0.319228
YER172C YML049C 0.307547
YER172C YBR055C 0.323207
YER172C YDR473C 0.494041
YER172C YKL173W 0.461825
YER172C YNL147W 0.327643
YER172C YBL026W 0.474966
YER172C YGL120C 0.396716
YER172C YLR424W 0.522863
YER172C YDL098C 0.354364
YER172C YDR378C 0.302575
YER172C YER029C 0.403398
YER172C YGR091W 0.465871
YER172C YDR416W 0.335299
YER172C YLR117C 0.492463
YER172C YGR074W 0.478335
YER172C YMR125W 0.252203
YER172C YDL087C 0.236245
YER172C YCR063W 0.395455
YER172C YGL100W 0.254476
YER172C YPR101W 0.368361
YER172C YHR156C 0.400810
YER172C YMR240C 0.509338
YER172C YPL213W 0.500474
YER172C YDL209C 0.502894
YER172C YHR165C 0.406828
YER172C YBR065C 0.589140
YER172C YJR050W 0.395455
YER172C YPR182W 0.303520
YER172C YBL104C 0.363944
YER172C YMR213W 0.503973
YER172C YBR152W 0.300921
YER172C YER112W 0.263221
YER172C YML046W 0.284909
YER172C YLR147C 0.303623
YER172C YGR278W 0.346533
YER172C YOR308C 0.337585
YER172C YER146W 0.309210
YER172C YPR178W 0.480963
YER172C YPL151C 0.524977
YER172C YPR082C 0.343588
YER172C YAL032C 0.329975
YER172C YJL203W 0.503233
YER172C YDL030W 0.337585
YGL128C YLL036C 0.625875
YGL128C YKL173W 0.592581
YGL128C YGL120C 0.572062
YGL128C YLR424W 0.685130
YGL128C YER029C 0.336701
YGL128C YLR117C 0.427187
YGL128C YCR063W 0.248324
YGL128C YHR156C 0.248324
YGL128C YHR165C 0.528757
YGL128C YBR065C 0.235246
YGL128C YJR050W 0.229891
YGL128C YBL104C 0.229891
YGL128C YMR213W 0.410554
YGL128C YAL032C 0.433175
YGL128C YKR022C 0.527233
YHR027C YHR200W 0.381991
YHR027C YOR261C 0.434525
YHR027C YDR427W 0.362999
YHR027C YER021W 0.255920
YHR027C YHL030W 0.380304
YHR027C YLR421C 0.429773
YHR027C YFR004W 0.443416
YHR027C YFR052W 0.407450
YHR027C YPR108W 0.381589
YHR027C YDL147W 0.356336
YHR027C YFR010W 0.240497
YHR027C YGR232W 0.264620
YHR027C YKL145W 0.311672
YHR027C YDL007W 0.304713
YHR027C YGL048C 0.258854
YHR027C YDR394W 0.274558
YHR027C YJL001W 0.227754
YHR027C YOR117W 0.262493
YHR200W YGR135W 0.308708
YHR200W YOR261C 0.551197
YHR200W YPR103W 0.345574
YHR200W YDR427W 0.476135
YHR200W YIL075C 0.285418
YHR200W YER021W 0.339503
YHR200W YHL030W 0.494081
YHR200W YLR421C 0.374710
YHR200W YFR004W 0.572553
YHR200W YFR052W 0.530192
YHR200W YPR108W 0.531591
YHR200W YDL147W 0.328134
YHR200W YFR010W 0.354920
YHR200W YGR232W 0.270305
YHR200W YML092C 0.238794
YHR200W YOL038W 0.314062
YHR200W YFR050C 0.319417
YHR200W YKL145W 0.429700
YHR200W YMR314W 0.348440
YHR200W YDL007W 0.369361
YHR200W YGL048C 0.314062
YHR200W YBL041W 0.345574
YHR200W YER012W 0.377085
YHR200W YDR394W 0.328367
YHR200W YBL039C 0.283110
YBR084W YHR064C 0.325237
YBR084W YMR116C 0.239520
YBR084W YFR031C-A 0.277955
YBR084W YLR448W 0.280381
YBR084W YAL035W 0.275534
YBR084W YGR285C 0.363757
YBR084W YBL022C 0.280843
YHR064C YJL080C 0.410192
YHR064C YKR057W 0.240036
YHR064C YML124C 0.241412
YHR064C YDR064W 0.239927
YHR064C YDR418W 0.316576
YHR064C YAL036C 0.253468
YHR064C YER155C 0.284146
YHR064C YGR162W 0.293726
YHR064C YBR158W 0.300276
YHR064C YGR285C 0.685602
YHR064C YHR010W 0.263857
YHR064C YPR189W 0.378680
YHR064C YBR175W 0.284979
YDR051C YER048W-A 0.334924
YER048W-A YCL017C 0.341931
YDR383C YIR010W 0.253114
YDR383C YBR107C 0.310420
YDR383C YDR254W 0.261403
YDR383C YLR381W 0.261403
YDR383C YJR135C 0.284626
YDR383C YGR179C 0.288348
YDR383C YDR318W 0.261403
YIR010W YJR112W 0.331787
YIR010W YDR254W 0.229891
YIR010W YPL233W 0.576613
YIR010W YLR381W 0.229891
YIR010W YJR135C 0.253114
YIR010W YAL034W-A 0.613479
YIR010W YGR179C 0.288348
YIR010W YDR318W 0.229891
YDR392W YOL148C 0.490451
YDR392W YHR099W 0.416465
YDR392W YLR055C 0.722848
YDR392W YDR176W 0.241317
YDR392W YDR448W 0.444840
YDR392W YGL066W 0.452228
YDR392W YGL112C 0.408534
YDR392W YGR252W 0.464926
YDR392W YBR198C 0.396176
YDR392W YPL254W 0.475749
YDR392W YMR223W 0.233028
YDR392W YCL010C 0.473417
YDR392W YBR081C 0.468842
YOL148C YHR099W 0.371414
YOL148C YLR055C 0.658530
YOL148C YDR176W 0.465029
YOL148C YML007W 0.343655
YOL148C YDR448W 0.621283
YOL148C YGL066W 0.434355
YOL148C YGL112C 0.367900
YOL148C YGR252W 0.428163
YOL148C YBR198C 0.357195
YOL148C YDR145W 0.572106
YOL148C YPL254W 0.442942
YOL148C YMR223W 0.243991
YOL148C YDR167W 0.399411
YOL148C YCL010C 0.677863
YOL148C YBR081C 0.642695
YML062C YNL253W 0.271547
YML062C YIL075C 0.233330
YML062C YBR025C 0.264273
YML062C YNL004W 0.466542
YML062C YDR381W 0.307500
YML062C YHR167W 0.262410
YML062C YDR138W 0.461187
YML062C YNL139C 0.727018
YML062C YDL084W 0.492699
YNL253W YNL004W 0.258469
YNL253W YHR167W 0.289980
YNL253W YDR138W 0.550456
YNL253W YNL139C 0.568889
YNL253W YDL084W 0.271547
YJL080C YMR116C 0.280884
YJL080C YKR057W 0.248324
YJL080C YHL015W 0.248324
YJL080C YJR123W 0.284131
YJL080C YAL036C 0.248324
YJL080C YJR145C 0.229385
YJL080C YLR226W 0.229891
YJL080C YGR285C 0.448711
YJL080C YPR161C 0.229891
YJL080C YPR057W 0.248324
YMR116C YNL224C 0.345762
YMR116C YOR361C 0.235127
YMR116C YLR330W 0.244018
YMR116C YGR285C 0.227440
YMR116C YDL040C 0.272595
YMR116C YHR013C 0.290463
YMR116C YJL099W 0.308896
YMR116C YPR189W 0.242527
YMR116C YGL213C 0.345762
YMR116C YBL061C 0.288810
YNL071W YOR132W 0.266546
YNL071W YER118C 0.266546
YNL071W YBR221C 0.596201
YNL071W YGR193C 0.253114
YNL071W YDR430C 0.266546
YNL071W YER178W 0.709168
YNL071W YDR338C 0.255121
YOR132W YOR069W 0.316491
YOR132W YJL154C 0.303412
YOR132W YHR012W 0.316491
YAL002W YLR396C 0.505866
YAL002W YMR231W 0.518007
YAL002W YPL045W 0.800787
YAL002W YDL077C 0.240036
YAL002W YLR148W 0.802986
YAL002W YDR080W 0.284626
YLR396C YMR231W 0.793044
YLR396C YPL045W 0.780701
YLR396C YDL077C 0.548803
YLR396C YLR148W 0.793044
YLR396C YDR080W 0.491389
YLL036C YMR288W 0.367129
YLL036C YKL173W 0.336578
YLL036C YDR364C 0.470078
YLL036C YDR416W 0.420067
YLL036C YLR117C 0.615646
YLL036C YCR063W 0.229891
YLL036C YPR101W 0.449630
YLL036C YHR156C 0.229891
YLL036C YPL213W 0.380334
YLL036C YDL209C 0.641374
YLL036C YHR165C 0.342542
YLL036C YBR065C 0.727620
YLL036C YJR050W 0.485012
YLL036C YMR213W 0.405200
YLL036C YGR278W 0.444378
YLL036C YPL151C 0.650379
YLL036C YAL032C 0.675217
YLL036C YDL030W 0.370189
YLL036C YLR132C 0.231898
YMR288W YML049C 0.738574
YMR288W YNL286W 0.271096
YMR288W YER029C 0.315208
YMR288W YDL087C 0.312598
YMR288W YMR240C 0.408785
YMR288W YPL213W 0.413118
YMR288W YPR182W 0.379872
YMR288W YMR213W 0.352195
YMR288W YER112W 0.276551
YMR288W YGR278W 0.381229
YMR288W YAL032C 0.374816
YMR288W YJL203W 0.405733
YFL034W YKL135C 0.248324
YFL034W YHL019C 0.318709
YFL034W YHR023W 0.328853
YFL034W YLR170C 0.258469
YFL034W YPR029C 0.248324
YKL135C YHL019C 0.540127
YKL135C YLR170C 0.791588
YKL135C YPR029C 0.733717
YKL135C YPL259C 0.728363
YKL135C YBL027W 0.231563
YKL135C YBL032W 0.248324
YPR190C YOR224C 0.392396
YPR190C YDR045C 0.236397
YPR190C YNL151C 0.481576
YPR190C YKR025W 0.470716
YPR190C YOR116C 0.604842
YPR190C YPR187W 0.604158
YPR190C YBR154C 0.381687
YPR190C YDR005C 0.443289
YPR190C YNR003C 0.647824
YPR190C YDL150W 0.668180
YPR190C YOR207C 0.635395
YLR189C YDR164C 0.271547
YLR189C YJL005W 0.229891
YLR189C YPR100W 0.271547
YLR189C YLR312W-A 0.240036
YLR189C YJL063C 0.246106
YLR189C YML025C 0.240036
YLR189C YCL014W 0.303059
YLR189C YDR462W 0.246106
YLR189C YCR071C 0.240036
YLR189C YMR225C 0.271547
YLR189C YDR237W 0.229891
YLR189C YDR322W 0.229891
YLR189C YGR220C 0.230899
YLR189C YMR193W 0.229891
YLR189C YLR439W 0.240036
YLR189C YOR150W 0.261403
YLR189C YHR147C 0.240036
YLR189C YPL183W-A 0.271547
YLR189C YCR030C 0.229891
YLR189C YBR122C 0.240036
YLR189C YDR405W 0.253114
YLR189C YGL043W 0.373443
YOL041C YOL077C 0.304233
YOL041C YPL043W 0.369704
YOL041C YOR206W 0.357054
YOL041C YMR229C 0.467579
YOL041C YLR196W 0.330592
YOL041C YDR060W 0.352981
YOL041C YOR312C 0.253067
YOL041C YLR029C 0.385891
YOL041C YPL198W 0.256487
YOL077C YER006W 0.268608
YOL077C YKR081C 0.237711
YOL077C YPL043W 0.443341
YOL077C YNL002C 0.296565
YOL077C YOR206W 0.465007
YOL077C YFL002C 0.494840
YOL077C YGR103W 0.451398
YOL077C YMR049C 0.468817
YOL077C YLL034C 0.312144
YOL077C YPL211W 0.476087
YOL077C YLR196W 0.293726
YOL077C YDR060W 0.438544
YOL077C YDR496C 0.302014
YOL077C YHR197W 0.262451
YOL077C YNL061W 0.311083
YOL077C YKL009W 0.265443
YOL077C YDR087C 0.303295
YOL077C YGL111W 0.303855
YOL077C YKL172W 0.352321
YOL077C YPL093W 0.241162
YOL077C YNL110C 0.458530
YOL077C YLL008W 0.322463
YOL077C YDL082W 0.228131
YOL077C YDL031W 0.317153
YOL077C YER117W 0.322666
YCR073W-A YLR258W 0.289980
YCR073W-A YDR028C 0.240036
YCR073W-A YER177W 0.236397
YCR073W-A YKL193C 0.271547
YCR073W-A YLR028C 0.595046
YCR073W-A YER133W 0.458856
YCR073W-A YER070W 0.258469
YCR073W-A YAR014C 0.289980
YLR258W YDR028C 0.240036
YLR258W YKL193C 0.271547
YLR258W YLR028C 0.271547
YLR258W YER133W 0.287197
YLR258W YER070W 0.258469
YLR258W YAR014C 0.289980
YCR072C YER006W 0.366355
YCR072C YER126C 0.432134
YCR072C YLR106C 0.380489
YCR072C YLR074C 0.425534
YCR072C YHR197W 0.433289
YCR072C YNL182C 0.769614
YCR072C YDR101C 0.378116
YCR072C YGR245C 0.413324
YER006W YER126C 0.540250
YER006W YKR081C 0.284564
YER006W YLR106C 0.272338
YER006W YLR074C 0.304685
YER006W YLR325C 0.345553
YER006W YPL043W 0.275013
YER006W YOR206W 0.302163
YER006W YFL002C 0.322873
YER006W YFR001W 0.281217
YER006W YGR103W 0.472334
YER006W YMR049C 0.305753
YER006W YPL211W 0.479184
YER006W YLR449W 0.368776
YER006W YOR349W 0.260476
YER006W YGR220C 0.263276
YER006W YDR496C 0.281055
YER006W YNL175C 0.253795
YER006W YDR296W 0.261499
YER006W YNL061W 0.300452
YER006W YDR101C 0.441077
YER006W YGR245C 0.496818
YER006W YOL127W 0.266905
YER006W YPR016C 0.447586
YER006W YPL093W 0.458092
YER006W YNL110C 0.303974
YER006W YPR043W 0.242043
YER006W YHR010W 0.286542
YER006W YPR102C 0.301409
YER006W YDL031W 0.350185
YGR135W YOR261C 0.392216
YGR135W YOR362C 0.446928
YGR135W YPR103W 0.489802
YGR135W YML092C 0.471934
YGR135W YOL038W 0.430278
YGR135W YFR050C 0.247044
YGR135W YBL041W 0.234681
YGR135W YJL001W 0.234681
YGR135W YKL210W 0.235035
YDL126C YDR028C 0.239585
YDL126C YGL246C 0.393851
YDL126C YBR170C 0.683380
YDL126C YDR037W 0.258018
YDL126C YDR049W 0.560625
YDL126C YNL271C 0.293962
YDL126C YBL058W 0.711393
YDL126C YKL039W 0.377274
YDL126C YML013W 0.271096
YDL126C YGR048W 0.698314
YDR028C YNL076W 0.240036
YDR028C YDR422C 0.271547
YDR028C YGL115W 0.458856
YDR028C YBR265W 0.240036
YDR028C YBL023C 0.240036
YDR028C YBR126C 0.235035
YDR028C YPR035W 0.240036
YDR028C YLR028C 0.253114
YDR028C YER133W 0.358967
YDR028C YDR049W 0.240036
YDR028C YER027C 0.271547
YDR028C YGL208W 0.240036
YDR028C YNR034W 0.247397
YDR028C YAR014C 0.240036
YDR028C YER129W 0.271547
YDR028C YDR477W 0.500511
YJR042W YPL169C 0.271547
YJR042W YKL057C 0.266757
YJR042W YLR208W 0.495722
YJR042W YDL116W 0.541333
YJR042W YGL100W 0.235246
YJR042W YLR371W 0.310420
YJR042W YGL092W 0.561881
YPL169C YKL057C 0.229891
YPL169C YDL116W 0.295943
YPL169C YLR371W 0.323498
YPL169C YGL092W 0.240036
YPL169C YBR011C 0.229891
YGR090W YPL126W 0.311739
YGR090W YDR299W 0.375909
YGR090W YGL171W 0.375909
YGR090W YHR196W 0.294897
YGR090W YDR449C 0.450210
YGR090W YOR310C 0.294606
YGR090W YDR324C 0.286786
YGR090W YPR144C 0.489379
YGR090W YJL109C 0.398658
YGR090W YOL021C 0.249863
YGR090W YKR060W 0.356539
YGR090W YNL132W 0.316654
YGR090W YOR145C 0.343460
YGR090W YOR039W 0.395420
YGR090W YMR229C 0.334393
YGR090W YLR409C 0.312684
YGR090W YDL148C 0.468366
YGR090W YPL266W 0.333689
YGR090W YBL004W 0.278577
YGR090W YCR057C 0.362356
YGR090W YER082C 0.502000
YGR090W YHR148W 0.340884
YGR090W YLR186W 0.352309
YGR090W YPR137W 0.324474
YGR090W YJR002W 0.339505
YGR090W YLR003C 0.407421
YGR090W YDL014W 0.272149
YGR090W YGR145W 0.357476
YGR090W YLR129W 0.339043
YGR090W YBR247C 0.379483
YGR090W YGL019W 0.410682
YGR090W YGR128C 0.325027
YGR090W YDR280W 0.239509
YGR090W YOR061W 0.235300
YGR090W YPR112C 0.349340
YGR090W YJL069C 0.247233
YGR090W YCL031C 0.242043
YGR090W YLR223C 0.235762
YPL126W YHR196W 0.580913
YPL126W YCL059C 0.286352
YPL126W YDR449C 0.350693
YPL126W YOR310C 0.339117
YPL126W YDR324C 0.573613
YPL126W YPR144C 0.371085
YPL126W YJL109C 0.505856
YPL126W YOR145C 0.418259
YPL126W YMR229C 0.247416
YPL126W YDL148C 0.362000
YPL126W YCR057C 0.256761
YPL126W YER082C 0.383706
YPL126W YHR148W 0.421753
YPL126W YMR093W 0.567664
YPL126W YPR137W 0.377274
YPL126W YGR128C 0.619324
YPL126W YNL075W 0.407951
YGR158C YML056C 0.257023
YGR158C YCR035C 0.674364
YGR158C YHR069C 0.439005
YGR158C YJL109C 0.278375
YGR158C YOL021C 0.639214
YGR158C YOR076C 0.462247
YGR158C YHR081W 0.243991
YGR158C YNL232W 0.667212
YGR158C YDL111C 0.648005
YGR158C YDR280W 0.633989
YGR158C YPR189W 0.389644
YGR158C YOR001W 0.441444
YGR158C YLR398C 0.390562
YGR158C YOL142W 0.448334
YGR158C YKL126W 0.241208
YML056C YGL173C 0.236066
YML056C YKL130C 0.319589
YML056C YDL209C 0.235199
YML056C YHR216W 0.296108
YML056C YJL052W 0.281843
YML056C YLR432W 0.284369
YML056C YAL029C 0.231125
YML056C YDR280W 0.241269
YML056C YJR009C 0.243323
YML056C YER102W 0.234845
YGR086C YPL004C 0.300276
YGR086C YDL019C 0.248324
YGR086C YER120W 0.261756
YGR086C YDR150W 0.229891
YGR086C YGR130C 0.229891
YGR086C YHL020C 0.248324
YGR086C YKL142W 0.567033
YGR086C YMR031C 0.287197
YGR086C YDR490C 0.331787
YPL004C YKL142W 0.310420
YER081W YIL074C 0.391876
YIL074C YAR042W 0.255686
YDR164C YJL005W 0.248324
YDR164C YPR100W 0.289980
YDR164C YJR138W 0.233028
YDR164C YJL063C 0.233028
YDR164C YCL014W 0.289980
YDR164C YDR462W 0.233028
YDR164C YOR204W 0.291525
YDR164C YOR150W 0.248324
YDR164C YBR196C 0.242043
YJL005W YFL039C 0.290826
YJL005W YPR100W 0.248324
YJL005W YCL014W 0.248324
YJL005W YNL138W 0.823797
YJL005W YGR233C 0.608840
YJL005W YOL001W 0.229891
YER126C YKR081C 0.361387
YER126C YLR074C 0.404732
YER126C YNL002C 0.352321
YER126C YOR206W 0.332433
YER126C YMR049C 0.329876
YER126C YHR197W 0.377274
YER126C YDR101C 0.363757
YER126C YKL009W 0.380267
YER126C YGR245C 0.426967
YER126C YPR016C 0.547632
YER126C YPL093W 0.358204
YER126C YNL110C 0.372509
YER126C YOR063W 0.253553
YKR081C YLR074C 0.430888
YKR081C YNL002C 0.289298
YKR081C YOR206W 0.300921
YKR081C YFL002C 0.306088
YKR081C YGR103W 0.289298
YKR081C YMR049C 0.266853
YKR081C YLL034C 0.314000
YKR081C YPL211W 0.274419
YKR081C YDR060W 0.322666
YKR081C YDR496C 0.305151
YKR081C YHR197W 0.327329
YKR081C YNL061W 0.305931
YKR081C YDR101C 0.295379
YKR081C YDR087C 0.355095
YKR081C YGR245C 0.332433
YKR081C YOL127W 0.264306
YKR081C YGL111W 0.282488
YKR081C YPR016C 0.492333
YKR081C YKL172W 0.385688
YKR081C YLR406C 0.248324
YKR081C YPL093W 0.301251
YKR081C YNL110C 0.332433
YKR081C YLL008W 0.335744
YKR081C YDL031W 0.324364
YKR081C YLR276C 0.355095
YKR081C YGR085C 0.274577
YBR136W YDR097C 0.502227
YBR136W YIR002C 0.289980
YBR136W YBR114W 0.258469
YBR136W YPL083C 0.258469
YBR136W YAR007C 0.477289
YBR136W YJL173C 0.505866
YBR136W YLR386W 0.258469
YBR136W YNL312W 0.258469
YBR136W YCR092C 0.240036
YBR136W YML032C 0.240036
YBR136W YDR499W 0.258469
YBR136W YDL156W 0.258469
YBR136W YHR164C 0.258469
YBR136W YOL090W 0.240036
YDR097C YIR002C 0.565250
YDR097C YBR114W 0.275270
YDR097C YAR007C 0.494090
YDR097C YNL312W 0.465361
YDR097C YCR092C 0.256837
YDR097C YML032C 0.465361
YDR097C YDR499W 0.275270
YDR097C YDL156W 0.275270
YDR097C YHR164C 0.289980
YDR097C YOL090W 0.465361
YLL004W YPR162C 0.289980
YLL004W YNL261W 0.289980
YLL004W YHR118C 0.599001
YLL004W YML065W 0.539747
YLL004W YBR060C 0.584901
YPR162C YNL261W 0.618833
YPR162C YHR118C 0.572845
YPR162C YML065W 0.513590
YPR162C YBR060C 0.558744
YFL039C YMR109W 0.278899
YFL039C YMR072W 0.239686
YFL039C YOR244W 0.251026
YFL039C YNL138W 0.290826
YFL039C YNL059C 0.276848
YFL039C YHR023W 0.285674
YFL039C YFL024C 0.264105
YFL039C YDL002C 0.269459
YFL039C YAL029C 0.252307
YFL039C YDR190C 0.237383
YFL039C YNL218W 0.238017
YFL039C YGL150C 0.248092
YFL039C YFL013C 0.292682
YFL039C YDR129C 0.238017
YFL039C YLR454W 0.238017
YMR109W YDL019C 0.306781
YMR109W YKL057C 0.265125
YMR109W YKL130C 0.238180
YMR109W YLR429W 0.229891
YMR109W YBR202W 0.248324
YMR109W YBR130C 0.248324
YMR109W YPL153C 0.229891
YMR109W YGL157W 0.281843
YMR109W YBR177C 0.306781
YMR109W YIL034C 0.238180
YMR109W YBR109C 0.440283
YMR109W YKL007W 0.229891
YBL003C YDR224C 0.378169
YBL003C YHR099W 0.277954
YBL003C YDR303C 0.258696
YBL003C YFR013W 0.385567
YBL003C YNL030W 0.237144
YBL003C YPL082C 0.319769
YBL003C YDR083W 0.263074
YBL003C YOR217W 0.231563
YBL003C YOL004W 0.290382
YBL003C YGL241W 0.354055
YBL003C YKR048C 0.321625
YBL003C YOR207C 0.322544
YBL003C YPL128C 0.362716
YDR224C YOR116C 0.341935
YDR224C YBR009C 0.240640
YDR224C YDR303C 0.308640
YDR224C YDL167C 0.238404
YDR224C YGL133W 0.330555
YDR224C YPL082C 0.327001
YDR224C YLR357W 0.375477
YDR224C YGL241W 0.446967
YDR224C YPL084W 0.251872
YDR224C YOR304W 0.333520
YDR224C YPL128C 0.369948
YLR321C YML127W 0.446600
YLR321C YPR034W 0.605857
YLR321C YMR091C 0.613851
YLR321C YMR033W 0.399453
YLR321C YDR303C 0.541749
YLR321C YKR008W 0.629795
YLR321C YGR056W 0.644514
YLR321C YLR357W 0.392243
YLR321C YCR052W 0.636300
YLR321C YIL126W 0.382098
YLR321C YLR033W 0.610520
YLR321C YGR275W 0.407177
YML127W YMR091C 0.429299
YML127W YDR303C 0.362349
YML127W YKR008W 0.442644
YML127W YGR056W 0.443747
YML127W YLR357W 0.427532
YML127W YCR052W 0.449149
YML127W YLR033W 0.420613
YGR020C YHR039C-A 0.323498
YGR020C YLR447C 0.709029
YGR020C YPR036W 0.540311
YGR020C YEL051W 0.822154
YGR020C YOR270C 0.527384
YGR020C YKL119C 0.279836
YGR020C YDR202C 0.248324
YGR020C YDR516C 0.248324
YGR020C YOR332W 0.770354
YGR020C YDL185W 0.320432
YGR020C YKL080W 0.248324
YGR020C YJR033C 0.229891
YHR039C-A YBR127C 0.376981
YHR039C-A YPR036W 0.258469
YHR039C-A YEL051W 0.271547
YHR039C-A YOR270C 0.248324
YHR039C-A YOR332W 0.248324
YHR039C-A YKL080W 0.258469
YHR039C-A YJR033C 0.271547
YKR057W YOR145C 0.233028
YKR057W YLR264W 0.248324
YKR057W YGR285C 0.273554
YKR057W YKL143W 0.258469
YKR057W YOR056C 0.271547
YKR057W YGR054W 0.271547
YKR057W YPL204W 0.240036
YML049C YNL286W 0.262410
YML049C YDR378C 0.304603
YML049C YER029C 0.302627
YML049C YLR117C 0.371941
YML049C YMR125W 0.302635
YML049C YDL087C 0.318449
YML049C YPL178W 0.325339
YML049C YMR240C 0.391414
YML049C YPL213W 0.391414
YML049C YDL209C 0.365257
YML049C YHR165C 0.328524
YML049C YPR182W 0.362501
YML049C YOR319W 0.533958
YML049C YMR213W 0.353257
YML049C YER112W 0.277612
YML049C YAL032C 0.357444
YML049C YJL203W 0.388362
YDR395W YGL195W 0.238276
YDR395W YKR060W 0.243323
YDR395W YBR115C 0.289980
YDR395W YAL059W 0.284979
YGL195W YBR025C 0.232286
YGL195W YFL045C 0.342017
YGL195W YIL094C 0.295376
YGL195W YOR136W 0.289139
YGL195W YJR077C 0.248150
YGL195W YBL030C 0.329876
YGL195W YFR009W 0.407697
YGL195W YER110C 0.270263
YGL195W YDR214W 0.403280
YCR002C YNL233W 0.266546
YCR002C YHR107C 0.827852
YCR002C YLR314C 0.817345
YCR002C YDL225W 0.810337
YCR002C YJR076C 0.818283
YCR002C YJR092W 0.567951
YNL233W YHR107C 0.281843
YNL233W YLR314C 0.266546
YNL233W YDL225W 0.266546
YNL233W YJR076C 0.273554
YGR274C YNL236W 0.243817
YGR274C YCR042C 0.425488
YGR274C YDR448W 0.307777
YGR274C YHR023W 0.331564
YGR274C YMR005W 0.571046
YGR274C YGL112C 0.507329
YGR274C YMR236W 0.567075
YGR274C YBR198C 0.522150
YGR274C YML015C 0.634397
YGR274C YPL011C 0.628326
YGR274C YMR227C 0.229891
YGR274C YDR145W 0.542660
YGR274C YER148W 0.583830
YGR274C YML114C 0.417200
YNL236W YPR070W 0.621829
YNL236W YBR193C 0.478569
YNL236W YLR071C 0.364925
YNL236W YER022W 0.399685
YNL236W YNL025C 0.449630
YNL236W YML007W 0.347885
YNL236W YOL135C 0.362447
YNL236W YGL151W 0.646925
YNL236W YOL051W 0.457918
YNL236W YBR253W 0.346985
YNL236W YHR041C 0.458421
YNL236W YDR308C 0.487433
YNL236W YCR081W 0.444840
YNL236W YDR443C 0.425842
YNL236W YGR104C 0.406885
YNL236W YDR145W 0.247483
YNL236W YPL254W 0.302693
YPR100W YCR046C 0.240036
YPR100W YLR312W-A 0.258469
YPR100W YJR138W 0.233028
YPR100W YNL005C 0.243991
YPR100W YJL063C 0.264539
YPR100W YML025C 0.258469
YPR100W YCL014W 0.289980
YPR100W YDR462W 0.264539
YPR100W YCR071C 0.258469
YPR100W YMR064W 0.289980
YPR100W YDR237W 0.248324
YPR100W YDR322W 0.248324
YPR100W YGR220C 0.271547
YPR100W YMR024W 0.248324
YPR100W YDR296W 0.254563
YPR100W YLR439W 0.258469
YPR100W YOR150W 0.279836
YPR100W YNL177C 0.258469
YPR100W YPL183W-A 0.289980
YPR100W YBR122C 0.258469
YPR100W YIL104C 0.271547
YDR299W YGL171W 0.258469
YDR299W YCL059C 0.428023
YDR299W YPR144C 0.248324
YDR299W YKR060W 0.251461
YDR299W YML130C 0.240036
YDR299W YDL148C 0.459081
YDR299W YCR057C 0.272386
YDR299W YER082C 0.235246
YDR299W YHR148W 0.230913
YDR299W YLR186W 0.243991
YDR299W YDR365C 0.258469
YDR299W YJR002W 0.233028
YDR299W YLR003C 0.258469
YDR299W YJL033W 0.240036
YDR299W YGR145W 0.258469
YDR299W YBR247C 0.229891
YDR299W YNR043W 0.258469
YDR299W YHR169W 0.240036
YDR299W YDL166C 0.258469
YDR299W YNL308C 0.258469
YDR299W YCL031C 0.258469
YGL171W YDR449C 0.419196
YGL171W YPR144C 0.235246
YGL171W YKR060W 0.233028
YGL171W YML130C 0.240036
YGL171W YCR057C 0.303897
YGL171W YER082C 0.235246
YGL171W YHR148W 0.230913
YGL171W YLR186W 0.230913
YGL171W YDR365C 0.258469
YGL171W YLR003C 0.258469
YGL171W YJL033W 0.240036
YGL171W YGR145W 0.258469
YGL171W YNR043W 0.258469
YGL171W YHR169W 0.240036
YGL171W YCL031C 0.258469
YGL171W YML063W 0.295571
YGL171W YER074W 0.240389
YHR196W YDR449C 0.523961
YHR196W YDR064W 0.235792
YHR196W YOR310C 0.419135
YHR196W YDR324C 0.557779
YHR196W YPR144C 0.387623
YHR196W YJL109C 0.493893
YHR196W YNL132W 0.321102
YHR196W YOR145C 0.388542
YHR196W YJR123W 0.232623
YHR196W YPL012W 0.276512
YHR196W YDL148C 0.332257
YHR196W YPL266W 0.365691
YHR196W YBL004W 0.289213
YHR196W YCR057C 0.432151
YHR196W YER082C 0.387623
YHR196W YHR148W 0.389102
YHR196W YLR186W 0.378957
YHR196W YOL010W 0.371046
YHR196W YMR093W 0.562207
YHR196W YPR137W 0.426779
YHR196W YJR002W 0.357030
YHR196W YLR003C 0.249332
YHR196W YDL014W 0.262496
YHR196W YLR129W 0.357968
YHR196W YGR128C 0.375463
YHR196W YPL217C 0.350690
YHR196W YLL011W 0.407912
YHR196W YNL075W 0.229891
YHR196W YBL072C 0.230985
YIL128W YNL240C 0.271547
YIL128W YDL185W 0.233287
YIL128W YER171W 0.521694
YIL128W YDR267C 0.323498
YIL128W YHR122W 0.310420
YIL128W YMR178W 0.273554
YNL240C YHR122W 0.391876
YCR046C YLR312W-A 0.480425
YCR046C YNL005C 0.430103
YCR046C YJL063C 0.461055
YCR046C YML025C 0.648965
YCR046C YCL014W 0.240036
YCR046C YDR462W 0.461055
YCR046C YCR071C 0.498858
YCR046C YMR064W 0.240036
YCR046C YMR225C 0.271547
YCR046C YOR201C 0.240036
YCR046C YDR237W 0.428625
YCR046C YDR322W 0.438769
YCR046C YGR220C 0.705970
YCR046C YMR193W 0.478569
YCR046C YMR024W 0.428625
YCR046C YDR296W 0.652595
YCR046C YLR439W 0.459058
YCR046C YOR150W 0.248324
YCR046C YNL177C 0.480425
YCR046C YHR147C 0.258469
YCR046C YPL183W-A 0.271547
YCR046C YBR122C 0.271547
YCR046C YDR405W 0.253114
YBR055C YDR473C 0.395730
YBR055C YKL173W 0.387758
YBR055C YNL147W 0.394895
YBR055C YBL026W 0.380750
YBR055C YDR378C 0.369827
YBR055C YER029C 0.326194
YBR055C YGR091W 0.381995
YBR055C YGR074W 0.386337
YBR055C YHR165C 0.339127
YBR055C YBR152W 0.368174
YBR055C YER112W 0.330474
YBR055C YER146W 0.376462
YBR055C YPR178W 0.407498
YDR473C YKL173W 0.567715
YDR473C YBL026W 0.411778
YDR473C YDL098C 0.435633
YDR473C YDR378C 0.605799
YDR473C YER029C 0.363757
YDR473C YGR091W 0.601417
YDR473C YGR074W 0.393345
YDR473C YHR156C 0.240036
YDR473C YHR165C 0.509962
YDR473C YBR152W 0.661098
YDR473C YER112W 0.368277
YDR473C YLR147C 0.375182
YDR473C YOR308C 0.417200
YDR473C YPR178W 0.608220
YDR473C YPR082C 0.424856
YDR473C YGR075C 0.469000
YLR259C YOL098C 0.229209
YLR259C YER086W 0.245424
YLR259C YHR208W 0.302377
YLR259C YER178W 0.238416
YLR259C YJR148W 0.295369
YLR259C YNL085W 0.342177
YOL098C YIL075C 0.262509
YOL098C YKL145W 0.260778
YOL098C YDL055C 0.279840
YOL098C YOR133W 0.242221
YOL098C YPL208W 0.240036
YOL098C YDR361C 0.240036
YOL098C YMR243C 0.278909
YFR014C YOL097C 0.253468
YFR014C YBL030C 0.240389
YFR014C YLR153C 0.253468
YFR014C YML028W 0.230245
YOL097C YMR315W 0.253114
YOL097C YBR114W 0.262410
YOL097C YBL030C 0.240036
YOL097C YLR153C 0.253114
YOL097C YPL154C 0.229891
YOL097C YOR332W 0.229891
YOL097C YML028W 0.229891
YJR093C YPR107C 0.377018
YJR093C YKL018W 0.316971
YJR093C YMR061W 0.433189
YJR093C YLR277C 0.563150
YJR093C YNL317W 0.335592
YJR093C YAL043C 0.490980
YJR093C YDR195W 0.338510
YJR093C YKR002W 0.503146
YJR093C YGR156W 0.326743
YJR093C YKL059C 0.482615
YJR093C YDR301W 0.367354
YJR093C YLR115W 0.331636
YJR093C YPR074C 0.235762
YPR107C YKL018W 0.342075
YPR107C YLR277C 0.578814
YPR107C YNL317W 0.360695
YPR107C YAL043C 0.493001
YPR107C YER133W 0.333786
YPR107C YDR195W 0.502291
YPR107C YKR002W 0.490232
YPR107C YGR156W 0.314981
YPR107C YKL059C 0.508424
YPR107C YDR301W 0.365736
YPR107C YLR115W 0.360695
YPR107C YNL222W 0.415807
YLR312W-A YNL005C 0.230913
YLR312W-A YJL063C 0.264539
YLR312W-A YML025C 0.258469
YLR312W-A YCL014W 0.258469
YLR312W-A YDR462W 0.251461
YLR312W-A YCR071C 0.276902
YLR312W-A YMR064W 0.258469
YLR312W-A YJL041W 0.278909
YLR312W-A YMR225C 0.258469
YLR312W-A YDR237W 0.235246
YLR312W-A YDR322W 0.248324
YLR312W-A YGR220C 0.489368
YLR312W-A YMR193W 0.266757
YLR312W-A YMR024W 0.235246
YLR312W-A YDR296W 0.456080
YLR312W-A YLR439W 0.245390
YLR312W-A YOR150W 0.248324
YLR312W-A YNL177C 0.258469
YLR312W-A YPL183W-A 0.289980
YLR312W-A YBR122C 0.258469
YLR312W-A YDR405W 0.240036
YLR312W-A YIL104C 0.240036
YLR106C YML124C 0.233439
YLR106C YLR074C 0.281573
YLR106C YPL043W 0.241756
YLR106C YGR103W 0.301111
YLR106C YKL029C 0.266688
YLR106C YDR101C 0.272674
YLR106C YGR245C 0.309163
YLR106C YPL093W 0.282608
YLR106C YNL110C 0.267783
YLR106C YJR132W 0.273352
YML124C YNL301C 0.268788
YML124C YKL029C 0.392042
YML124C YDR394W 0.252581
YML124C YFR009W 0.230330
YML124C YDR188W 0.249498
YDL051W YGR162W 0.339762
YDL051W YPL243W 0.419564
YDL051W YPR016C 0.263904
YDL051W YDL092W 0.451578
YDL051W YPR088C 0.420067
YCL059C YDR449C 0.317863
YCL059C YDR324C 0.261399
YCL059C YPR144C 0.376223
YCL059C YJL109C 0.264953
YCL059C YKR060W 0.377141
YCL059C YNL132W 0.341212
YCL059C YDL213C 0.434093
YCL059C YLR409C 0.307845
YCL059C YDL148C 0.370801
YCL059C YBL004W 0.299179
YCL059C YER082C 0.376223
YCL059C YHR148W 0.367557
YCL059C YLR186W 0.367557
YCL059C YDR365C 0.233028
YCL059C YLR175W 0.310506
YCL059C YMR093W 0.308764
YCL059C YPR137W 0.365000
YCL059C YJR002W 0.345630
YCL059C YDL014W 0.301040
YCL059C YGR145W 0.391157
YCL059C YBR247C 0.467736
YCL059C YPL217C 0.352368
YCL059C YNR043W 0.233028
YCL059C YLL011W 0.396511
YCL059C YDL166C 0.258018
YCL059C YBL072C 0.282607
YCL059C YNL255C 0.261756
YDR449C YOR310C 0.339117
YDR449C YDR324C 0.344173
YDR449C YPR144C 0.554921
YDR449C YJL109C 0.471208
YDR449C YNL132W 0.350819
YDR449C YLR409C 0.588548
YDR449C YBL004W 0.308786
YDR449C YCR057C 0.459410
YDR449C YER082C 0.567543
YDR449C YHR148W 0.390241
YDR449C YLR186W 0.395596
YDR449C YMR093W 0.356889
YDR449C YPR137W 0.569036
YDR449C YGR145W 0.413842
YDR449C YLR129W 0.396808
YDR449C YBR247C 0.273552
YDR449C YLL011W 0.413126
YDR449C YJL069C 0.536385
YDR449C YLR222C 0.376519
YDR449C YBL072C 0.292213
YDL019C YKL057C 0.248324
YDL019C YAR042W 0.248324
YDL019C YER120W 0.303412
YDL019C YDR150W 0.271547
YDL019C YHL020C 0.289980
YDL019C YBR177C 0.289980
YKL057C YLR208W 0.475433
YKL057C YDL116W 0.831464
YKL057C YGL100W 0.493866
YKL057C YGL092W 0.852012
YKL057C YLR357W 0.237253
YKL057C YBR177C 0.248324
YML026C YOR056C 0.412410
YML026C YBR101C 0.230245
YNL250W YOR261C 0.243323
YNL250W YFR004W 0.255686
YNL250W YER092W 0.258620
YNL250W YBL056W 0.252930
YNL250W YDR394W 0.228650
YNL250W YER151C 0.229891
YNL250W YBR097W 0.229891
YNL250W YNR051C 0.248324
YOR261C YDR427W 0.536057
YOR261C YIL075C 0.330026
YOR261C YHL030W 0.541808
YOR261C YLR421C 0.390562
YOR261C YFR052W 0.580676
YOR261C YPR108W 0.363384
YOR261C YDL147W 0.350058
YOR261C YFR010W 0.370772
YOR261C YGR232W 0.394895
YOR261C YOL038W 0.303295
YOR261C YFR050C 0.402925
YOR261C YKL145W 0.320862
YOR261C YMR314W 0.408726
YOR261C YLR035C 0.314376
YAR042W YER120W 0.261756
YAR042W YDR150W 0.229891
YAR042W YHL020C 0.248324
YAR042W YLR183C 0.248324
YAR042W YGR246C 0.300276
YAR042W YLR397C 0.255686
YAR042W YHR195W 0.331787
YGL173C YNL147W 0.267931
YGL173C YBL026W 0.269082
YGL173C YOL149W 0.402266
YGL173C YDR378C 0.248934
YGL173C YPL190C 0.241210
YGL173C YCR077C 0.305513
YGL173C YGR162W 0.242361
YGL173C YNL251C 0.241210
YGL173C YER112W 0.235021
YGL173C YJL124C 0.304233
YGL173C YNL118C 0.391043
YGL173C YER146W 0.312521
YGL173C YLR438C-A 0.272721
YDR064W YOR310C 0.240290
YDR064W YPR144C 0.269324
YDR064W YJL109C 0.231101
YDR064W YNL132W 0.251485
YDR064W YBR079C 0.234333
YDR064W YPR137W 0.246935
YDR064W YGR285C 0.278447
YDR064W YOR056C 0.305168
YDR064W YPR189W 0.262022
YDR064W YBR017C 0.236288
YOR310C YDR324C 0.295731
YOR310C YGL120C 0.275843
YOR310C YJL109C 0.486594
YOR310C YKR060W 0.379961
YOR310C YNL132W 0.325600
YOR310C YML130C 0.229891
YOR310C YLR409C 0.342177
YOR310C YDL148C 0.355188
YOR310C YBL004W 0.288921
YOR310C YCR057C 0.431859
YOR310C YOR096W 0.247575
YOR310C YLR186W 0.388810
YOR310C YDR365C 0.248324
YOR310C YMR093W 0.330017
YOR310C YJR002W 0.366883
YOR310C YLR003C 0.248324
YOR310C YDL014W 0.316938
YOR310C YJL033W 0.433777
YOR310C YNR043W 0.248324
YOR310C YLL011W 0.235246
YOR310C YHR169W 0.229891
YOR310C YBL072C 0.253915
YOR310C YCL037C 0.304797
YJR138W YNL076W 0.233028
YJR138W YCL014W 0.233028
YJR138W YGR170W 0.233028
YJR138W YMR176W 0.233028
YJR138W YBR265W 0.233028
YJR138W YBL023C 0.233028
YJR138W YOR349W 0.233028
YJR138W YOL054W 0.233028
YJR138W YBR126C 0.228027
YJR138W YPR035W 0.233028
YJR138W YGL190C 0.301318
YJR138W YML071C 0.230245
YJR138W YDL167C 0.233028
YJR138W YDL070W 0.264539
YJR138W YOL145C 0.228027
YJR138W YIR001C 0.233028
YJR138W YFR006W 0.233028
YNL076W YGL252C 0.284979
YNL076W YER177W 0.249829
YNL076W YBR265W 0.289980
YNL076W YBL023C 0.289980
YNL076W YBR126C 0.284979
YNL076W YPR035W 0.289980
YNL076W YML100W 0.248324
YNL076W YDR074W 0.258469
YNL076W YMR261C 0.271547
YOR224C YPR010C 0.334701
YOR224C YOR116C 0.342640
YOR224C YGR005C 0.407693
YOR224C YOR151C 0.336601
YOR224C YJR063W 0.421952
YOR224C YOR340C 0.448914
YOR224C YDR404C 0.397316
YOR224C YDL115C 0.414266
YOR224C YNR003C 0.389260
YOR224C YOR341W 0.382754
YOR224C YDL150W 0.405977
YOR224C YER139C 0.247397
YAL048C YOR284W 0.253468
YOR284W YML103C 0.282864
YOR284W YPL206C 0.289980
YOR284W YKL007W 0.240036
YOR362C YPR103W 0.744270
YOR362C YER021W 0.339316
YOR362C BLM3 0.451906
YOR362C YOL038W 0.647880
YOR362C YFR050C 0.470716
YOR362C YMR314W 0.436716
YOR362C YBL041W 0.483794
YOR362C YER012W 0.465361
YOR362C YLR170C 0.271901
YOR362C YJL001W 0.734125
YPR103W YDL147W 0.369428
YPR103W YGR232W 0.240036
YPR103W YML092C 0.240036
YPR103W BLM3 0.471557
YPR103W YOL038W 0.690754
YPR103W YFR050C 0.510656
YPR103W YMR314W 0.474801
YPR103W YBL041W 0.536813
YPR103W YER012W 0.263259
YPR103W YJL001W 0.521879
YBR087W YOL094C 0.778021
YBR087W YMR078C 0.496873
YBR087W YOR217W 0.803924
YBR087W YOR144C 0.545101
YBR087W YNL088W 0.260476
YBR087W YJR068W 0.240036
YBR087W YNL290W 0.531086
YOL094C YMR078C 0.571212
YOL094C YDR083W 0.240036
YOL094C YOR217W 0.258469
YOL094C YOR144C 0.549057
YOL094C YJR068W 0.239585
YOL094C YNL290W 0.503530
YER025W YPL237W 0.389877
YER025W YLR367W 0.231760
YER025W YBR048W 0.266578
YER025W YMR309C 0.336045
YER025W YLR291C 0.577879
YER025W YOR260W 0.648113
YER025W YDR211W 0.628975
YER025W YGR083C 0.653287
YER025W YJR007W 0.408123
YER025W YKR026C 0.627964
YER025W YLR215C 0.259230
YPL237W YLR291C 0.400105
YPL237W YOR260W 0.451906
YPL237W YDR211W 0.454840
YPL237W YGR083C 0.232566
YPL237W YJR007W 0.232566
YPL237W YKR026C 0.452408
YPL237W YOR101W 0.264431
YJL176C YPR034W 0.372721
YJL176C YML007W 0.304075
YJL176C YHL025W 0.612639
YJL176C YMR033W 0.553893
YJL176C YOR290C 0.404299
YJL176C YBR289W 0.636065
YJL176C YDR073W 0.714384
YJL176C YNR023W 0.466244
YJL176C YFL049W 0.459598
YJL176C YPL016W 0.622784
YJL176C YPL129W 0.369477
YPR034W YMR091C 0.556024
YPR034W YHL025W 0.378411
YPR034W YMR033W 0.422487
YPR034W YDR303C 0.458481
YPR034W YKR008W 0.571967
YPR034W YOR290C 0.342726
YPR034W YGR056W 0.586686
YPR034W YLR357W 0.342010
YPR034W YCR052W 0.584543
YPR034W YDR073W 0.236397
YPR034W YIL126W 0.333146
YPR034W YLR033W 0.547338
YPR034W YFL049W 0.429536
YPR034W YPL016W 0.396844
YDR324C YPR144C 0.333054
YDR324C YEL055C 0.271901
YDR324C YJL109C 0.505026
YDR324C YPL160W 0.284979
YDR324C YMR229C 0.246903
YDR324C YLR409C 0.392121
YDR324C YCR057C 0.253880
YDR324C YER082C 0.352683
YDR324C YMR093W 0.560978
YDR324C YPR137W 0.352321
YDR324C YGR128C 0.590120
YDR324C YJL069C 0.326880
YDR324C YNL075W 0.382998
YPR144C YJL109C 0.312105
YPR144C YKR060W 0.430363
YPR144C YNL132W 0.376001
YPR144C YPL012W 0.318333
YPR144C YDL148C 0.586617
YPR144C YBL004W 0.326244
YPR144C YCR057C 0.450749
YPR144C YER082C 0.232110
YPR144C YOR096W 0.266465
YPR144C YHR148W 0.227777
YPR144C YLR186W 0.420778
YPR144C YMR093W 0.355915
YPR144C YPR137W 0.417200
YPR144C YLR003C 0.248324
YPR144C YDL014W 0.322750
YPR144C YGR145W 0.444378
YPR144C YLR129W 0.391500
YPR144C YBR247C 0.473231
YPR144C YGR128C 0.377484
YPR144C YPL217C 0.384222
YPR144C YLL011W 0.436654
YPR144C YNL075W 0.238180
YPR144C YLR222C 0.371211
YPR144C YBL072C 0.304317
YPR144C YPL081W 0.271887
YNR037C YOR205C 0.303059
YNR037C YHL004W 0.506582
YNR037C YKL155C 0.264539
YNR037C YDR347W 0.253114
YNR037C YGL129C 0.264539
YNR037C YDR175C 0.253114
YNR037C YMR188C 0.261403
YNR037C YBR146W 0.271547
YNR037C YGR170W 0.271547
YNR037C YDR036C 0.261403
YNR037C YNL137C 0.253114
YNR037C YNL306W 0.271547
YNR037C YBR251W 0.521878
YNR037C YGR215W 0.303059
YNR037C YBL090W 0.289980
YNR037C YGR084C 0.264539
YNR037C YOR158W 0.271547
YNR037C YPL013C 0.303059
YNR037C YKL003C 0.303059
YNR037C YOR243C 0.261403
YNR037C YMR158W 0.284626
YNR037C YJR101W 0.271547
YNR037C YJR113C 0.264539
YNR037C YPL118W 0.271547
YNR037C YNR036C 0.250331
YNR037C YNL186W 0.271547
YNR037C YOL115W 0.229891
YNR037C YIL093C 0.264539
YOR205C YHL004W 0.271547
YOR205C YKL155C 0.264539
YOR205C YDR347W 0.253114
YOR205C YGL129C 0.264539
YOR205C YDR175C 0.271547
YOR205C YBR146W 0.271547
YOR205C YGR170W 0.321492
YOR205C YDR036C 0.279836
YOR205C YNL137C 0.253114
YOR205C YNL306W 0.271547
YOR205C YBR251W 0.287197
YOR205C YGR215W 0.303059
YOR205C YBL090W 0.289980
YOR205C YGR084C 0.264539
YOR205C YPL013C 0.321492
YOR205C YKL003C 0.321492
YOR205C YOR243C 0.279836
YOR205C YDR517W 0.291987
YOR205C YJR101W 0.271547
YOR205C YJR113C 0.264539
YOR205C YPL118W 0.271547
YOR205C YNL186W 0.321492
YOR205C YOL115W 0.279836
YOR205C YIL093C 0.264539
YCR035C YHR069C 0.656419
YCR035C YOL021C 0.655090
YCR035C YOR076C 0.476724
YCR035C YHR081W 0.240036
YCR035C YNL232W 0.683804
YCR035C YDL111C 0.427344
YCR035C YDR280W 0.651519
YCR035C YOR001W 0.659445
YCR035C YOL142W 0.669387
YCR035C YKL126W 0.237253
YHR069C YNL189W 0.334704
YHR069C YOL021C 0.631978
YHR069C YOR076C 0.451180
YHR069C YHR081W 0.494117
YHR069C YNL232W 0.654621
YHR069C YDL111C 0.628406
YHR069C YDR280W 0.621398
YHR069C YOR001W 0.630978
YHR069C YOL142W 0.640204
YHL004W YKL155C 0.471199
YHL004W YDR347W 0.448349
YHL004W YGL129C 0.471199
YHL004W YDR175C 0.253114
YHL004W YMR188C 0.491648
YHL004W YBR146W 0.485215
YHL004W YGR170W 0.240036
YHL004W YDR036C 0.720612
YHL004W YNL137C 0.448349
YHL004W YOR204W 0.253006
YHL004W YNL306W 0.485215
YHL004W YBR251W 0.680812
YHL004W YGR215W 0.506582
YHL004W YBL090W 0.498858
YHL004W YGR084C 0.471199
YHL004W YOR158W 0.480425
YHL004W YPL013C 0.498656
YHL004W YKL003C 0.271547
YHL004W YOR243C 0.428625
YHL004W YMR158W 0.506582
YHL004W YJR101W 0.475071
YHL004W YJR113C 0.471199
YHL004W YPL118W 0.485215
YHL004W YNL186W 0.240036
YHL004W YIL093C 0.461055
YKL155C YDR347W 0.253114
YKL155C YGL129C 0.264539
YKL155C YDR175C 0.256251
YKL155C YGL180W 0.243323
YKL155C YMR188C 0.264539
YKL155C YBR146W 0.264539
YKL155C YGR170W 0.233028
YKL155C YDR036C 0.489430
YKL155C YGR165W 0.233028
YKL155C YNL137C 0.253114
YKL155C YNL306W 0.264539
YKL155C YBR251W 0.463273
YKL155C YGR215W 0.264539
YKL155C YBL090W 0.264539
YKL155C YGR084C 0.264539
YKL155C YOR158W 0.264539
YKL155C YPL013C 0.484640
YKL155C YKL003C 0.264539
YKL155C YMR158W 0.264539
YKL155C YJR101W 0.256251
YKL155C YGR061C 0.233028
YKL155C YJR113C 0.257531
YKL155C YPL118W 0.264539
YKL155C YNL186W 0.233028
YKL155C YIL093C 0.249243
YCR012W YGL137W 0.250331
YCR012W YDL145C 0.268764
YCR012W YOL147C 0.240389
YCR012W YEL031W 0.240389
YCR012W YDR216W 0.253468
YCR012W YOR070C 0.240389
YCR012W YNL006W 0.230245
YCR012W YGR279C 0.240389
YCR012W YMR173W 0.240389
YCR012W YNL192W 0.240389
YGL137W YKL081W 0.295567
YGL137W YDR238C 0.662002
YGL137W YFR051C 0.641728
YGL137W YGL100W 0.237253
YGL137W YPL235W 0.228345
YGL137W YDL055C 0.257909
YGL137W YIL076W 0.661098
YGL137W YPL010W 0.467144
YGL137W YDL145C 0.442278
YGL137W YER122C 0.235035
YGL137W YLR153C 0.332245
YGL137W YNL287W 0.411778
YBR086C YDL171C 0.258469
YBR086C YMR146C 0.233028
YBR086C YBR181C 0.271547
YBR086C YOL120C 0.233028
YBR086C YPR041W 0.248324
YBR086C YGR034W 0.258469
YBR086C YDR429C 0.248324
YBR086C YPR086W 0.245541
YDL171C YBR181C 0.240036
YDL171C YJR123W 0.232404
YDL171C YPL208W 0.240036
YDL171C YLR257W 0.297342
YDL171C YDR361C 0.240036
YLR192C YMR146C 0.254395
YLR192C YAL035W 0.235246
YLR192C YMR309C 0.630601
YLR192C YBR079C 0.669723
YLR192C YNL244C 0.248324
YLR192C YOR361C 0.392194
YLR192C YPR041W 0.459598
YLR192C YDR091C 0.269691
YLR192C YDL149W 0.248324
YLR192C YDR450W 0.233614
YLR192C YER102W 0.307661
YLR192C YDR429C 0.694569
YMR146C YMR309C 0.418797
YMR146C YBR079C 0.447172
YMR146C YNL244C 0.264539
YMR146C YOR361C 0.425805
YMR146C YPR041W 0.460517
YMR146C YNL096C 0.233028
YMR146C YDR091C 0.254395
YMR146C YDL149W 0.233028
YMR146C YGL022W 0.233028
YMR146C YDR429C 0.430363
YNL189W YOR098C 0.460028
YNL189W YNL224C 0.314376
YNL189W YOL135C 0.248561
YNL189W YLR335W 0.621542
YNL189W YNL232W 0.346205
YNL189W YPL178W 0.269669
YNL189W YLR347C 0.527687
YNL189W YPL020C 0.663198
YNL189W YDR280W 0.315658
YNL189W YOR001W 0.328736
YNL189W YAR002W 0.744654
YNL189W YMR308C 0.454043
YNL189W YKR029C 0.330954
YNL189W YOL142W 0.335744
YNL189W YER110C 0.325241
YOR098C YNL224C 0.271547
YOR098C YLR347C 0.318794
YOR098C YPL020C 0.253114
YOR098C YAR002W 0.253114
YDR422C YGL115W 0.558744
YDR422C YER027C 0.321492
YDR422C YGL208W 0.289980
YDR422C YER129W 0.321492
YDR422C YDR477W 0.600400
YGL115W YER177W 0.233614
YGL115W YDR186C 0.300276
YGL115W YER027C 0.558744
YGL115W YGL208W 0.540311
YGL115W YBR125C 0.240036
YGL115W YER129W 0.558744
YGL115W YDR477W 0.800787
YGL115W YGR152C 0.232920
YNL005C YJL063C 0.236984
YNL005C YML025C 0.416487
YNL005C YCL014W 0.243991
YNL005C YDR462W 0.236984
YNL005C YCR071C 0.243991
YNL005C YMR225C 0.243991
YNL005C YDR237W 0.227777
YNL005C YDR322W 0.233847
YNL005C YGR220C 0.415823
YNL005C YMR193W 0.233847
YNL005C YMR024W 0.227777
YNL005C YDR296W 0.405758
YNL005C YLR439W 0.243991
YNL005C YOR150W 0.233847
YNL005C YNL177C 0.230913
YNL005C YHR147C 0.230913
YNL005C YGR162W 0.291928
YNL005C YPL183W-A 0.243991
YNL005C YBR122C 0.243991
YNL005C YDR405W 0.243991
YNL005C YNL185C 0.241208
YEL055C YPL160W 0.240036
YEL055C YNL175C 0.258469
YEL055C YMR121C 0.271547
YEL055C YPL207W 0.258469
YKL173W YNL147W 0.345888
YKL173W YBL026W 0.331743
YKL173W YGL120C 0.272620
YKL173W YLR424W 0.368277
YKL173W YDL098C 0.418916
YKL173W YDR378C 0.320820
YKL173W YBL074C 0.445072
YKL173W YER029C 0.474473
YKL173W YGR091W 0.332988
YKL173W YLR117C 0.353277
YKL173W YGR074W 0.552009
YKL173W YDL087C 0.267569
YKL173W YDL209C 0.339818
YKL173W YHR165C 0.476302
YKL173W YPR182W 0.321765
YKL173W YMR213W 0.325600
YKL173W YBR152W 0.319167
YKL173W YER112W 0.281467
YKL173W YHR086W 0.241667
YKL173W YGR278W 0.364778
YKL173W YER146W 0.327455
YKL173W YPR178W 0.554637
YKL173W YPR082C 0.408139
YKL173W YAL032C 0.348220
YKL173W YJL203W 0.347626
YNL147W YBL026W 0.438499
YNL147W YDL098C 0.430843
YNL147W YDR378C 0.713977
YNL147W YJR022W 0.282864
YNL147W YCR077C 0.430843
YNL147W YHR165C 0.327643
YNL147W YDL160C 0.422177
YNL147W YER112W 0.477289
YNL147W YJL124C 0.440423
YNL147W YOR308C 0.425488
YNL147W YPR178W 0.382754
YNL147W YPR082C 0.438499
YNL147W YMR268C 0.514155
YDR045C YNL151C 0.271547
YDR045C YNL113W 0.258469
YDR045C YKR025W 0.258469
YDR045C YOR116C 0.468685
YDR045C YDR005C 0.289980
YDR045C YJL011C 0.279836
YDR045C YNR003C 0.505161
YDR045C YDL150W 0.253114
YDR045C YOR207C 0.233028
YNL151C YNL113W 0.258469
YNL151C YKR025W 0.258469
YNL151C YOR116C 0.431819
YNL151C YGL156W 0.240036
YNL151C YPR032W 0.240036
YNL151C YDR005C 0.240036
YNL151C YJL011C 0.261403
YNL151C YNR003C 0.478440
YNL151C YDL150W 0.495157
YNL151C YOR207C 0.469380
YJL063C YML025C 0.457583
YJL063C YCL014W 0.264539
YJL063C YDR462W 0.249243
YJL063C YCR071C 0.251461
YJL063C YMR064W 0.233028
YJL063C YJL041W 0.253468
YJL063C YMR225C 0.233028
YJL063C YDR237W 0.233028
YJL063C YDR322W 0.248324
YJL063C YGR220C 0.456919
YJL063C YMR193W 0.254395
YJL063C YMR024W 0.241317
YJL063C YDR296W 0.423631
YJL063C YLR439W 0.251461
YJL063C YOR150W 0.241317
YJL063C YNL177C 0.251461
YJL063C YHR147C 0.233028
YJL063C YPL183W-A 0.264539
YJL063C YBR122C 0.251461
YJL063C YDR405W 0.246106
YJR112W YPL233W 0.331787
YJR112W YAL034W-A 0.350220
YHR099W YPR070W 0.260247
YHR099W YOR244W 0.368739
YHR099W YLR071C 0.238880
YHR099W YLR055C 0.351623
YHR099W YML007W 0.290217
YHR099W YDR448W 0.331873
YHR099W YGL066W 0.349405
YHR099W YMR236W 0.301040
YHR099W YFL024C 0.394895
YHR099W YJL081C 0.357398
YHR099W YPR023C 0.251438
YHR099W YDR145W 0.271270
YHR099W YPL254W 0.349703
YPR070W YBR193C 0.422240
YPR070W YLR071C 0.579013
YPR070W YER022W 0.614338
YPR070W YNL025C 0.229891
YPR070W YML007W 0.567328
YPR070W YMR112C 0.431104
YPR070W YOL135C 0.598104
YPR070W YGL151W 0.595747
YPR070W YHR058C 0.414785
YPR070W YOL051W 0.229891
YPR070W YGL025C 0.448397
YPR070W YBR253W 0.573435
YPR070W YHR041C 0.394497
YPR070W YDR448W 0.331931
YPR070W YGL112C 0.263741
YPR070W YGR252W 0.316996
YPR070W YDR308C 0.229891
YPR070W YPL042C 0.441964
YPR070W YCR081W 0.661146
YPR070W YDR443C 0.652293
YPR070W YGR104C 0.618356
YPR070W YPR168W 0.229891
YPR070W YNR010W 0.431104
YPR070W YOR174W 0.385374
YBL026W YDR378C 0.623025
YBL026W YER029C 0.341685
YBL026W YGR091W 0.575706
YBL026W YHR156C 0.236397
YBL026W YCR077C 0.643304
YBL026W YHR165C 0.490886
YBL026W YDL160C 0.408032
YBL026W YER112W 0.342566
YBL026W YJL124C 0.646813
YBL026W YOR308C 0.401198
YBL026W YER146W 0.420067
YBL026W YPR178W 0.368609
YBL026W YGR075C 0.458353
YBL026W YLR438C-A 0.411778
YLR074C YLR325C 0.436243
YLR074C YNL002C 0.301131
YLR074C YGR103W 0.332643
YLR074C YHR197W 0.326084
YLR074C YNL182C 0.375777
YLR074C YDR101C 0.325645
YLR074C YGR245C 0.427728
YLR074C YOL127W 0.294572
YLR074C YPR016C 0.357595
YLR074C YGL103W 0.297565
YLR074C YPL093W 0.313084
YLR074C YGL030W 0.237737
YLR074C YGL029W 0.242043
YLR325C YBR009C 0.247328
YLR325C YOL054W 0.258469
YLR325C YGR245C 0.382377
YLR325C YDL070W 0.258469
YBL046W YDR075W 0.873954
YBL046W YDL112W 0.310420
YBL046W YML010W 0.499574
YBL046W YDR379W 0.271547
YBL046W YNL201C 0.809533
YDR075W YGR192C 0.259485
YDR075W YML010W 0.233028
YDR075W YIL153W 0.260476
YDR075W YDR379W 0.258469
YDR075W YNL201C 0.814887
YMR072W YOL006C 0.251353
YMR072W YDR303C 0.347626
YMR072W YPL082C 0.349269
YMR072W YCR052W 0.321312
YMR072W YBR198C 0.287165
YMR072W YDR190C 0.253092
YMR072W YOL004W 0.346667
YMR072W YGR017W 0.233028
YMR072W YBL103C 0.264539
YMR072W YIL056W 0.233028
YMR072W YCR084C 0.233028
YMR072W YGL013C 0.251353
YMR072W YOL067C 0.266546
YML025C YCL014W 0.258469
YML025C YDR462W 0.243172
YML025C YCR071C 0.245390
YML025C YJL041W 0.247397
YML025C YDR237W 0.416864
YML025C YDR322W 0.432161
YML025C YGR220C 0.670986
YML025C YMR193W 0.456664
YML025C YMR024W 0.425153
YML025C YDR296W 0.617612
YML025C YLR439W 0.445442
YML025C YOR150W 0.235246
YML025C YNL177C 0.458520
YML025C YHR147C 0.427009
YML025C YPL183W-A 0.258469
YML025C YBR122C 0.458520
YML025C YDR405W 0.484677
YML025C YNL185C 0.255686
YAL047C YLR212C 0.303059
YAL047C YHR172W 0.621767
YAL047C YNL126W 0.631912
YLR212C YHR172W 0.908400
YLR212C YNL126W 0.918544
YGL147C YHL019C 0.240036
YGL147C YFR001W 0.375909
YGL147C YBR084C-A 0.229891
YGL147C YPR016C 0.365716
YHL019C YBR084C-A 0.248324
YHL019C YLR170C 0.545666
YHL019C YPR029C 0.525377
YHL019C YPL259C 0.248324
YHL019C YBL027W 0.258469
YBR049C YOL006C 0.242043
YBR049C YBR009C 0.237383
YBR049C YDR303C 0.376835
YBR049C YPL082C 0.346967
YBR049C YLR357W 0.367255
YBR049C YGR047C 0.229891
YBR049C YGL234W 0.255121
YBR049C YIL056W 0.271547
YBR049C YMR284W 0.253114
YBR049C YLR176C 0.273554
YOL006C YGL234W 0.240036
YOL006C YBL002W 0.240389
YCL014W YDR462W 0.264539
YCL014W YCR071C 0.258469
YCL014W YMR225C 0.289980
YCL014W YDR237W 0.248324
YCL014W YDR322W 0.248324
YCL014W YLR371W 0.233028
YCL014W YGR220C 0.249332
YCL014W YMR193W 0.248324
YCL014W YDR296W 0.233028
YCL014W YLR439W 0.258469
YCL014W YOR150W 0.279836
YCL014W YHR147C 0.258469
YCL014W YPL183W-A 0.289980
YCL014W YCR030C 0.248324
YCL014W YBR122C 0.258469
YCL014W YDR405W 0.271547
YDR462W YCR071C 0.264539
YDR462W YMR064W 0.233028
YDR462W YMR225C 0.264539
YDR462W YOR201C 0.233028
YDR462W YDR237W 0.560025
YDR462W YDR322W 0.560025
YDR462W YGR220C 0.438486
YDR462W YNL175C 0.233028
YDR462W YMR193W 0.241317
YDR462W YMR024W 0.233028
YDR462W YDR296W 0.423631
YDR462W YLR439W 0.251461
YDR462W YOR150W 0.254395
YDR462W YNL177C 0.233028
YDR462W YHR147C 0.233028
YDR462W YPL183W-A 0.264539
YDR462W YBR122C 0.251461
YNL113W YPR010C 0.271901
YNL113W YKR025W 0.245390
YNL113W YOR116C 0.405663
YNL113W YDR005C 0.258469
YNL113W YJL011C 0.266757
YNL113W YDL150W 0.490367
YNL113W YOR207C 0.464591
YPR010C YGL245W 0.329220
YPR010C YBR154C 0.334136
YPR010C YJR063W 0.345729
YPR010C YFR030W 0.346842
YPR010C YOR340C 0.391124
YPR010C YDR211W 0.340502
YPR010C YKL067W 0.289120
YPR010C YNL248C 0.361265
YPR010C YDR171W 0.259844
YPR010C YOR341W 0.565353
YPR010C YDR214W 0.236500
YBR181C YKL045W 0.240036
YBR181C YIR008C 0.240036
YBR181C YPR041W 0.229891
YBR181C YNL102W 0.240036
YBR181C YGR034W 0.240036
YBR181C YBR084C-A 0.229891
YBR181C YDL058W 0.240036
YBR181C YOR217W 0.240036
YBR181C YDL191W 0.240036
YBR181C YDR429C 0.229891
YBR181C YBL035C 0.258620
YKL045W YNR052C 0.265830
YKL045W YIR008C 0.552172
YKL045W YNL102W 0.862592
YKL045W YDR292C 0.288348
YKL045W YBL035C 0.779280
YGL120C YLR424W 0.576017
YGL120C YNL224C 0.505916
YGL120C YMR230W 0.321627
YGL120C YER029C 0.265012
YGL120C YLR117C 0.335485
YGL120C YJL190C 0.239253
YGL120C YHR165C 0.412637
YGL120C YMR213W 0.338865
YGL120C YDL014W 0.258604
YGL120C YCL011C 0.240951
YGL120C YPL151C 0.333787
YGL120C YAL032C 0.361486
YGL120C YCL037C 0.296408
YGL120C YGR280C 0.314376
YLR424W YER029C 0.532755
YLR424W YLR117C 0.431142
YLR424W YCR063W 0.229891
YLR424W YHR156C 0.248324
YLR424W YJR084W 0.235246
YLR424W YDL209C 0.430843
YLR424W YHR165C 0.538783
YLR424W YBL104C 0.229891
YLR424W YPL151C 0.429444
YLR424W YKR022C 0.531189
YOR244W YML007W 0.477440
YOR244W YFL024C 0.788787
YOR244W YJL081C 0.717560
YOR244W YPR023C 0.623963
YOR244W YEL018W 0.261403
YOR244W YDR359C 0.521878
YOR244W YNL107W 0.521878
YDR427W YIL075C 0.280404
YDR427W YER021W 0.335408
YDR427W YHL030W 0.467181
YDR427W YLR421C 0.565572
YDR427W YFR004W 0.358174
YDR427W YFR052W 0.506048
YDR427W YDR127W 0.236903
YDR427W YPR108W 0.517389
YDR427W YDL147W 0.492135
YDR427W YFR010W 0.326962
YDR427W YGR232W 0.351085
YDR427W YOL038W 0.277918
YDR427W YKL145W 0.408491
YDR427W YMR314W 0.349498
YDR427W YDL007W 0.362130
YDR427W YGL048C 0.309289
YDR427W YDR394W 0.323892
YDR427W YOR117W 0.347465
YIL075C YKL081W 0.230621
YIL075C YHL030W 0.292020
YIL075C YLR421C 0.299832
YIL075C YFR004W 0.333562
YIL075C YFR052W 0.303331
YIL075C YPR108W 0.280942
YIL075C YDL147W 0.267616
YIL075C YFR010W 0.288331
YIL075C YGR232W 0.312454
YIL075C YOL038W 0.262509
YIL075C YKL145W 0.264358
YIL075C YJL001W 0.307099
YIL075C YNL075W 0.266465
YBR193C YLR071C 0.420959
YBR193C YER022W 0.457000
YBR193C YNL025C 0.248324
YBR193C YMR112C 0.242254
YBR193C YOL135C 0.429906
YBR193C YGL151W 0.446520
YBR193C YHR058C 0.235246
YBR193C YOL051W 0.248324
YBR193C YGL025C 0.248324
YBR193C YBR253W 0.408373
YBR193C YHR041C 0.229891
YBR193C YDR308C 0.248324
YBR193C YPL042C 0.248324
YBR193C YCR081W 0.232110
YBR193C YDR443C 0.236899
YBR193C YGR104C 0.231607
YBR193C YPR168W 0.248324
YBR193C YNR010W 0.248324
YLR071C YER022W 0.629272
YLR071C YNL025C 0.240036
YLR071C YMR112C 0.233965
YLR071C YOL135C 0.618393
YLR071C YGL151W 0.384138
YLR071C YHR058C 0.410452
YLR071C YOL051W 0.240036
YLR071C YGL025C 0.458541
YLR071C YBR253W 0.586716
YLR071C YHR041C 0.390164
YLR071C YDR308C 0.425951
YLR071C YPL042C 0.452108
YLR071C YCR081W 0.420959
YLR071C YDR443C 0.665573
YLR071C YGR104C 0.628500
YLR071C YPR168W 0.465751
YLR071C YNR010W 0.434240
YLR071C YOR174W 0.390164
YJL109C YPL043W 0.233357
YJL109C YDL213C 0.290394
YJL109C YLR409C 0.351421
YJL109C YBL004W 0.295567
YJL109C YCR057C 0.399946
YJL109C YER082C 0.512034
YJL109C YHR148W 0.366543
YJL109C YLR186W 0.361188
YJL109C YDR365C 0.335789
YJL109C YOL010W 0.359831
YJL109C YMR093W 0.492840
YJL109C YPR137W 0.521817
YJL109C YJR002W 0.353738
YJL109C YDL014W 0.294671
YJL109C YGR128C 0.524016
YJL109C YDR280W 0.262622
YJL109C YPL217C 0.356143
YJL109C YLL011W 0.377064
YJL109C YJL069C 0.298923
YJL109C YNL075W 0.368119
YJL109C YLR222C 0.351421
YLR200W YML094W 0.576613
YLR200W YGR078C 0.890532
YLR200W YNL153C 0.616413
YML094W YGR078C 0.673719
YML094W YIL125W 0.260476
YML094W YNL153C 0.576613
YDR434W YGR192C 0.230908
YDR434W YML032C 0.250331
YDR434W YDR331W 0.271547
YDR434W YHR188C 0.341931
YDR434W YKL039W 0.291987
YDR434W YLR088W 0.271547
YGR192C YKL039W 0.241052
YGR192C YBL013W 0.252930
YGR192C YBL113C 0.252930
YJL006C YML112W 0.640200
YJL006C YKL139W 0.621316
YJL006C YBR169C 0.248324
YML112W YKL139W 0.966031
YML112W YBR169C 0.248324
YDR347W YGL129C 0.253114
YDR347W YDR175C 0.244826
YDR347W YGL180W 0.231898
YDR347W YMR188C 0.253114
YDR347W YBR146W 0.253114
YDR347W YDR036C 0.466579
YDR347W YNL137C 0.241689
YDR347W YNL306W 0.253114
YDR347W YBR251W 0.440423
YDR347W YGR215W 0.253114
YDR347W YBL090W 0.253114
YDR347W YGR084C 0.253114
YDR347W YOR158W 0.253114
YDR347W YPL013C 0.461790
YDR347W YKL003C 0.253114
YDR347W YMR158W 0.253114
YDR347W YJR101W 0.455357
YDR347W YJR113C 0.246106
YDR347W YPL118W 0.253114
YDR347W YIL093C 0.472853
YGL129C YDR175C 0.256251
YGL129C YGL180W 0.243323
YGL129C YMR188C 0.264539
YGL129C YBR146W 0.264539
YGL129C YGR170W 0.233028
YGL129C YDR036C 0.489430
YGL129C YGR165W 0.233028
YGL129C YNL137C 0.253114
YGL129C YNL306W 0.264539
YGL129C YBR251W 0.463273
YGL129C YGR215W 0.264539
YGL129C YBL090W 0.264539
YGL129C YGR084C 0.264539
YGL129C YOR158W 0.264539
YGL129C YPL013C 0.484640
YGL129C YKL003C 0.264539
YGL129C YMR158W 0.264539
YGL129C YJR101W 0.256251
YGL129C YGR061C 0.233028
YGL129C YJR113C 0.257531
YGL129C YPL118W 0.264539
YGL129C YNL186W 0.233028
YGL129C YIL093C 0.249243
YER022W YNL025C 0.240036
YER022W YMR112C 0.471218
YER022W YOL135C 0.413328
YER022W YGL151W 0.632928
YER022W YHR058C 0.445777
YER022W YOL051W 0.240036
YER022W YGL025C 0.532023
YER022W YBR253W 0.623694
YER022W YHR041C 0.425488
YER022W YDR308C 0.464210
YER022W YPL042C 0.240036
YER022W YCR081W 0.229891
YER022W YDR443C 0.470653
YER022W YGR104C 0.668615
YER022W YPR168W 0.240036
YER022W YNR010W 0.471218
YER022W YOR174W 0.430278
YNL025C YML007W 0.253114
YNL025C YMR112C 0.258469
YNL025C YOL135C 0.264539
YNL025C YGL151W 0.468842
YNL025C YHR058C 0.240036
YNL025C YOL051W 0.289980
YNL025C YGL025C 0.279836
YNL025C YKR095W 0.321492
YNL025C YBR253W 0.276153
YNL025C YER165W 0.266718
YNL025C YHR041C 0.229891
YNL025C YGR252W 0.229891
YNL025C YDR308C 0.258469
YNL025C YPL042C 0.271547
YNL025C YCR081W 0.517089
YNL025C YDR443C 0.253114
YNL025C YGR104C 0.236397
YNL025C YPR168W 0.289980
YNL025C YNR010W 0.258469
YNL025C YOR174W 0.229891
YEL036C YGR231C 0.447877
YEL036C YDR245W 0.669372
YEL036C YGR132C 0.427429
YEL036C YJL183W 0.690941
YEL036C YPL094C 0.251353
YEL036C YJR075W 0.525834
YEL036C YKL039W 0.232920
YEL036C YPL050C 0.661286
YEL036C YCR043C 0.257423
YEL036C YLR342W 0.283166
YGR231C YEL022W 0.242074
YGR231C YDR525W-A 0.250331
YGR231C YGR132C 0.385773
YGR231C YJL183W 0.443921
YGR231C YER017C 0.415547
YGR231C YMR089C 0.436913
YGR231C YJR075W 0.229891
YGR231C YPL050C 0.391043
YPL086C YPL101W 0.567490
YPL086C YGR200C 0.839391
YPL086C YPL204W 0.264431
YPL086C YKL164C 0.278909
YPL086C YHR187W 0.846399
YPL101W YGR200C 0.601116
YPL101W YHR187W 0.608124
YEL015W YOL149W 0.775911
YEL015W YML091C 0.240036
YEL015W YNL118C 0.733177
YEL015W YBR094W 0.265830
YOL149W YML091C 0.229891
YOL149W YNL118C 0.800414
YOL149W YBR094W 0.248324
YIR002C YBR114W 0.289980
YIR002C YAR007C 0.508800
YIR002C YNL312W 0.271547
YIR002C YCR092C 0.271547
YIR002C YML032C 0.271547
YIR002C YDR499W 0.289980
YIR002C YDL156W 0.289980
YIR002C YHR164C 0.289980
YIR002C YDL225W 0.233028
YIR002C YOL090W 0.271547
YKR025W YOR116C 0.424096
YKR025W YJL011C 0.248324
YKR025W YNR003C 0.467579
YKR025W YDL150W 0.477289
YKR025W YOR207C 0.458520
YOR116C YPR187W 0.355718
YOR116C YBR154C 0.342075
YOR116C YDR005C 0.502204
YOR116C YJL011C 0.416885
YOR116C YNR003C 0.607060
YOR116C YKL213C 0.237253
YOR116C YDL150W 0.420394
YOR116C YOR207C 0.589277
YOL021C YOR076C 0.474355
YOL021C YHR081W 0.496873
YOL021C YNL232W 0.659363
YOL021C YDL111C 0.628731
YOL021C YDR280W 0.399534
YOL021C YOR001W 0.629649
YOL021C YOL142W 0.639591
YOL021C YPR055W 0.234319
YOR076C YHR081W 0.234681
YOR076C YNL232W 0.735401
YOR076C YDL111C 0.447431
YOR076C YDR280W 0.709187
YOR076C YOR001W 0.240036
YOR076C YOL142W 0.713977
YKR060W YCR057C 0.302960
YKR060W YLR186W 0.236984
YKR060W YDR365C 0.233028
YKR060W YLR003C 0.233028
YKR060W YGR145W 0.246106
YKR060W YNR043W 0.233028
YKR060W YLL011W 0.233028
YKR060W YDL166C 0.233028
YKR060W YCL031C 0.233028
YJL207C YOR299W 0.260476
YJL207C YDR495C 0.291987
YOR299W YKR027W 0.240036
YOR299W YLR330W 0.485577
YOR299W YJL099W 0.550456
YOR299W YMR237W 0.271547
YOR299W YDR495C 0.258469
YML073C YFR031C-A 0.276248
YML073C YER036C 0.313385
YDL098C YER029C 0.362142
YDL098C YBL104C 0.229891
YDL098C YBR152W 0.404121
YDL098C YER112W 0.334910
YDL098C YPR178W 0.440987
YDL098C YMR268C 0.235246
YDL098C YGR075C 0.235246
YER021W YHL030W 0.346105
YER021W YLR421C 0.370133
YER021W YFR004W 0.392899
YER021W YFR052W 0.358837
YER021W YPR108W 0.351243
YER021W YDL147W 0.337917
YER021W YFR010W 0.358631
YER021W YGR232W 0.382754
YER021W YOL038W 0.322666
YER021W YKL145W 0.318161
YER021W YJL001W 0.377400
YPL160W YPL111W 0.295943
YCR042C YKL081W 0.241208
YCR042C YGL112C 0.353800
YCR042C YBR198C 0.348450
YCR042C YML015C 0.241208
YCR042C YMR227C 0.248324
YCR042C YPL129W 0.453689
YCR042C YML114C 0.629129
YKL081W YBR025C 0.303220
YKL081W YAL003W 0.458478
YKL081W YGR240C 0.280632
YKL081W YPL226W 0.232920
YKL081W YBR118W 0.288886
YDR175C YGL180W 0.250331
YDR175C YMR188C 0.248324
YDR175C YBR146W 0.253114
YDR175C YGR170W 0.240036
YDR175C YDR036C 0.471934
YDR175C YGR165W 0.240036
YDR175C YNL137C 0.244826
YDR175C YNL306W 0.253114
YDR175C YBR251W 0.458856
YDR175C YGR215W 0.253114
YDR175C YBL090W 0.258469
YDR175C YGR084C 0.256251
YDR175C YOR158W 0.258469
YDR175C YPL013C 0.498656
YDR175C YKL003C 0.271547
YDR175C YMR158W 0.253114
YDR175C YJR101W 0.240036
YDR175C YGR061C 0.240036
YDR175C YJR113C 0.246106
YDR175C YPL118W 0.253114
YDR175C YNL186W 0.240036
YDR175C YIL093C 0.246106
YGL180W YGR165W 0.250331
YGL180W YNL137C 0.231898
YGL180W YBR251W 0.281843
YGL180W YGR084C 0.243323
YGL180W YOR158W 0.268764
YGL180W YGR061C 0.300276
YFR031C-A YNL112W 0.288664
YFR031C-A YLR367W 0.237782
YFR031C-A YAL035W 0.310061
YFR031C-A YDR418W 0.287727
YFR031C-A YGL031C 0.237782
YFR031C-A YNL301C 0.303186
YFR031C-A YBR263W 0.249332
YFR031C-A YPL009C 0.249332
YFR031C-A YIL018W 0.238343
YFR031C-A YOL127W 0.228449
YFR031C-A YGL103W 0.254665
YFR031C-A YDL082W 0.314105
YFR031C-A YHR010W 0.248087
YFR031C-A YNL069C 0.286808
YFR031C-A YPR175W 0.280360
YFR031C-A YPL143W 0.291221
YFR031C-A YJL191W 0.283184
YFR031C-A YGR085C 0.314821
YFR031C-A YMR142C 0.240539
YNL112W YBR263W 0.258469
YNL112W YMR192W 0.316491
YDR001C YGL252C 0.240036
YDR001C YER177W 0.423203
YDR001C YDR099W 0.576132
YDR001C YAL017W 0.271547
YGL252C YER177W 0.424856
YGL252C YLR333C 0.240036
YGL252C YGL207W 0.255121
YGL252C YDR099W 0.546274
YLR367W YNL132W 0.258103
YLR367W YAL035W 0.266873
YLR367W YLR196W 0.253553
YLR367W YNL175C 0.239937
YLR367W YDR091C 0.291238
YLR367W YOR056C 0.350306
YNL132W YPL043W 0.259671
YNL132W YMR143W 0.385086
YNL132W YLR333C 0.258018
YNL132W YDL148C 0.372270
YNL132W YER082C 0.382552
YNL132W YOR096W 0.246408
YNL132W YPR137W 0.363757
YNL132W YKL101W 0.239585
YNL132W YGR145W 0.421388
YNL132W YBR247C 0.438815
YNL132W YNL308C 0.351959
YNL132W YPL081W 0.270263
YNL132W YMR194W 0.322063
YHL030W YLR421C 0.580763
YHL030W YFR004W 0.558939
YHL030W YFR052W 0.521239
YHL030W YPR108W 0.316218
YHL030W YDL147W 0.302891
YHL030W YFR010W 0.329677
YHL030W YML092C 0.322288
YHL030W YOL038W 0.352176
YHL030W YKL145W 0.423681
YHL030W YDL007W 0.375963
YHL030W YGL048C 0.312376
YHL030W YDR394W 0.328899
YHL030W YJL001W 0.316934
YHL030W YJR077C 0.250272
YHL030W YOR117W 0.346821
YHL030W YBR017C 0.284920
YDR025W YNL224C 0.231563
YDR025W YMR309C 0.233442
YDR025W YPR041W 0.285306
YDR025W YGR285C 0.274419
YDR025W YPL204W 0.257702
YDR025W YDR228C 0.275700
YDR025W YMR110C 0.231563
YNL224C YMR230W 0.233028
YNL224C YLR335W 0.240036
YNL224C YPL020C 0.271547
YNL224C YAR002W 0.271547
YMR188C YBR146W 0.271547
YMR188C YDR036C 0.506944
YMR188C YGR165W 0.229891
YMR188C YNL137C 0.253114
YMR188C YNL306W 0.271547
YMR188C YBR251W 0.261403
YMR188C YGR215W 0.261403
YMR188C YBL090W 0.266757
YMR188C YGR084C 0.264539
YMR188C YOR158W 0.266757
YMR188C YPL013C 0.483721
YMR188C YKL003C 0.248324
YMR188C YMR158W 0.279836
YMR188C YJR101W 0.261403
YMR188C YJR113C 0.264539
YMR188C YPL118W 0.271547
YMR188C YIL093C 0.254395
YLR055C YDR176W 0.456664
YLR055C YDR448W 0.597537
YLR055C YGL066W 0.434733
YLR055C YGL112C 0.553851
YLR055C YMR236W 0.391157
YLR055C YGR252W 0.419798
YLR055C YBR198C 0.347549
YLR055C YDR145W 0.371532
YLR055C YPL254W 0.658305
YLR055C YMR223W 0.240036
YLR055C YCL010C 0.439707
YLR055C YBR081C 0.624304
YLR055C YKL078W 0.310420
YBR146W YGR170W 0.240036
YBR146W YDR036C 0.503445
YBR146W YNL137C 0.253114
YBR146W YNL306W 0.271547
YBR146W YBR251W 0.458856
YBR146W YGR215W 0.271547
YBR146W YBL090W 0.271547
YBR146W YGR084C 0.264539
YBR146W YOR158W 0.258469
YBR146W YPL013C 0.498656
YBR146W YKL003C 0.271547
YBR146W YOR243C 0.229891
YBR146W YMR158W 0.271547
YBR146W YJR101W 0.263259
YBR146W YJR113C 0.264539
YBR146W YPL118W 0.271547
YBR146W YNL186W 0.240036
YBR146W YIL093C 0.256251
YGR170W YDR036C 0.248324
YGR170W YMR176W 0.289980
YGR170W YPL001W 0.240036
YGR170W YBR009C 0.237253
YGR170W YNL306W 0.240036
YGR170W YBR251W 0.255686
YGR170W YGR215W 0.271547
YGR170W YOL054W 0.289980
YGR170W YBL090W 0.258469
YGR170W YGR084C 0.233028
YGR170W YDR300C 0.240036
YGR170W YPL013C 0.289980
YGR170W YKL003C 0.289980
YGR170W YOR243C 0.248324
YGR170W YDL070W 0.321492
YGR170W YDL058W 0.258469
YGR170W YJR101W 0.240036
YGR170W YJR113C 0.233028
YGR170W YPL118W 0.240036
YGR170W YNL186W 0.289980
YGR170W YOL115W 0.248324
YGR170W YIL093C 0.233028
YGR170W YFR006W 0.289980
YGR170W YJR132W 0.233028
YDR176W YDR448W 0.425488
YDR176W YGL066W 0.451310
YDR176W YGL112C 0.403287
YDR176W YMR236W 0.407734
YDR176W YDR145W 0.388109
YDR176W YPL254W 0.451608
YDR176W YMR223W 0.248324
YDR176W YCL010C 0.456284
YDR176W YBR081C 0.443586
YBR048W YDL148C 0.298538
YBR048W YBR247C 0.241602
YBR048W YOR056C 0.322101
YBR048W YNL308C 0.315093
YCR071C YMR064W 0.258469
YCR071C YMR225C 0.289980
YCR071C YOR201C 0.258469
YCR071C YDR237W 0.248324
YCR071C YDR322W 0.248324
YCR071C YGR220C 0.489368
YCR071C YMR193W 0.266757
YCR071C YMR024W 0.235246
YCR071C YDR296W 0.474513
YCR071C YLR439W 0.258469
YCR071C YOR150W 0.266757
YCR071C YNL177C 0.258469
YCR071C YHR147C 0.258469
YCR071C YPL183W-A 0.289980
YCR071C YBR122C 0.276902
YCR071C YDR405W 0.240036
YCR071C YIL104C 0.240036
YMR064W YGR220C 0.271547
YMR064W YDR296W 0.254563
YMR064W YOR150W 0.248324
YMR064W YNL177C 0.258469
YMR064W YPL183W-A 0.289980
YMR064W YBR122C 0.258469
YMR064W YIL104C 0.271547
YMR064W YOL123W 0.289529
YLR421C YFR052W 0.394999
YLR421C YPR108W 0.401187
YLR421C YDL147W 0.419372
YLR421C YFR010W 0.240036
YLR421C YKL145W 0.287956
YLR421C YDL007W 0.406999
YLR421C YGL048C 0.341555
YLR421C YDR394W 0.352926
YLR421C YOR117W 0.386145
YLR421C YOL087C 0.240036
YLR448W YPL043W 0.237384
YLR448W YMR061W 0.265526
YLR448W YJL033W 0.295024
YLR448W YDR195W 0.244978
YPL043W YNL002C 0.318266
YPL043W YOR206W 0.314593
YPL043W YGR103W 0.311258
YPL043W YMR049C 0.301892
YPL043W YPL012W 0.321978
YPL043W YDR060W 0.516954
YPL043W YBL004W 0.267582
YPL043W YDR496C 0.497702
YPL043W YNL175C 0.236397
YPL043W YNL061W 0.314813
YPL043W YOL127W 0.254755
YPL043W YLR175W 0.254221
YPL043W YPL093W 0.283411
YPL043W YNL110C 0.328365
YPL043W YLL008W 0.357704
YPL043W YHR010W 0.261314
YPL043W YKL014C 0.359560
YPL043W YLR276C 0.395489
YPL043W YIL133C 0.254317
YPL043W YBR153W 0.306781
YLR142W YMR315W 0.323498
YLR142W YGL245W 0.239585
YMR315W YBR114W 0.262410
YMR315W YPL154C 0.229891
YMR315W YOR332W 0.229891
YCR093W YNR052C 0.736546
YCR093W YPL235W 0.331956
YCR093W YDL149W 0.287197
YCR093W YOR110W 0.275270
YCR093W YAL021C 0.728435
YCR093W YER068W 0.287197
YCR093W YNL288W 0.742617
YCR093W YGR134W 0.483794
YNR052C YIR008C 0.265830
YNR052C YNL102W 0.265830
YNR052C YAL021C 0.750507
YNR052C YNL288W 0.796200
YNR052C YBL035C 0.265830
YNR052C YGR134W 0.505866
YBR057C YKR031C 0.341931
YBR057C YGL036W 0.341931
YKR031C YPL050C 0.260476
YKR031C YNL290W 0.233028
YKR031C YGL036W 0.289980
YNL002C YOR206W 0.337128
YNL002C YFL002C 0.340686
YNL002C YFR001W 0.277663
YNL002C YGR103W 0.346826
YNL002C YMR049C 0.360274
YNL002C YDR060W 0.294535
YNL002C YDR496C 0.309012
YNL002C YNL175C 0.250241
YNL002C YDR101C 0.298303
YNL002C YGR245C 0.328721
YNL002C YPR016C 0.304336
YNL002C YNL110C 0.337286
YDR036C YNL137C 0.466579
YDR036C YNL306W 0.503445
YDR036C YBR251W 0.443921
YDR036C YGR215W 0.261403
YDR036C YBL090W 0.266757
YDR036C YGR084C 0.489430
YDR036C YOR158W 0.248324
YDR036C YPL013C 0.483721
YDR036C YKL003C 0.248324
YDR036C YOR243C 0.238180
YDR036C YMR158W 0.261403
YDR036C YJR101W 0.261403
YDR036C YJR113C 0.489430
YDR036C YPL118W 0.503445
YDR036C YNL186W 0.248324
YDR036C YIL093C 0.476351
YGR005C YOL005C 0.513450
YGR005C YJL140W 0.473650
YGR005C YOR151C 0.604095
YGR005C YPR187W 0.389479
YGR005C YGR063C 0.240036
YGR005C YPR180W 0.240036
YGR005C YML010W 0.432912
YGR005C YBR154C 0.410062
YGR005C YDR404C 0.499574
YGR005C YGR186W 0.520095
YGR005C YDL140C 0.420771
YGR005C YPR093C 0.240036
YGR005C YGL070C 0.779737
YGR005C YDL115C 0.253114
YGR005C YPL129W 0.423328
YOL005C YJL140W 0.248324
YOL005C YOR151C 0.432213
YOL005C YGR063C 0.248324
YOL005C YPR180W 0.248324
YOL005C YDR404C 0.503073
YOL005C YGR186W 0.261403
YOL005C YPR093C 0.248324
YOL005C YGL070C 0.266757
YOL005C YDL115C 0.520023
YER177W YPR049C 0.249829
YER177W YLR028C 0.456368
YER177W YER133W 0.320178
YER177W YKR091W 0.275270
YER177W YDR099W 0.455534
YER177W YDL117W 0.249829
YML007W YOL135C 0.227673
YML007W YGL151W 0.367098
YML007W YHR058C 0.398767
YML007W YOL051W 0.240036
YML007W YGL025C 0.242970
YML007W YBR253W 0.361001
YML007W YHR041C 0.378478
YML007W YDR448W 0.348822
YML007W YOR290C 0.315455
YML007W YGL112C 0.306789
YML007W YFL024C 0.415344
YML007W YJL081C 0.384751
YML007W YPL042C 0.234681
YML007W YBR289W 0.335744
YML007W YPR168W 0.240036
YML007W YNR023W 0.398767
YML007W YPL254W 0.372610
YML007W YCL010C 0.352321
YML007W YDR359C 0.398767
YML007W YBR081C 0.533039
YBR229C YML067C 0.310420
YBR229C YFR051C 0.233028
YBR229C YAL042W 0.271547
YBR229C YIL076W 0.240036
YBR229C YDR221W 0.391876
YML067C YML130C 0.328853
YML067C YDR238C 0.232920
YML067C YFR051C 0.253468
YML067C YAL042W 0.563534
YML067C YIL076W 0.260476
YML067C YDL145C 0.228964
YML067C YLR342W 0.302433
YFL001W YKL060C 0.232577
YKL060C YOL147C 0.258018
YKL060C YMR113W 0.271096
YMR112C YOL135C 0.431761
YMR112C YGL151W 0.455384
YMR112C YHR058C 0.240036
YMR112C YOL051W 0.245390
YMR112C YGL025C 0.248324
YMR112C YBR253W 0.421654
YMR112C YHR041C 0.229891
YMR112C YDR308C 0.237102
YMR112C YPL042C 0.240036
YMR112C YDR443C 0.231747
YMR112C YGR104C 0.474085
YMR112C YPR168W 0.245390
YMR112C YNR010W 0.252398
YMR112C YOR174W 0.229891
YOL135C YGL151W 0.381659
YOL135C YHR058C 0.413328
YOL135C YOL051W 0.264539
YOL135C YGL025C 0.264539
YOL135C YKR095W 0.233028
YOL135C YBR253W 0.608741
YOL135C YHR041C 0.393040
YOL135C YDR448W 0.344951
YOL135C YGL112C 0.271406
YOL135C YDR308C 0.431761
YOL135C YPL042C 0.264539
YOL135C YCR081W 0.429906
YOL135C YDR443C 0.439485
YOL135C YGR104C 0.406051
YOL135C YPR168W 0.264539
YOL135C YNR010W 0.441906
YOL135C YOR174W 0.393040
YOL135C YFR019W 0.230245
YAL035W YDR418W 0.329896
YAL035W YMR309C 0.542519
YAL035W YOR361C 0.299322
YAL035W YJL190C 0.260600
YAL035W YDR496C 0.261518
YAL035W YPR041W 0.416864
YAL035W YDR091C 0.235246
YAL035W YLR175W 0.288250
YAL035W YDL014W 0.266873
YAL035W YDL082W 0.317755
YAL035W YHR010W 0.245666
YAL035W YDR429C 0.386710
YAL035W YHL033C 0.261518
YDR418W YGR285C 0.355095
YIR008C YNL102W 0.605755
YIR008C YDR292C 0.240036
YIR008C YBL035C 0.522443
YDR378C YGR091W 0.582419
YDR378C YCR077C 0.411845
YDR378C YHR165C 0.494463
YDR378C YDL160C 0.403179
YDR378C YBR152W 0.234681
YDR378C YER112W 0.568099
YDR378C YJL124C 0.637311
YDR378C YLR147C 0.344386
YDR378C YOR308C 0.400420
YDR378C YER146W 0.234681
YDR378C YPR178W 0.357686
YDR378C YPR082C 0.398135
YDR378C YLR438C-A 0.253114
YGL031C YGR214W 0.275574
YOR206W YFL002C 0.530613
YOR206W YFR001W 0.257775
YOR206W YGR103W 0.492422
YOR206W YMR229C 0.371951
YOR206W YMR049C 0.509083
YOR206W YLL034C 0.364966
YOR206W YLR449W 0.352265
YOR206W YDR060W 0.498821
YOR206W YNL061W 0.352107
YOR206W YKL009W 0.349777
YOR206W YGL111W 0.337787
YOR206W YPR016C 0.297526
YOR206W YBL087C 0.238856
YOR206W YPL093W 0.302273
YOR206W YDL031W 0.356897
YOR206W YIL133C 0.273178
YFL002C YFR001W 0.344398
YFL002C YMR049C 0.328385
YFL002C YPL211W 0.375752
YFL002C YLR449W 0.399697
YFL002C YDR496C 0.335172
YFL002C YHR197W 0.334127
YFL002C YNL061W 0.533615
YFL002C YDR087C 0.233028
YFL002C YOL127W 0.281249
YFL002C YKL172W 0.229891
YFL002C YNL110C 0.370742
YFL002C YHR010W 0.277663
YFL002C YPL220W 0.242018
YFR001W YGR103W 0.246152
YFR001W YMR049C 0.286729
YFR001W YPL211W 0.281217
YFR001W YNL182C 0.320798
YFR001W YNL061W 0.515182
YFR001W YKL009W 0.337120
YFR001W YBR084C-A 0.229891
YFR001W YPR016C 0.499131
YFR001W YPL093W 0.289616
YFR001W YLL008W 0.324109
YFR001W YDL031W 0.344240
YFR001W YIL133C 0.239154
YPL166W YPR049C 0.271547
YPL166W YLR423C 0.692152
YPR049C YDR320C 0.323498
YPR049C YLR423C 0.898458
YGL151W YHR058C 0.434733
YGL151W YOL051W 0.477131
YGL151W YBR253W 0.592025
YGL151W YHR041C 0.422732
YGL151W YDR308C 0.455384
YGL151W YCR081W 0.464053
YGL151W YDR443C 0.445055
YGL151W YGR104C 0.632156
YGL151W YNR010W 0.455384
YGL151W YPL254W 0.321906
YGL151W YOR174W 0.414444
YHR058C YOL051W 0.240036
YHR058C YGL025C 0.240036
YHR058C YBR253W 0.397867
YHR058C YDR308C 0.233965
YHR058C YPL042C 0.240036
YHR058C YDR443C 0.228611
YHR058C YGR104C 0.453434
YHR058C YPR168W 0.240036
YHR058C YNR010W 0.240036
YMR143W YML130C 0.240036
YMR143W YLR333C 0.258469
YMR143W YGR034W 0.258469
YMR143W YDR365C 0.258469
YMR143W YJL033W 0.240036
YMR143W YKL101W 0.240036
YMR143W YGR145W 0.240036
YMR143W YKL067W 0.232920
YMR143W YNR043W 0.258469
YMR143W YHR169W 0.240036
YMR143W YOR173W 0.258469
YMR143W YDR460W 0.258469
YMR143W YMR194W 0.245390
YDL213C YHR089C 0.227719
YDL213C YML130C 0.240036
YDL213C YBL004W 0.324620
YDL213C YOR096W 0.251763
YDL213C YBR084C-A 0.248324
YDL213C YDR365C 0.258469
YDL213C YOL010W 0.239585
YDL213C YJL033W 0.240036
YDL213C YOR270C 0.255686
YDL213C YKL119C 0.258469
YDL213C YPL217C 0.377809
YDL213C YDR516C 0.258469
YDL213C YNR043W 0.258469
YDL213C YHR169W 0.240036
YDL213C YER102W 0.269042
YGR081C YLL021W 0.258469
YGR081C YPL012W 0.372008
YGR081C YJR145C 0.241861
YGR081C YPL020C 0.240036
YGR081C YBR247C 0.320689
YGR081C YKL143W 0.258469
YGR081C YOR056C 0.240036
YGR081C YMR308C 0.416951
YGR081C YIL069C 0.309431
YLL021W YML092C 0.258469
YLL021W YPL020C 0.271547
YLL021W YGL197W 0.248324
YLL021W YLR276C 0.233028
YLL021W YMR308C 0.253468
YLL021W YER178W 0.233028
YLL021W YMR310C 0.258469
YHL015W YMR230W 0.233028
YHL015W YAL036C 0.258469
YHL015W YNL308C 0.230245
YMR230W YNL244C 0.233028
YMR230W YAL036C 0.233028
YMR230W YGR162W 0.333024
YMR230W YHL034C 0.317395
YMR230W YPR112C 0.230245
YKL018W YMR061W 0.269380
YKL018W YLR277C 0.373901
YKL018W YNL317W 0.358590
YKL018W YAL043C 0.327172
YKL018W YOR179C 0.297387
YKL018W YER133W 0.353612
YKL018W YDR195W 0.318863
YKL018W YHR119W 0.376835
YKL018W YPL138C 0.388260
YKL018W YKR002W 0.318573
YKL018W YKL059C 0.306266
YKL018W YAR003W 0.293523
YKL018W YDR301W 0.306000
YKL018W YLR115W 0.352778
YMR061W YLR277C 0.287098
YMR061W YNL317W 0.288001
YMR061W YAL043C 0.292231
YMR061W YOR250C 0.628092
YMR061W YDR195W 0.290116
YMR061W YDL082W 0.235500
YMR061W YKR002W 0.379019
YMR061W YKL059C 0.274382
YMR061W YDR301W 0.391887
YMR061W YDR228C 0.600795
YMR061W YLR115W 0.295009
YMR061W YGL044C 0.659603
YLR277C YNL317W 0.555030
YLR277C YAL043C 0.504539
YLR277C YER133W 0.537987
YLR277C YDR195W 0.523973
YLR277C YKR002W 0.508980
YLR277C YKL059C 0.510521
YLR277C YDR301W 0.543215
YLR277C YDR228C 0.338880
YLR277C YLR115W 0.554275
YNL317W YAL043C 0.466461
YNL317W YER133W 0.324480
YNL317W YDR195W 0.330476
YNL317W YKR002W 0.495026
YNL317W YGR156W 0.376085
YNL317W YKL059C 0.494246
YNL317W YDR301W 0.523571
YNL317W YLR115W 0.539897
YMR091C YMR033W 0.379016
YMR091C YDR303C 0.518637
YMR091C YKR008W 0.598394
YMR091C YGR056W 0.604824
YMR091C YLR357W 0.580683
YMR091C YCR052W 0.604899
YMR091C YIL126W 0.573473
YMR091C YLR033W 0.577404
YIL070C YOR326W 0.481894
YIL070C YIL094C 0.242738
YIL070C YJL115W 0.273554
YIL070C YJR140C 0.240036
YOR326W YHR023W 0.447058
YOR326W YGL106W 0.459598
YOR326W YDR073W 0.245541
YOR326W YOR035C 0.594861
YOR326W YER083C 0.261756
YOR326W YBR109C 0.396575
YOR326W YJR132W 0.237633
YGR165W YNL137C 0.433415
YGR165W YBR251W 0.253114
YGR165W YBL090W 0.240036
YGR165W YGR084C 0.233028
YGR165W YOR158W 0.258469
YGR165W YPL013C 0.467144
YGR165W YKL003C 0.240036
YGR165W YMR158W 0.253114
YGR165W YGR061C 0.240036
YGR165W YNL271C 0.243323
YNL137C YNL306W 0.253114
YNL137C YBR251W 0.440423
YNL137C YGR215W 0.253114
YNL137C YBL090W 0.253114
YNL137C YGR084C 0.253114
YNL137C YOR158W 0.253114
YNL137C YPL013C 0.461790
YNL137C YKL003C 0.253114
YNL137C YMR158W 0.253114
YNL137C YJR101W 0.244826
YNL137C YJR113C 0.246106
YNL137C YPL118W 0.253114
YNL137C YIL093C 0.237818
YDR364C YDR416W 0.236397
YDR364C YCR063W 0.229891
YDR364C YER013W 0.248324
YDR364C YPR101W 0.241317
YDR364C YDL209C 0.493866
YDR364C YBR065C 0.248324
YDR364C YJR050W 0.229891
YDR364C YMR213W 0.235397
YDR364C YGR278W 0.261403
YDR364C YPL151C 0.229891
YDR364C YKL095W 0.237253
YDR364C YAL032C 0.514631
YJL041W YDR322W 0.237253
YJL041W YMR193W 0.268764
YJL041W YMR024W 0.237253
YJL041W YJL061W 0.732410
YJL041W YGR119C 0.576613
YJL041W YIL115C 0.780498
YJL041W YFR002W 0.729476
YJL041W YGL172W 0.526668
YBL074C YER029C 0.386646
YBL074C YCR063W 0.229891
YBL074C YHR156C 0.248324
YBL074C YHR165C 0.396442
YBL074C YOR319W 0.229891
YBL074C YBL104C 0.229891
YER029C YGR091W 0.497130
YER029C YDR416W 0.299768
YER029C YLR117C 0.298599
YER029C YGR074W 0.538172
YER029C YMR125W 0.281551
YER029C YDL087C 0.479057
YER029C YPL178W 0.337620
YER029C YGL100W 0.273678
YER029C YPR101W 0.337620
YER029C YMR240C 0.543734
YER029C YPL213W 0.517374
YER029C YGR162W 0.251746
YER029C YJR084W 0.388501
YER029C YHR165C 0.421777
YER029C YIR009W 0.406934
YER029C YPR182W 0.347922
YER029C YDL043C 0.367134
YER029C YOR319W 0.229921
YER029C YBL104C 0.383147
YER029C YBR152W 0.345324
YER029C YER112W 0.276112
YER029C YBR119W 0.356425
YER029C YML046W 0.339956
YER029C YHR086W 0.484666
YER029C YDR235W 0.337620
YER029C YLR298C 0.559410
YER029C YPR178W 0.317190
YER029C YKL012W 0.464580
YER029C YPR082C 0.354502
YER029C YIL061C 0.325478
YER029C YJL203W 0.353476
YER029C YDL030W 0.345824
YGR250C YNL138W 0.248324
YGR250C YER165W 0.253640
YGR250C YIR001C 0.323498
YNL138W YGR233C 0.506944
YNL138W YIR001C 0.281843
YNL138W YOL001W 0.229891
YOR145C YPL266W 0.246106
YOR145C YCR057C 0.271448
YOR145C YLR003C 0.264539
YOR145C YBR247C 0.319751
YOR145C YKL143W 0.233028
YOR145C YGR054W 0.246106
YOR145C YCL031C 0.233028
YJR065C YBR234C 0.507863
YJR065C YIL062C 0.824353
YJR065C YLR370C 0.802986
YJR065C YNR035C 0.809057
YJR065C YKL013C 0.541230
YJR065C YDL029W 0.802986
YMR309C YOR039W 0.286352
YMR309C YBR079C 0.568195
YMR309C YOR361C 0.525461
YMR309C YJL190C 0.263255
YMR309C YPR041W 0.586894
YMR309C YDR091C 0.426167
YMR309C YGL019W 0.290651
YMR309C YER102W 0.243601
YMR309C YDR429C 0.371085
YMR309C YPL081W 0.281688
YOR039W YBR079C 0.307845
YOR039W YIL035C 0.575874
YOR039W YOR361C 0.296622
YOR039W YGL207W 0.584536
YOR039W YMR172W 0.485691
YOR039W YGL019W 0.598823
YOR039W YLR418C 0.345973
YOR039W YKL088W 0.506131
YOR039W YOR061W 0.631460
YOR039W YER103W 0.247873
YOR039W YER164W 0.501341
YOR039W YOL145C 0.379599
YOR039W YDR429C 0.247873
YOR039W YML069W 0.427429
YML109W YMR273C 0.248324
YML109W YOR349W 0.240036
YML109W YDL188C 0.350538
YML109W YGL190C 0.548948
YML109W YAL016W 0.567198
YML109W YOR014W 0.229891
YMR273C YOR349W 0.248324
YMR273C YBR103W 0.245998
YMR273C YIL112W 0.251353
YMR273C YDL188C 0.447877
YMR273C YGL190C 0.394934
YMR273C YBL104C 0.229891
YMR273C YCR033W 0.272720
YMR273C YAL016W 0.417517
YMR273C YDL134C 0.248324
YMR273C YGR281W 0.229891
YMR273C YKR029C 0.282864
YMR273C YOR014W 0.238180
YMR273C YGL194C 0.264431
YMR273C YAL024C 0.229891
YPL139C YPL181W 0.458478
YPL139C YIL084C 0.474671
YPL139C YAL013W 0.487750
YPL139C YDR207C 0.243991
YPL139C YNL330C 0.638454
YPL139C YBR095C 0.506183
YPL139C YMR263W 0.719271
YPL139C YOL004W 0.602208
YPL139C YPR023C 0.630091
YPL139C YMR075W 0.685739
YPL139C YNL097C 0.482395
YPL139C YDL076C 0.681948
YPL139C YIL101C 0.272720
YPL181W YIL035C 0.360450
YPL181W YIL084C 0.756197
YPL181W YAL013W 0.258469
YPL181W YDR207C 0.550456
YPL181W YNL330C 0.658685
YPL181W YBR095C 0.258469
YPL181W YMR263W 0.778021
YPL181W YOR061W 0.328391
YPL181W YOL004W 0.629447
YPL181W YNL097C 0.253114
YPL181W YDL076C 0.490367
YPL181W YCR084C 0.240036
YHR029C YJL146W 0.228964
YJL146W YJL020C 0.271547
YJL146W YGR028W 0.288348
YJL146W YPL154C 0.318709
YJL146W YJL123C 0.271547
YHR107C YLR314C 0.532366
YHR107C YDL225W 0.812556
YHR107C YJR076C 0.820501
YHR107C YJR092W 0.248324
YBR079C YNL244C 0.229891
YBR079C YPL001W 0.237253
YBR079C YOR361C 0.564582
YBR079C YPR041W 0.391221
YBR079C YDR091C 0.454542
YBR079C YOR096W 0.241618
YBR079C YGL019W 0.312144
YBR079C YDR429C 0.392578
YBR079C YBL072C 0.247959
YBR079C YPL081W 0.310063
YNL244C YOR293W 0.240036
YNL244C YOR361C 0.466542
YNL244C YLR264W 0.248324
YNL244C YPR041W 0.279836
YNL244C YNL096C 0.258469
YNL244C YDR091C 0.248324
YNL244C YLR039C 0.271547
YNL244C YDR429C 0.264431
YMR176W YPL001W 0.240036
YMR176W YBR009C 0.237253
YMR176W YOL054W 0.289980
YMR176W YDR300C 0.240036
YMR176W YDL070W 0.321492
YMR176W YGL131C 0.373443
YMR176W YDL058W 0.258469
YMR176W YFR006W 0.289980
YMR176W YJR132W 0.233028
YPL001W YBR009C 0.304997
YPL001W YOL054W 0.271547
YPL001W YNL030W 0.361240
YPL001W YOR303W 0.240036
YPL001W YDL070W 0.271547
YPL001W YEL056W 0.835797
YPL001W YLL022C 0.847798
YPL001W YFR006W 0.240036
YMR225C YOR201C 0.289980
YMR225C YFR051C 0.233028
YMR225C YDR237W 0.248324
YMR225C YDR322W 0.248324
YMR225C YLR371W 0.233028
YMR225C YGR220C 0.249332
YMR225C YMR193W 0.279836
YMR225C YDR296W 0.264539
YMR225C YLR439W 0.258469
YMR225C YOR150W 0.279836
YMR225C YHR147C 0.289980
YMR225C YPL183W-A 0.289980
YMR225C YCR030C 0.248324
YMR225C YBR122C 0.289980
YMR225C YDR405W 0.271547
YMR225C YPL204W 0.240036
YGL127C YOL051W 0.243758
YOL051W YGL025C 0.266757
YOL051W YKR095W 0.258469
YOL051W YBR253W 0.434733
YOL051W YHR041C 0.488511
YOL051W YDR308C 0.245390
YOL051W YPL042C 0.271547
YOL051W YCR081W 0.248324
YOL051W YDR443C 0.253114
YOL051W YGR104C 0.236397
YOL051W YPR168W 0.276902
YOL051W YNR010W 0.245390
YOL051W YOR174W 0.488511
YGR200C YHR187W 0.893103
YGL025C YKR095W 0.248324
YGL025C YBR253W 0.432877
YGL025C YHR041C 0.229891
YGL025C YDR308C 0.235246
YGL025C YPL042C 0.271547
YGL025C YCR081W 0.248324
YGL025C YDR443C 0.253114
YGL025C YGR104C 0.524745
YGL025C YPR168W 0.279836
YGL025C YNR010W 0.258469
YGL025C YOR174W 0.511734
YKR095W YBR253W 0.244641
YKR095W YPL042C 0.240036
YKR095W YPR168W 0.258469
YAL034C YLR335W 0.240036
YAL034C YJR123W 0.263915
YAL034C YOL120C 0.233028
YAL034C YAR002W 0.271547
YAL034C YPR174C 0.289980
YAL034C YER110C 0.351733
YAL034C YML063W 0.241988
YLR335W YNL282W 0.278909
YLR335W YLR347C 0.589890
YLR335W YAR002W 0.534957
YLR335W YPR174C 0.240036
YLR335W YER110C 0.407531
YLR335W YGL191W 0.250331
YGR103W YMR049C 0.501210
YGR103W YDR060W 0.294535
YGR103W YHR197W 0.350412
YGR103W YDR101C 0.469728
YGR103W YIL018W 0.257845
YGR103W YGR245C 0.341799
YGR103W YGL111W 0.341415
YGR103W YPR016C 0.317414
YGR103W YPL093W 0.489700
YGR103W YNL110C 0.529701
YGR103W YLL008W 0.367115
YGR103W YGL030W 0.238843
YGR103W YDL031W 0.368814
YGR103W YOR063W 0.230430
YNL301C YOR361C 0.263433
YNL301C YDL149W 0.240036
YNL301C YER086W 0.289590
YNL301C YPL093W 0.240163
YNL301C YLL018C 0.230899
YNL301C YDR021W 0.228964
YNL301C YMR142C 0.236339
YGR091W YGR074W 0.398542
YGR091W YHR165C 0.481792
YGR091W YBR152W 0.614495
YGR091W YER112W 0.336608
YGR091W YOR308C 0.399509
YGR091W YPR178W 0.576913
YGR091W YPR082C 0.404232
YDR416W YLR117C 0.705323
YDR416W YCR063W 0.236397
YDR416W YPR101W 0.229389
YDR416W YHR156C 0.236397
YDR416W YPL213W 0.411778
YDR416W YDL209C 0.425421
YDR416W YHR165C 0.579350
YDR416W YJR050W 0.236397
YDR416W YMR213W 0.418211
YDR416W YGR278W 0.457389
YDR416W YAL032C 0.440831
YDR416W YLR132C 0.238404
YLR117C YPR101W 0.458734
YLR117C YMR240C 0.374308
YLR117C YDL209C 0.401030
YLR117C YHR165C 0.508383
YLR117C YBR065C 0.455764
YLR117C YJR050W 0.494117
YLR117C YMR213W 0.645866
YLR117C YGR278W 0.432998
YLR117C YAL032C 0.678631
YKR027W YLR330W 0.258620
YKR027W YJL099W 0.271547
YKR027W YMR237W 0.253114
YLR314C YDL225W 0.802049
YLR314C YJR076C 0.809994
YLR314C YJR092W 0.233028
YLR314C YJL060W 0.303412
YMR229C YMR049C 0.379717
YMR229C YDR060W 0.375144
YMR229C YBR126C 0.296028
YMR229C YER082C 0.238977
YMR229C YDR365C 0.238614
YMR229C YLR029C 0.283887
YMR229C YBL072C 0.243150
YHL021C YJL140W 0.300276
YJL140W YOR151C 0.387623
YJL140W YPR187W 0.392978
YJL140W YGR063C 0.248324
YJL140W YML010W 0.407734
YJL140W YDR404C 0.471561
YJL140W YGR186W 0.248324
YJL140W YGL070C 0.489533
YJL140W YDL115C 0.457000
YDR311W YKL028W 0.491648
YDR311W YNL135C 0.273554
YDR311W YLR005W 0.848513
YDR311W YPR056W 0.833579
YKL028W YGR130C 0.229891
YKL028W YLR005W 0.229891
YKL028W YER007C-A 0.293268
YKL028W YJR014W 0.248324
YKL028W YPR056W 0.238180
YKL028W YKR062W 0.318709
YKL028W YKR018C 0.248324
YAL043C YOR179C 0.491048
YAL043C YER133W 0.315747
YAL043C YDR195W 0.488105
YAL043C YKR002W 0.456897
YAL043C YGR156W 0.323301
YAL043C YKL059C 0.452581
YAL043C YDR301W 0.444324
YAL043C YLR115W 0.489227
YAL043C YNL222W 0.364038
YOR179C YER133W 0.297387
YOR179C YDR195W 0.573505
YOR179C YGR156W 0.351749
YOR179C YNL222W 0.248324
YHL025W YMR033W 0.377965
YHL025W YOR290C 0.383833
YHL025W YLR347C 0.247873
YHL025W YBR289W 0.647445
YHL025W YDR073W 0.517089
YHL025W YNR023W 0.467144
YHL025W YFL049W 0.256613
YHL025W YPL016W 0.684108
YHL025W YPL129W 0.362088
YMR033W YDR303C 0.321273
YMR033W YKR008W 0.392361
YMR033W YOR290C 0.372610
YMR033W YGR056W 0.404324
YMR033W YCR052W 0.392741
YMR033W YBR289W 0.588698
YMR033W YIL126W 0.372153
YMR033W YNR023W 0.455922
YMR033W YFL049W 0.459420
YMR033W YPL016W 0.625362
YMR033W YPL129W 0.369299
YMR033W YGR275W 0.442843
YMR033W YOL067C 0.228964
YDR407C YOR115C 0.279836
YDR407C YGR166W 0.279836
YDR407C YDR246W 0.289980
YDR407C YKR068C 0.487433
YDR407C YDR108W 0.276902
YDR407C YMR218C 0.289980
YDR407C YBR254C 0.530370
YDR407C YDR472W 0.558744
YDR407C YGR143W 0.258469
YDR407C YML077W 0.289980
YOR115C YGR166W 0.269691
YOR115C YDR246W 0.279836
YOR115C YKR068C 0.467144
YOR115C YDR108W 0.575322
YOR115C YMR218C 0.279836
YOR115C YBR254C 0.510081
YOR115C YDR472W 0.551534
YOR115C YGR143W 0.248324
YOR115C YML077W 0.279836
YMR049C YLR449W 0.333375
YMR049C YDR060W 0.290522
YMR049C YOR361C 0.232586
YMR049C YDR496C 0.303284
YMR049C YNL175C 0.227796
YMR049C YNL061W 0.506898
YMR049C YGL111W 0.363609
YMR049C YPR016C 0.281891
YMR049C YPL093W 0.319046
YMR049C YNL110C 0.520501
YMR049C YOR063W 0.245188
YLR208W YPR181C 0.412048
YLR208W YML130C 0.437489
YLR208W YDL116W 0.697130
YLR208W YGL100W 0.443921
YLR208W YGL092W 0.717678
YLR208W YDL195W 0.632086
YLR208W YIL109C 0.433850
YLR208W YPL085W 0.634366
YPR181C YJL034W 0.241255
YPR181C YNL049C 0.662944
YPR181C YDR517W 0.349025
YPR181C YDL195W 0.381755
YPR181C YIL109C 0.528737
YPR181C YPL085W 0.605991
YPR181C YHR098C 0.297342
YGR074W YMR125W 0.341433
YGR074W YPL213W 0.378411
YGR074W YHR165C 0.330510
YGR074W YER112W 0.279543
YGR074W YML046W 0.404054
YGR074W YLR147C 0.397762
YGR074W YLR298C 0.414376
YGR074W YKL012W 0.355847
YGR074W YPR057W 0.236397
YGR074W YJL203W 0.406611
YGR074W YDL030W 0.391489
YBR253W YHR041C 0.377578
YBR253W YDR448W 0.316411
YBR253W YGL112C 0.242866
YBR253W YGR252W 0.314555
YBR253W YDR308C 0.413366
YBR253W YPL042C 0.429378
YBR253W YCR081W 0.393077
YBR253W YDR443C 0.402656
YBR253W YGR104C 0.622922
YBR253W YPR168W 0.434733
YBR253W YNR010W 0.421654
YBR253W YOR174W 0.377578
YOR204W YBR251W 0.236791
YOR204W YPR041W 0.252468
YOR204W YPL013C 0.276591
YJR123W YOR361C 0.238374
YJR123W YPR041W 0.241575
YJR123W YMR093W 0.229751
YJR123W YPR137W 0.230688
YJR123W YGR285C 0.230688
YJR123W YGL234W 0.288921
YJL002C YML130C 0.239585
YJL002C YGL022W 0.289529
YJL002C YMR149W 0.239585
YML130C YGR034W 0.240036
YML130C YBR084C-A 0.229891
YML130C YDR365C 0.271547
YML130C YAL042W 0.310420
YML130C YJL033W 0.253114
YML130C YGL022W 0.271547
YML130C YNR043W 0.271547
YML130C YHR169W 0.253114
YML130C YNL075W 0.229891
YML130C YEL002C 0.229891
YOR201C YFR051C 0.233028
YOR201C YMR193W 0.248324
YOR201C YDR296W 0.233028
YOR201C YOR150W 0.248324
YOR201C YHR147C 0.258469
YOR201C YBR122C 0.258469
YOR201C YPL204W 0.240036
YLR430W YMR125W 0.398655
YLR430W YER165W 0.240561
YLR430W YPL178W 0.233028
YLR430W YMR239C 0.271547
YLR430W YPL190C 0.487433
YLR430W YLR226W 0.240036
YLR430W YNL251C 0.753263
YLR430W YOL115W 0.248324
YLR430W YPR161C 0.240036
YLR430W YPR057W 0.258469
YLR430W YDL175C 0.266757
YLR430W YJL050W 0.258469
YMR125W YDL087C 0.500439
YMR125W YPL178W 0.550723
YMR125W YJL190C 0.246966
YMR125W YMR240C 0.338826
YMR125W YPL190C 0.519127
YMR125W YLR226W 0.243323
YMR125W YGR162W 0.447111
YMR125W YNL251C 0.537560
YMR125W YDL209C 0.320958
YMR125W YHR165C 0.262087
YMR125W YHL034C 0.251182
YMR125W YPR182W 0.341425
YMR125W YBR119W 0.576795
YMR125W YHR086W 0.329704
YMR125W YDR235W 0.550723
YMR125W YLR147C 0.321051
YMR125W YLR298C 0.364648
YMR125W YKL012W 0.362250
YMR125W YGL049C 0.330120
YMR125W YPR161C 0.243323
YMR125W YPR057W 0.430166
YMR125W YIL061C 0.551203
YMR125W YCL037C 0.304120
YMR125W YNL139C 0.304120
YMR125W YDL175C 0.378366
YHR081W YNL232W 0.243991
YHR081W YDL111C 0.248324
YHR081W YDR280W 0.229891
YHR081W YOR001W 0.240036
YHR081W YOL142W 0.240036
YNL232W YDL111C 0.655791
YNL232W YDR280W 0.428248
YNL232W YOR001W 0.658363
YNL232W YOL142W 0.230913
YNL232W YIR035C 0.306781
YLR409C YCR057C 0.513772
YLR409C YER082C 0.392121
YLR409C YMR093W 0.398851
YLR409C YJL069C 0.609180
YLR409C YLR222C 0.429444
YLL034C YPL211W 0.382758
YLL034C YLR449W 0.398954
YLL034C YDR496C 0.356936
YLL034C YDR087C 0.228695
YLL034C YNL110C 0.343554
YLL034C YMR242C 0.239438
YPL211W YDR060W 0.321312
YPL211W YDR496C 0.332652
YPL211W YNL175C 0.316818
YPL211W YHR197W 0.322920
YPL211W YNL061W 0.519652
YPL211W YDR101C 0.316411
YPL211W YGL111W 0.341102
YPL211W YBL087C 0.396213
YPL211W YPL093W 0.324398
YDL112W YGR026W 0.227719
YDL112W YPL218W 0.240036
YDL112W YDR341C 0.258469
YDL112W YJR045C 0.243323
YDL112W YHR128W 0.240036
YDL112W YJL052W 0.240036
YDL112W YKL182W 0.309958
YDL112W YKL067W 0.258469
YDL112W YLL018C 0.240036
YDL112W YML072C 0.240036
YGR026W YBR205W 0.227719
YGR026W YML072C 0.240797
YDR484W YJL034W 0.324364
YDR484W YDR027C 0.893103
YDR484W YJL029C 0.576613
YJL034W YMR214W 0.329718
YJL034W YBR139W 0.231563
YJL034W YDR027C 0.317356
YJL034W YJL029C 0.292852
YJL034W YGR205W 0.231563
YGL244W YOR123C 0.558744
YGL244W YIL035C 0.381817
YGL244W YBR279W 0.538456
YGL244W YLR418C 0.744654
YGL244W YOL145C 0.728336
YOR123C YBR279W 0.279836
YOR123C YLR418C 0.491389
YOR123C YOL145C 0.493504
YLR449W YDR496C 0.532824
YLR449W YNL061W 0.548749
YLR449W YDR101C 0.298878
YLR449W YPL093W 0.327973
YLR449W YMR242C 0.230693
YLR449W YMR121C 0.240036
YLR449W YOR063W 0.231611
YBR265W YBL023C 0.289980
YBR265W YBR126C 0.284979
YBR265W YPR035W 0.289980
YBR265W YML100W 0.248324
YBR265W YDR074W 0.258469
YBR265W YMR261C 0.271547
YBL023C YBR126C 0.284979
YBL023C YPR035W 0.289980
YBL023C YML100W 0.248324
YBL023C YDR074W 0.258469
YBL023C YMR261C 0.271547
YBR009C YDR303C 0.331699
YBR009C YOL054W 0.373374
YBR009C YGL207W 0.264105
YBR009C YFR013W 0.282036
YBR009C YDL070W 0.268764
YBR009C YPL082C 0.259315
YBR009C YLR357W 0.263389
YBR009C YEL056W 0.290826
YBR009C YER148W 0.263106
YBR009C YMR308C 0.234250
YBR009C YML069W 0.296638
YBR009C YFR006W 0.237253
YDR303C YKR008W 0.338983
YDR303C YGR056W 0.549300
YDR303C YPL082C 0.287703
YDR303C YLR357W 0.525992
YDR303C YCR052W 0.338983
YDR303C YIL126W 0.515143
YDR303C YLR033W 0.509951
YDR303C YDR225W 0.314981
YGL156W YPR032W 0.289980
YGL156W YJR063W 0.271547
YGL156W YNL248C 0.271547
YPR032W YJR063W 0.271547
YPR032W YNL248C 0.271547
YPR032W YDR314C 0.289980
YPR032W YEL037C 0.284979
YBL037W YOL062C 0.280843
YBL037W YDL191W 0.249332
YBL037W YJR005W 0.280843
YOL062C YDL191W 0.258469
YOL062C YJR005W 0.624904
YIL035C YIL084C 0.355660
YIL035C YOR361C 0.275858
YIL035C YNL330C 0.262937
YIL035C YGL207W 0.331873
YIL035C YNL251C 0.278994
YIL035C YMR172W 0.464926
YIL035C YGL019W 0.572704
YIL035C YLR418C 0.332894
YIL035C YKL088W 0.355095
YIL035C YOR061W 0.601572
YIL035C YOL004W 0.270565
YIL035C YER164W 0.350306
YIL035C YOL145C 0.561553
YIL035C YKL064W 0.240389
YIL035C YML069W 0.364406
YIL084C YAL013W 0.532588
YIL084C YDR207C 0.258469
YIL084C YNL330C 0.418498
YIL084C YBR095C 0.258469
YIL084C YMR263W 0.770297
YIL084C YGL019W 0.327643
YIL084C YOL004W 0.621723
YIL084C YNL097C 0.518944
YIL084C YDL076C 0.741263
YNR046W YOL124C 0.742096
YNR046W YNR050C 0.308564
YNR046W YDR140W 0.350220
YOL124C YNR050C 0.248324
YOL124C YDR140W 0.289980
YPL012W YLR196W 0.267569
YPL012W YDR060W 0.266735
YPL012W YDL148C 0.319392
YPL012W YPL266W 0.397689
YPL012W YDR496C 0.275858
YPL012W YGL103W 0.285732
YPL012W YMR093W 0.323584
YPL012W YBR247C 0.270744
YPL012W YNL110C 0.272620
YPL012W YGL135W 0.271784
YPL012W YHR010W 0.270865
YPL012W YNL308C 0.325802
YPL012W YBL072C 0.310506
YPL012W YML024W 0.229050
YDR238C YFR051C 0.721153
YDR238C YIL076W 0.743458
YDR238C YPL010W 0.527115
YDR238C YDL145C 0.745676
YDR238C YER122C 0.257423
YDR238C YNL287W 0.477103
YFR051C YIL076W 0.741617
YFR051C YPL010W 0.504726
YFR051C YDL145C 0.728538
YFR051C YNL287W 0.427993
YFR051C YKR067W 0.273554
YOR151C YPR187W 0.284236
YOR151C YKL029C 0.247737
YOR151C YBR154C 0.325891
YOR151C YDR404C 0.586710
YOR151C YGR186W 0.425780
YOR151C YDL140C 0.368112
YOR151C YPR093C 0.465934
YOR151C YGL070C 0.399224
YOR151C YDL115C 0.597590
YOR151C YDR171W 0.288492
YOR151C YFR009W 0.234837
YOR151C YPL129W 0.329013
YOR151C YBL039C 0.276112
YOR151C YER139C 0.376835
YPR187W YJR063W 0.398165
YPR187W YOR340C 0.240036
YPR187W YDR404C 0.425408
YPR187W YGR186W 0.389479
YPR187W YDL140C 0.350244
YPR187W YGL070C 0.659265
YPR187W YNL248C 0.432134
YPR187W YOR341W 0.377400
YPR187W YDL150W 0.421990
YPR187W YOR207C 0.396213
YKR008W YGR056W 0.625101
YKR008W YLR357W 0.596627
YKR008W YCR052W 0.620843
YKR008W YIL126W 0.585778
YKR008W YLR033W 0.596716
YNL306W YBR251W 0.458856
YNL306W YGR215W 0.271547
YNL306W YBL090W 0.271547
YNL306W YGR084C 0.264539
YNL306W YOR158W 0.258469
YNL306W YPL013C 0.498656
YNL306W YKL003C 0.271547
YNL306W YOR243C 0.229891
YNL306W YMR158W 0.271547
YNL306W YJR101W 0.263259
YNL306W YJR113C 0.264539
YNL306W YPL118W 0.271547
YNL306W YNL186W 0.240036
YNL306W YIL093C 0.256251
YDL087C YPL178W 0.389847
YDL087C YGR162W 0.299080
YDL087C YHR165C 0.267757
YDL087C YPR182W 0.471952
YDL087C YML046W 0.387290
YDL087C YHR086W 0.579011
YDL087C YDR235W 0.619272
YDL087C YLR147C 0.348088
YDL087C YLR298C 0.630532
YDL087C YKL012W 0.583428
YDL087C YIL061C 0.615420
YBR263W YPL009C 0.289980
YBR263W YOL120C 0.233028
YBR263W YOR048C 0.258469
YPL009C YOL120C 0.233028
YPL009C YOR048C 0.258469
YPL009C YDR471W 0.291965
YLR196W YNL175C 0.271547
YLR196W YML100W 0.229891
YHR186C YJR066W 0.373443
YJR066W YBR021W 0.264431
YJR066W YLR373C 0.271547
YJR066W YJL081C 0.233028
YJR066W YER151C 0.271547
YDR060W YNL061W 0.371921
YDR060W YGL103W 0.241024
YDR060W YDL014W 0.234286
YDR060W YNL110C 0.469121
YDR060W YDL082W 0.253656
YDR060W YGL135W 0.232430
YDR060W YEL054C 0.272536
YDR060W YLR276C 0.378765
YDR060W YDL075W 0.316679
YDR060W YLR029C 0.285168
YDR060W YIL133C 0.237593
YDR060W YGR085C 0.279813
YBR251W YGR215W 0.521878
YBR251W YBL090W 0.495722
YBR251W YGR084C 0.463273
YBR251W YOR158W 0.289980
YBR251W YPL013C 0.527233
YBR251W YKL003C 0.527233
YBR251W YOR243C 0.443921
YBR251W YMR158W 0.284626
YBR251W YJR101W 0.458856
YBR251W YGR061C 0.271547
YBR251W YJR113C 0.444840
YBR251W YPL118W 0.458856
YBR251W YNR036C 0.250331
YBR251W YNL186W 0.255686
YBR251W YIL093C 0.444840
YDR237W YDR322W 0.238180
YDR237W YGR220C 0.424489
YDR237W YMR193W 0.238180
YDR237W YDR296W 0.414424
YDR237W YLR439W 0.242254
YDR237W YOR150W 0.238180
YDR237W YNL177C 0.235246
YDR237W YHR147C 0.235246
YDR237W YPL183W-A 0.248324
YDR237W YBR122C 0.248324
YDR237W YDR405W 0.248324
YDR237W YNL185C 0.245541
YDR322W YGR220C 0.424489
YDR322W YMR193W 0.248324
YDR322W YMR024W 0.238180
YDR322W YDR296W 0.414424
YDR322W YLR439W 0.248324
YDR322W YOR150W 0.238180
YDR322W YNL177C 0.235246
YDR322W YHR147C 0.235246
YDR322W YPL183W-A 0.248324
YDR322W YBR122C 0.248324
YDR322W YDR405W 0.248324
YDR322W YNL185C 0.245541
YOR349W YBL104C 0.271547
YOR349W YDL134C 0.240036
YOR349W YPR043W 0.271547
YLR333C YMR203W 0.248324
YLR333C YGR130C 0.271547
YLR333C YKL101W 0.271547
YLR333C YGR145W 0.240036
YLR333C YER053C 0.256837
YLR333C YJL066C 0.258469
YMR203W YGR130C 0.229891
YMR203W YAL010C 0.281843
YMR203W YJL066C 0.266757
YMR203W YPR024W 0.331787
YMR203W YMR241W 0.277053
YER165W YNL261W 0.266718
YER165W YGL094C 0.243495
YER165W YML117W 0.246632
YER165W YGL049C 0.262811
YER165W YBL085W 0.253640
YNL261W YHR118C 0.572845
YNL261W YML065W 0.513590
YNL261W YBR060C 0.558744
YCR063W YER013W 0.271547
YCR063W YPR101W 0.246106
YCR063W YHR156C 0.303059
YCR063W YDL209C 0.258469
YCR063W YHR165C 0.411376
YCR063W YBR065C 0.271547
YCR063W YJR050W 0.253114
YCR063W YBL104C 0.253114
YCR063W YMR213W 0.520023
YCR063W YGR278W 0.253114
YCR063W YAL032C 0.240036
YAL013W YNL330C 0.439865
YAL013W YBR095C 0.276902
YAL013W YMR263W 0.541333
YAL013W YMR075W 0.240036
YAL013W YNL097C 0.271547
YAL013W YDL076C 0.266757
YGR261C YJL024C 0.279836
YGR261C YLR436C 0.248324
YGR261C YMR304W 0.261756
YGR261C YJL076W 0.229891
YGR261C YPL195W 0.616766
YGR261C YBR288C 0.903610
YPL178W YPL190C 0.619527
YPL178W YNL251C 0.421358
YPL178W YHR165C 0.266358
YPL178W YLR347C 0.275942
YPL178W YBR119W 0.494220
YPL178W YHR086W 0.591971
YPL178W YDR432W 0.432581
YPL178W YLR298C 0.233028
YPL178W YGL049C 0.352823
YPL178W YPR057W 0.233028
YPL178W YIL061C 0.399991
YBL018C YBR257W 0.284626
YBL018C YAL033W 0.303059
YBL018C YNL282W 0.581967
YBL018C YBR167C 0.305065
YBL018C YGR030C 0.626557
YBL018C YHR062C 0.284626
YBL018C YNL221C 0.289980
YBR257W YAL033W 0.284626
YBR257W YNL282W 0.271547
YBR257W YBR167C 0.305065
YBR257W YGR030C 0.626557
YBR257W YHR062C 0.284626
YBR257W YDR478W 0.341931
YBR257W YNL221C 0.289980
YGL094C YKL025C 0.350220
YGL094C YKL012W 0.251353
YDL116W YGL100W 0.476454
YDL116W YGL092W 0.844745
YGL100W YGL092W 0.497002
YGL100W YBL104C 0.229891
YGR060W YOR153W 0.228650
YGR060W YGL246C 0.228650
YGR060W YGL234W 0.251872
YGR060W YML029W 0.251872
YOR153W YAL026C 0.248324
YOR153W YBR202W 0.248324
YOR153W YGL234W 0.229891
YOR153W YKL092C 0.229891
YOR153W YML029W 0.229891
YOR153W YPL153C 0.229891
YOR153W YKL039W 0.229891
YOR153W YHL003C 0.281843
YOR153W YML072C 0.229891
YOR153W YAL053W 0.293268
YER120W YDR150W 0.284979
YER120W YHL020C 0.638336
YAL036C YOR293W 0.240036
YAL036C YGL246C 0.248324
YAL036C YGR162W 0.446928
YAL036C YHL034C 0.248324
YAL036C YOR243C 0.248324
YAL036C YLR406C 0.248324
YAL036C YGR285C 0.258469
YAL036C YLR310C 0.248324
YAL036C YOR048C 0.258469
YOR293W YOR361C 0.239585
YOR293W YNL030W 0.230899
YOR293W YOR303W 0.240036
YOR293W YOR056C 0.237253
YOR293W YMR205C 0.300276
YOR293W YJL168C 0.244641
YGR215W YBL090W 0.289980
YGR215W YGR084C 0.264539
YGR215W YOR158W 0.271547
YGR215W YPL013C 0.303059
YGR215W YKL003C 0.303059
YGR215W YOR243C 0.261403
YGR215W YMR158W 0.284626
YGR215W YJR101W 0.271547
YGR215W YJR113C 0.264539
YGR215W YPL118W 0.271547
YGR215W YNR036C 0.250331
YGR215W YNL186W 0.271547
YGR215W YOL115W 0.229891
YGR215W YIL093C 0.264539
YER013W YPR101W 0.233028
YER013W YBR065C 0.258469
YER013W YMR213W 0.277053
YER013W YGR278W 0.240036
YER013W YAL032C 0.258469
YPR101W YHR156C 0.233028
YPR101W YJR084W 0.233028
YPR101W YDL209C 0.243172
YPR101W YBR065C 0.264539
YPR101W YJR050W 0.264539
YPR101W YIR009W 0.233028
YPR101W YBL104C 0.246106
YPR101W YMR213W 0.442984
YPR101W YAL032C 0.264539
YBR025C YGL039W 0.350220
YBR025C YNL108C 0.227719
YBR025C YBR175W 0.318709
YBR025C YLR153C 0.266731
YBR025C YNL088W 0.253653
YGL039W YBR175W 0.258469
YGL039W YDL033C 0.341931
YNL059C YPL235W 0.286475
YNL059C YER092W 0.268764
YNL059C YLR052W 0.490032
YNL059C YOR141C 0.458520
YNL059C YDL002C 0.438231
YNL059C YJL081C 0.237633
YNL059C YDR190C 0.519218
YNL059C YGL150C 0.641039
YNL059C YPL129W 0.429565
YNL059C YFL013C 0.458520
YNL059C YPL053C 0.258469
YPL235W YER092W 0.286810
YPL235W YFL045C 0.360099
YPL235W YLR052W 0.256321
YPL235W YOR141C 0.340829
YPL235W YOR136W 0.262391
YPL235W YHR128W 0.228027
YPL235W YDL002C 0.275950
YPL235W YDR190C 0.351450
YPL235W YBL103C 0.233614
YPL235W YGL150C 0.427876
YPL235W YFL013C 0.292165
YPL235W YMR185W 0.233614
YDL148C YJR145C 0.229045
YDL148C YBL004W 0.321949
YDL148C YCR057C 0.246675
YDL148C YOR096W 0.257380
YDL148C YLR186W 0.405623
YDL148C YOL010W 0.447245
YDL148C YPR137W 0.361834
YDL148C YJR002W 0.389766
YDL148C YLR003C 0.236397
YDL148C YDL014W 0.326743
YDL148C YBR247C 0.493874
YDL148C YGR128C 0.576572
YDL148C YPL217C 0.390433
YDL148C YLR222C 0.338903
YDL148C YIL069C 0.265104
YDL148C YNL308C 0.443935
YOR361C YJL190C 0.270263
YOR361C YLR264W 0.247873
YOR361C YPR041W 0.583282
YOR361C YNL096C 0.403519
YOR361C YGL019W 0.300921
YOR361C YLR039C 0.271096
YOR361C YDR429C 0.349844
YOR361C YBL072C 0.258103
YOR361C YLR359W 0.247397
YDR498C YLR440C 0.465580
YDR498C YLR268W 0.565469
YDR498C YGL098W 0.539312
YDR498C YGL145W 0.547390
YDR498C YNL258C 0.476289
YDR498C YOR075W 0.539312
YLR440C YKL196C 0.410192
YLR440C YLR268W 0.253114
YLR440C YGL098W 0.526668
YLR440C YGL145W 0.720966
YLR440C YNL258C 0.745691
YLR440C YOR075W 0.513590
YER125W YJL084C 0.318709
YER125W YOR124C 0.308564
YER125W YOR138C 0.229891
YER125W YKR021W 0.331787
YER125W YHR131C 0.247873
YDL203C YLR371W 0.536440
YDL203C YPL066W 0.289980
YDL203C YLR425W 0.289980
YDL203C YBR011C 0.597617
YLR371W YPL083C 0.233028
YLR371W YPL183W-A 0.233028
YLR371W YGL131C 0.264539
YLR371W YLR386W 0.233028
YLR371W YNL127W 0.235035
YLR371W YPL066W 0.233028
YLR371W YLR425W 0.233028
YLR371W YBR011C 0.713604
YJR022W YMR268C 0.251353
YHR156C YDL209C 0.258469
YHR156C YHR165C 0.416731
YHR156C YBR065C 0.258469
YHR156C YJR050W 0.271547
YHR156C YBL104C 0.271547
YHR156C YMR213W 0.279836
YHR156C YGR278W 0.240036
YHR156C YOR308C 0.229891
YHR156C YDL030W 0.229891
YML103C YPL206C 0.282864
YBR121C YPL249C 0.229891
YBR121C YPL218W 0.229891
YBR121C YDR341C 0.248324
YBR121C YDR388W 0.235397
YBR121C YHR128W 0.229891
YBR121C YJL052W 0.229891
YBR121C YKL067W 0.248324
YBR121C YOR001W 0.243323
YBR121C YLL018C 0.229891
YBR121C YCR009C 0.229891
YBR121C YNR031C 0.248324
YPL249C YDR388W 0.258620
YPL249C YCR009C 0.253114
YPL249C YMR192W 0.689933
YJL190C YGR162W 0.273872
YJL190C YPR189W 0.237863
YGR120C YNL051W 0.581967
YGR120C YML071C 0.522443
YGR120C YNL041C 0.289980
YGR120C YER157W 0.558744
YGR120C YGL223C 0.289980
YNL051W YML071C 0.812010
YNL051W YNL041C 0.581967
YNL051W YER157W 0.848311
YNL051W YGL223C 0.581967
YPL266W YCR057C 0.261676
YPL266W YPR137W 0.363757
YPL266W YLR003C 0.253114
YPL266W YBR247C 0.309980
YPL266W YKL143W 0.240036
YPL266W YGR054W 0.234681
YPL266W YPL204W 0.410062
YCL050C YDR341C 0.233614
YCL050C YKL067W 0.233614
YDR150W YHL020C 0.271547
YDR150W YFL016C 0.251872
YFR004W YFR052W 0.597806
YFR004W YPR108W 0.382038
YFR004W YDL147W 0.368712
YFR004W YFR010W 0.395497
YFR004W YKL145W 0.499052
YFR004W YDL007W 0.425432
YFR004W YGL048C 0.366996
YFR004W YDR394W 0.383287
YFR052W YPR108W 0.564439
YFR052W YDL147W 0.341415
YFR052W YKL145W 0.447252
YFR052W YMR314W 0.360999
YFR052W YDL007W 0.392065
YFR052W YGL048C 0.325341
YFR052W YER012W 0.399788
YFR052W YDR394W 0.345000
YFR052W YOR117W 0.362922
YGR220C YMR193W 0.469079
YGR220C YMR024W 0.248324
YGR220C YDR296W 0.674616
YGR220C YLR439W 0.444778
YGR220C YOR150W 0.437568
YGR220C YNL177C 0.289980
YGR220C YHR147C 0.457856
YGR220C YPL183W-A 0.520879
YGR220C YBR122C 0.489368
YGR220C YDR405W 0.484013
YGR220C YIL104C 0.253114
YGR063C YPR180W 0.289980
YGR063C YML010W 0.522557
YGR063C YDR404C 0.536440
YGR063C YGR186W 0.240036
YPR180W YML010W 0.233028
YPR180W YDR404C 0.303412
YPR180W YGR186W 0.240036
YPR180W YDR390C 0.297342
YLR102C YLR127C 0.279836
YLR102C YHR166C 0.279836
YLR102C YGL240W 0.321492
YLR102C YDR118W 0.321492
YLR102C YOR249C 0.579509
YLR102C YBL084C 0.303059
YLR102C YKL022C 0.543448
YLR102C YNL172W 0.289980
YLR127C YHR166C 0.857164
YLR127C YGL240W 0.598544
YLR127C YDR118W 0.279836
YLR127C YOR249C 0.496198
YLR127C YBL084C 0.584901
YLR127C YKL022C 0.820501
YLR127C YNL172W 0.577177
YDR148C YFL018C 0.724837
YDR148C YGL030W 0.231975
YDR148C YMR121C 0.253114
YDR148C YIL125W 0.735546
YFL018C YBR221C 0.616287
YFL018C YGR193C 0.534957
YFL018C YIL125W 0.705688
YFL018C YDR430C 0.266546
YFL018C YMR211W 0.323498
YMR240C YPL213W 0.666250
YMR240C YJR084W 0.240036
YMR240C YHR165C 0.332433
YMR240C YIR009W 0.253114
YMR240C YDL043C 0.466066
YMR240C YOR319W 0.234681
YMR240C YBL104C 0.234681
YMR240C YLR147C 0.378318
YMR240C YPL151C 0.385688
YMR240C YJL203W 0.672146
YMR240C YDL030W 0.430278
YPL213W YHR165C 0.340721
YPL213W YIR009W 0.495722
YPL213W YLR147C 0.376462
YPL213W YAL032C 0.396309
YPL213W YJL203W 0.427226
YPL213W YDL030W 0.434611
YHR041C YDR308C 0.229891
YHR041C YPL042C 0.229891
YHR041C YGR104C 0.428355
YHR041C YPR168W 0.229891
YHR041C YNR010W 0.229891
YBL004W YER082C 0.338865
YBL004W YOL010W 0.372690
YBL004W YPR137W 0.327078
YBL004W YBR247C 0.241790
YBL004W YDL111C 0.240832
YBL004W YDR280W 0.233825
YHR166C YGL240W 0.598544
YHR166C YDR118W 0.279836
YHR166C YOR249C 0.496198
YHR166C YBL084C 0.279836
YHR166C YKL022C 0.820501
YHR166C YNL172W 0.577177
YHR118C YML065W 0.841044
YHR118C YBR060C 0.886199
YML065W YBR060C 0.808511
YDR207C YNL330C 0.248324
YDR207C YMR263W 0.271547
YDR207C YDL076C 0.291987
YBR114W YCR028C-A 0.434069
YBR114W YNL312W 0.240036
YBR114W YCR092C 0.271547
YBR114W YML032C 0.240036
YBR114W YDR499W 0.289980
YBR114W YDL156W 0.289980
YBR114W YDL225W 0.233028
YBR114W YPL154C 0.239188
YBR114W YOR332W 0.239188
YBR114W YOL090W 0.240036
YER092W YPL218W 0.253114
YER092W YLR052W 0.514762
YER092W YOR141C 0.445777
YER092W YDL192W 0.271547
YER092W YDL002C 0.694253
YER092W YDR190C 0.277511
YER092W YGL150C 0.457000
YER092W YBL099W 0.253114
YER092W YFL013C 0.445777
YPL218W YDR341C 0.271547
YPL218W YLR355C 0.240036
YPL218W YLR052W 0.245998
YPL218W YGL238W 0.229891
YPL218W YDL192W 0.271547
YPL218W YHR128W 0.253114
YPL218W YJL052W 0.253114
YPL218W YKL067W 0.271547
YPL218W YLL018C 0.253114
YPL218W YLL040C 0.240036
YPL218W YBL099W 0.253114
YEL022W YKL029C 0.258289
YEL022W YJR077C 0.360525
YKL029C YDR127W 0.258289
YKL029C YGL245W 0.248176
YKL029C YER086W 0.303036
YKL029C YNR016C 0.297869
YKL029C YFR009W 0.243493
YKL029C YDR335W 0.352981
YKL029C YBL076C 0.370476
YKL029C YDL143W 0.329380
YKL029C YDR188W 0.301180
YBR103W YIL112W 0.774066
YBR103W YDR155C 0.759588
YBR103W YLR347C 0.336662
YBR103W YCR033W 0.762065
YBR103W YKR029C 0.763921
YBR103W YGL194C 0.758567
YBR103W YOL068C 0.355010
YIL112W YDR155C 0.496743
YIL112W YGR178C 0.278909
YIL112W YCR033W 0.504010
YIL112W YKR029C 0.501076
YIL112W YGL194C 0.795997
YBL056W YDR071C 0.590528
YBL056W YPL204W 0.244641
YBL056W YBR097W 0.276153
YBL056W YER089C 0.248324
YBR236C YML010W 0.266546
YML010W YBR154C 0.354291
YML010W YDL149W 0.233028
YML010W YDR404C 0.479037
YML010W YDL140C 0.365000
YML010W YDR379W 0.233028
YML010W YNL201C 0.440507
YDR496C YNL175C 0.338696
YDR496C YNL061W 0.331183
YDR496C YOL127W 0.259517
YDR496C YGL111W 0.302202
YDR496C YPR016C 0.293467
YDR496C YBL087C 0.338880
YDR496C YLR175W 0.260561
YDR496C YPL093W 0.294243
YDR496C YLL008W 0.350103
YDR496C YMR121C 0.237253
YDR496C YKL014C 0.357313
YDR496C YDL031W 0.332652
YDR496C YLR276C 0.387888
YNL175C YBR126C 0.233028
YNL175C YBL087C 0.240036
YNL175C YPL093W 0.262194
YNL175C YMR121C 0.271547
YNL175C YML100W 0.248324
YNL175C YDL031W 0.285306
YNL175C YLR276C 0.233028
YNL175C YIL129C 0.240036
YBR102C YML097C 0.314376
YBR102C YJL085W 0.532023
YBR102C YLR166C 0.754883
YBR102C YGL233W 0.500511
YBR102C YER008C 0.501533
YBR102C YDR166C 0.751864
YBR102C YPR055W 0.522900
YBR102C YIL068C 0.750927
YML097C YLR166C 0.233028
YML097C YPR055W 0.258469
YML097C YIL068C 0.233028
YCR057C YER082C 0.463371
YCR057C YHR148W 0.293375
YCR057C YLR186W 0.293375
YCR057C YMR093W 0.276238
YCR057C YPR137W 0.467082
YCR057C YJR002W 0.296889
YCR057C YGR145W 0.285464
YCR057C YLR129W 0.322330
YCR057C YBR247C 0.271761
YCR057C YGR128C 0.263160
YCR057C YPL217C 0.246675
YCR057C YLL011W 0.303897
YCR057C YJL069C 0.444575
YCR057C YNL075W 0.302041
YCR057C YLR222C 0.302041
YOL054W YDR300C 0.240036
YOL054W YDL070W 0.321492
YOL054W YDL058W 0.258469
YOL054W YEL056W 0.248324
YOL054W YLL022C 0.258469
YOL054W YFR006W 0.289980
YOL054W YBR272C 0.277053
YOL054W YJR132W 0.233028
YOL120C YPR174C 0.233028
YKL193C YLR028C 0.253114
YKL193C YER133W 0.542318
YKL193C YKL088W 0.253114
YKL193C YER070W 0.240036
YKL193C YAR014C 0.271547
YBR267W YOR312C 0.261356
YBR267W YDR101C 0.623657
YBR267W YMR242C 0.266994
YBR267W YNL227C 0.245541
YBR267W YHR170W 0.523159
YDR127W YJL008C 0.316661
YDR127W YGR240C 0.289939
YDR127W YGR234W 0.292806
YDR127W YMR186W 0.238287
YDR127W YDR214W 0.307211
YDR127W YMR299C 0.237633
YJL008C YOR281C 0.261756
YJL008C YDL029W 0.250331
YMR193W YMR024W 0.238180
YMR193W YDR296W 0.254395
YMR193W YLR439W 0.248324
YMR193W YOR150W 0.238180
YMR193W YNL177C 0.248324
YMR193W YHR147C 0.266757
YMR193W YPL183W-A 0.248324
YMR193W YBR122C 0.266757
YMR193W YDR405W 0.261403
YBR126C YPR035W 0.284979
YBR126C YMR083W 0.237633
YBR126C YML100W 0.727963
YBR126C YDR074W 0.771475
YBR126C YMR261C 0.766120
YPR035W YDR171W 0.306781
YPR035W YML100W 0.248324
YPR035W YDR074W 0.258469
YPR035W YMR261C 0.271547
YHR197W YNL182C 0.481118
YHR197W YDR101C 0.333400
YHR197W YGR245C 0.366752
YHR197W YPR016C 0.310856
YHR197W YPL093W 0.345552
YHR197W YNL110C 0.350813
YNL182C YDR101C 0.351582
YNL182C YGR245C 0.395078
YNL182C YPR016C 0.352260
YNL182C YNL110C 0.361987
YBL090W YGR084C 0.264539
YBL090W YOR158W 0.276902
YBL090W YPL013C 0.535522
YBL090W YKL003C 0.289980
YBL090W YOR243C 0.248324
YBL090W YMR158W 0.289980
YBL090W YJR101W 0.271547
YBL090W YJR113C 0.264539
YBL090W YPL118W 0.271547
YBL090W YNR036C 0.237253
YBL090W YNL186W 0.258469
YBL090W YIL093C 0.264539
YGR084C YOR158W 0.264539
YGR084C YPL013C 0.484640
YGR084C YKL003C 0.264539
YGR084C YMR158W 0.264539
YGR084C YJR101W 0.256251
YGR084C YGR061C 0.233028
YGR084C YJR113C 0.257531
YGR084C YPL118W 0.264539
YGR084C YNL186W 0.233028
YGR084C YIL093C 0.249243
YFL045C YDR341C 0.233028
YFL045C YGL167C 0.233028
YFL045C YHR128W 0.246106
YFL045C YKL067W 0.233028
YFL045C YNR031C 0.233028
YFL045C YNL169C 0.303412
YGR166W YDR246W 0.279836
YGR166W YKR068C 0.467144
YGR166W YDR108W 0.266757
YGR166W YMR218C 0.279836
YGR166W YBR254C 0.510081
YGR166W YDR472W 0.538456
YGR166W YGR143W 0.248324
YGR166W YML077W 0.279836
YLR264W YNL096C 0.248324
YLR264W YBR247C 0.300400
YLR264W YOR056C 0.229891
YLR264W YGR054W 0.261403
YLR264W YPL204W 0.229891
YLR264W YLR039C 0.229891
YLR264W YBL024W 0.243323
YDR448W YGL066W 0.616686
YDR448W YGL112C 0.529683
YDR448W YMR236W 0.563169
YDR448W YGR252W 0.403100
YDR448W YBR198C 0.525252
YDR448W YDR145W 0.376684
YDR448W YPL254W 0.622339
YDR448W YDR167W 0.404578
YDR448W YCL010C 0.616871
YDR448W YBR081C 0.589172
YGL066W YGL112C 0.355833
YGL066W YMR236W 0.623435
YGL066W YGR252W 0.414444
YGL066W YBR198C 0.572440
YGL066W YDR145W 0.387544
YGL066W YPL254W 0.674317
YGL066W YMR223W 0.516188
YGL066W YDR167W 0.416300
YGL066W YCL010C 0.661841
YGL066W YBR081C 0.632028
YDR245W YDR525W-A 0.231898
YDR245W YJL183W 0.669749
YDR245W YPL094C 0.237253
YDR245W YJR075W 0.785288
YDR245W YPL050C 0.664597
YDR245W YCR043C 0.243323
YDR525W-A YGR132C 0.235035
YMR024W YDR296W 0.404280
YMR024W YLR439W 0.242254
YMR024W YNL177C 0.235246
YMR024W YBR122C 0.235246
YMR024W YDR405W 0.229891
YMR024W YNL185C 0.245541
YDR189W YKL196C 0.300276
YDR189W YBL050W 0.373443
YKL196C YBL050W 0.248324
YKL196C YLR268W 0.229891
YKL196C YGL098W 0.485577
YKL196C YGL145W 0.233028
YKL196C YOR075W 0.235246
YKL196C YOR036W 0.558744
YKL196C YGL095C 0.255686
YDR296W YLR439W 0.434713
YDR296W YOR150W 0.435791
YDR296W YNL177C 0.456080
YDR296W YHR147C 0.251461
YDR296W YPL183W-A 0.487591
YDR296W YBR122C 0.474513
YDR296W YDR405W 0.264539
YDR296W YNL185C 0.261756
YDR296W YIL104C 0.236130
YPR041W YNL096C 0.448376
YPR041W YDR091C 0.459598
YPR041W YOR096W 0.246675
YPR041W YDL149W 0.263074
YPR041W YLR039C 0.229891
YPR041W YDR429C 0.650862
YPR041W YIL133C 0.274755
YMR239C YPL190C 0.482078
YMR239C YNL251C 0.482078
YMR239C YOL115W 0.261403
YMR239C YDL175C 0.261403
YMR239C YJL050W 0.271547
YPL190C YNL251C 0.679531
YPL190C YML117W 0.227673
YPL190C YOL115W 0.467144
YPL190C YDL175C 0.722265
YPL190C YJL050W 0.742554
YHR023W YGL106W 0.478569
YHR023W YAL029C 0.479488
YHR023W YDR145W 0.335231
YHR023W YMR299C 0.271901
YJL184W YML036W 0.303059
YJL184W YGR262C 0.297342
YJL184W YKR038C 0.644990
YML036W YGR262C 0.310420
YML036W YKR038C 0.639636
YPR108W YDL147W 0.576885
YPR108W YOL038W 0.339243
YPR108W YKL145W 0.360179
YPR108W YGL048C 0.308306
YPR108W YER012W 0.229891
YPR108W YOL087C 0.234319
YDL147W YFR010W 0.414376
YDL147W YKL145W 0.436475
YDL147W YMR314W 0.349072
YDL147W YDL007W 0.353416
YDL147W YMR025W 0.236397
YDL147W YOL117W 0.236397
YDL147W YGL048C 0.294980
YDL147W YBL041W 0.369428
YDL147W YER012W 0.369428
YDL147W YDR394W 0.307632
YDL147W YDL216C 0.480155
YDL147W YJL001W 0.245998
YDL147W YOR117W 0.332562
YDL147W YDR179C 0.423203
YDL147W YIL071C 0.480155
YDR341C YLR355C 0.258469
YDR341C YGL238W 0.248324
YDR341C YHR128W 0.271547
YDR341C YJL052W 0.271547
YDR341C YKL067W 0.289980
YDR341C YLL018C 0.271547
YDR341C YDR335W 0.240036
YDR341C YBL076C 0.233028
YDR341C YLL040C 0.258469
YLR355C YHR128W 0.240036
YLR355C YJL052W 0.240036
YLR355C YKL067W 0.258469
YLR355C YLL018C 0.240036
YLR355C YDR035W 0.310420
YLR355C YJL200C 0.318709
YNL096C YDL149W 0.258469
YNL096C YGR054W 0.240036
YNL096C YLR039C 0.240036
YNL061W YKL009W 0.348066
YNL061W YDR087C 0.381128
YNL061W YPR016C 0.462731
YNL061W YPL093W 0.312489
YNL061W YLL008W 0.356422
YNL061W YPR102C 0.274899
YNL061W YKL014C 0.332121
YNL061W YDL031W 0.350396
YNL061W YGR085C 0.282176
YLR226W YPR161C 0.939911
YLR226W YPR057W 0.271547
YLR226W YDL175C 0.229891
YDR101C YKL009W 0.344681
YDR101C YGR245C 0.505980
YDR101C YPR016C 0.333400
YDR101C YNL110C 0.303567
YDR101C YHR170W 0.369827
YDR101C YDL075W 0.357313
YDR101C YOR252W 0.255121
YKL009W YPR016C 0.352368
YER082C YHR148W 0.239202
YER082C YLR186W 0.233847
YER082C YMR093W 0.374607
YER082C YPR137W 0.235246
YER082C YJR002W 0.411473
YER082C YLR003C 0.248324
YER082C YDL014W 0.335371
YER082C YGR145W 0.229891
YER082C YLR129W 0.404121
YER082C YBR247C 0.300400
YER082C YGR128C 0.398394
YER082C YPL217C 0.396844
YER082C YLL011W 0.242254
YER082C YPR112C 0.410554
YER082C YLR222C 0.383833
YNL330C YBR095C 0.458298
YNL330C YMR263W 0.675719
YNL330C YOL004W 0.558656
YNL330C YPR023C 0.586539
YNL330C YMR075W 0.642186
YNL330C YNL097C 0.421432
YNL330C YDL076C 0.443921
YNL330C YEL018W 0.229891
YNL330C YLR103C 0.237253
YDR091C YOR096W 0.297976
YDR091C YDL149W 0.248324
YDR091C YDR429C 0.429444
YDR091C YML063W 0.239438
YDR091C YML024W 0.259727
YOR096W YGR285C 0.235788
YBR095C YMR263W 0.541333
YBR095C YOL004W 0.447493
YBR095C YPR023C 0.245390
YBR095C YMR075W 0.258469
YBR095C YNL097C 0.271547
YBR095C YDL076C 0.266757
YBR095C YCR084C 0.258469
YMR263W YOL004W 0.643547
YMR263W YMR075W 0.240036
YMR263W YNL097C 0.517546
YMR263W YDL076C 0.763087
YMR263W YCR084C 0.240036
YLR291C YOR260W 0.631163
YLR291C YDR211W 0.635247
YLR291C YGR083C 0.659559
YLR291C YJR007W 0.410062
YLR291C YKR026C 0.642525
YLR291C YOR101W 0.268764
YLR291C YOR335C 0.405272
YOR260W YDR211W 0.705481
YOR260W YGR083C 0.729792
YOR260W YJR007W 0.460007
YOR260W YKR026C 0.704470
YLR330W YJL099W 0.582118
YLR330W YMR237W 0.772210
YBR069C YNL064C 0.278909
YBR069C YDL043C 0.234319
YBR069C YPL233W 0.278909
YNL064C YPL233W 0.253114
YNL064C YER171W 0.258620
YNL064C YGL055W 0.255121
YLR337C YOR181W 0.331787
YLR337C YML001W 0.350220
YGL207W YGL019W 0.353800
YGL207W YBR279W 0.277053
YGL207W YLR418C 0.268764
YGL207W YOR061W 0.349758
YGL207W YGR217W 0.242043
YGL207W YOL145C 0.403557
YGL207W YML069W 0.564707
YGL207W YGR163W 0.228964
YNL102W YDR292C 0.240036
YNL102W YBL035C 0.832863
YER155C YJL098W 0.318256
YER155C YDL047W 0.293089
YER155C YNL201C 0.345054
YER155C YPR088C 0.330954
YJL098W YDL047W 0.646261
YJL098W YPL049C 0.257423
YJL098W YGL197W 0.697770
YJL098W YLR310C 0.475813
YJL098W YKR028W 0.264539
YJL098W YBR214W 0.284979
YDL188C YPR040W 0.287197
YDL188C YGL190C 0.318833
YDL188C YAL016W 0.386005
YDL188C YJR009C 0.316491
YDL188C YPL106C 0.254963
YDL188C YOR014W 0.397933
YBR127C YLR447C 0.291412
YBR127C YDL185W 0.247680
YBR127C YKL080W 0.432470
YBR127C YJR033C 0.340115
YLR447C YAL026C 0.294586
YLR447C YOR270C 0.403964
YLR447C YKL119C 0.566133
YLR447C YMR054W 0.294586
YLR439W YOR150W 0.248324
YLR439W YNL177C 0.245390
YLR439W YHR147C 0.245390
YLR439W YPL183W-A 0.258469
YLR439W YBR122C 0.258469
YLR439W YDR405W 0.258469
YLR439W YNL185C 0.255686
YOR150W YHR147C 0.248324
YOR150W YPL183W-A 0.279836
YOR150W YBR122C 0.266757
YOR150W YOR069W 0.229891
YOR150W YDR405W 0.229891
YOR150W YIL104C 0.229891
YFR010W YKL145W 0.286599
YFR010W YDL007W 0.395497
YFR010W YGL048C 0.321765
YFR010W YDR394W 0.341425
YDR300C YBR208C 0.240036
YDR300C YNL030W 0.230899
YDR300C YOR303W 0.240036
YDR300C YDL070W 0.271547
YDR300C YNL265C 0.239585
YDR300C YNL001W 0.268764
YDR300C YFR006W 0.240036
YDR300C YGR194C 0.240036
YOR290C YBR289W 0.423270
YOR290C YDR073W 0.457000
YOR290C YNR023W 0.229891
YOR290C YFL049W 0.229891
YOR290C YPL016W 0.407055
YFL048C YIL053W 0.288348
YDR155C YCR033W 0.776730
YDR155C YKR029C 0.258469
YDR155C YGL194C 0.527233
YBL064C YDR069C 0.318709
YDR069C YBR208C 0.248324
YDR069C YBR221C 0.243323
YDR069C YLR436C 0.248324
YDR069C YMR304W 0.261756
YDR069C YGR193C 0.248324
YBL050W YGL095C 0.328853
YGL245W YDL055C 0.292793
YGL245W YKR071C 0.247873
YGL245W YGL105W 0.782228
YGL245W YGR264C 0.687694
YGL246C YDL047W 0.260476
YGL246C YDR447C 0.304106
YGL246C YGL234W 0.229891
YGL246C YOR048C 0.845942
YGL246C YDR049W 0.248324
YGL246C YML029W 0.229891
YGL246C YBL058W 0.229891
YGL246C YGR048W 0.229891
YKL010C YOR239W 0.228650
YKL010C YIL094C 0.235192
YKL010C YJR009C 0.237633
YKL010C YDR214W 0.237633
YNL177C YBR208C 0.235762
YNL177C YPL183W-A 0.258469
YNL177C YBR122C 0.258469
YNL177C YDR405W 0.240036
YNL177C YIL104C 0.240036
YBR154C YJR063W 0.411243
YBR154C YOR340C 0.456638
YBR154C YDR404C 0.409830
YBR154C YGL070C 0.423011
YBR154C YDL115C 0.403557
YBR154C YNL248C 0.426779
YBR154C YNR003C 0.378551
YBR154C YOR341W 0.382190
YBR154C YOR207C 0.369492
YJR063W YOR340C 0.840701
YJR063W YNL248C 0.284626
YJR063W YOR341W 0.711519
YJR063W YFR028C 0.289529
YMR078C YOR144C 0.271547
YMR078C YPR175W 0.256837
YMR078C YLL040C 0.275270
YMR078C YNL290W 0.482857
YHR148W YLR186W 0.229514
YHR148W YPR137W 0.237921
YHR148W YLR003C 0.243991
YHR148W YBR247C 0.291734
YHR148W YLL011W 0.237921
YHR148W YNL075W 0.233847
YLR186W YLR003C 0.243991
YLR186W YGR145W 0.235703
YLR186W YBR247C 0.301878
YLR186W YLL011W 0.243991
YBR107C YDR254W 0.287197
YBR107C YLR381W 0.287197
YBR107C YJR135C 0.310420
YBR107C YDR318W 0.287197
YHR147C YPL183W-A 0.258469
YHR147C YBR122C 0.276902
YHR147C YDR405W 0.271547
YIL018W YJL033W 0.236043
YIL018W YBR011C 0.246187
YDR246W YKR068C 0.482078
YDR246W YDR108W 0.289980
YDR246W YMR218C 0.289980
YDR246W YBR254C 0.538093
YDR246W YDR472W 0.279836
YDR246W YGR143W 0.271547
YDR246W YML077W 0.303059
YKR068C YDR108W 0.455922
YKR068C YMR218C 0.487433
YKR068C YBR254C 0.709389
YKR068C YDR472W 0.727620
YKR068C YGR143W 0.258469
YKR068C YML077W 0.482078
YGR034W YLR221C 0.240036
YGR034W YDR365C 0.258469
YGR034W YJL033W 0.240036
YGR034W YDR450W 0.235246
YGR034W YGR281W 0.240036
YGR034W YNR043W 0.258469
YGR034W YHR169W 0.240036
YGR034W YOR173W 0.258469
YGR034W YDR460W 0.258469
YLR221C YGR281W 0.253114
YLR221C YOL144W 0.271096
YLR221C YNL104C 0.271096
YLR221C YJR041C 0.258018
YLR221C YOL058W 0.289529
YLR221C YOR108W 0.271096
YBR084C-A YDR365C 0.248324
YBR084C-A YJL033W 0.229891
YBR084C-A YNR043W 0.248324
YBR084C-A YHR169W 0.229891
YDR365C YJL033W 0.271547
YDR365C YGR145W 0.240036
YDR365C YNR043W 0.289980
YDR365C YHR169W 0.271547
YDR365C YNL075W 0.248324
YGR232W YML092C 0.258469
YGR232W YKL145W 0.310722
YGR232W YGL048C 0.345888
YGR232W YBL041W 0.240036
YGR232W YER012W 0.240036
YGR232W YDR394W 0.365548
YGL130W YOR370C 0.253114
YGL130W YKR014C 0.240036
YGL130W YER103W 0.231898
YGL130W YBL075C 0.242043
YGL130W YHR121W 0.242043
YGL130W YPL228W 0.850167
YOR370C YKR014C 0.550456
YOR370C YDR328C 0.253114
YOR370C YOR347C 0.350220
YOR370C YPL228W 0.253114
YOR370C YMR258C 0.271547
YGR245C YOL127W 0.259139
YGR245C YPR016C 0.514345
YGR245C YPL093W 0.510571
YGR245C YNL110C 0.361987
YGR245C YPL259C 0.232920
YML092C BLM3 0.422177
YML092C YOL038W 0.464210
YML092C YFR050C 0.482643
YML092C YMR314W 0.456932
YML092C YPL020C 0.240036
YML092C YJL001W 0.240036
YGL190C YDL070W 0.248324
YGL190C YAL016W 0.556859
YGL190C YDL134C 0.396790
YLR028C YLR389C 0.253114
YLR028C YER133W 0.627166
YLR028C YNR034W 0.278909
YLR028C YER070W 0.240036
YLR028C YAR014C 0.271547
YLR389C YPL184C 0.331787
YLR389C YNR034W 0.278909
YLR389C YMR037C 0.240797
YGR056W YCR052W 0.627274
YGR056W YIL126W 0.600497
YGR056W YLR033W 0.600472
YBR208C YBR221C 0.284979
YBR208C YPL259C 0.248324
YBR208C YGR193C 0.289980
YBR208C YER178W 0.233028
YPL083C YDL058W 0.258469
YPL083C YLR386W 0.289980
YPL083C YOR187W 0.360364
YPL083C YIL129C 0.240036
YOR158W YPL013C 0.504010
YOR158W YKL003C 0.258469
YOR158W YMR158W 0.289980
YOR158W YJR101W 0.258469
YOR158W YGR061C 0.258469
YOR158W YJR113C 0.251461
YOR158W YPL118W 0.258469
YOR158W YNR036C 0.237253
YOR158W YIL093C 0.251461
YCR077C YGR162W 0.320447
YCR077C YDL160C 0.446681
YCR077C YER112W 0.397933
YCR077C YJL124C 0.696108
YCR077C YNL256W 0.268764
YCR077C YER146W 0.475433
YCR077C YMR268C 0.235246
YCR077C YLR438C-A 0.435633
YGR162W YHL034C 0.446703
YGR162W YLR175W 0.368502
YGR162W YOR243C 0.363617
YGR162W YGR285C 0.332245
YGR162W YCL011C 0.262492
YGR162W YNL262W 0.326683
YGR162W YIL061C 0.307804
YGR162W YIR001C 0.413701
YGR162W YCL037C 0.289371
YGR162W YJL138C 0.448935
YNL251C YML117W 0.454984
YNL251C YCL011C 0.261341
YNL251C YGL049C 0.374308
YNL251C YOL115W 0.435633
YNL251C YCL037C 0.329876
YNL251C YDL175C 0.467144
YNL251C YJL050W 0.455922
YPL243W YDL092W 0.772988
YPL243W YML105C 0.791421
YPL243W YDR214W 0.249829
YPL243W YLR452C 0.233028
YPL243W YPR088C 0.741477
YPL243W YOR374W 0.284979
YML071C YNL041C 0.522443
YML071C YNL265C 0.247873
YML071C YER157W 0.765564
YML071C YGL223C 0.522443
YML071C YGR194C 0.248324
YDL167C YMR080C 0.258469
YDL167C YML117W 0.233028
YDL167C YJL033W 0.271547
YDL167C YDR432W 0.248324
YDL167C YPL016W 0.240036
YDL167C YIR001C 0.289980
YDL167C YNL016W 0.265830
YMR080C YJL033W 0.240036
YMR080C YGR180C 0.231563
YMR080C YDR037W 0.258469
YMR080C YJL124C 0.265830
YMR080C YMR083W 0.276153
YMR080C YER146W 0.240036
YMR080C YIR001C 0.258469
YMR080C YNL016W 0.234319
YMR080C YLR438C-A 0.289980
YMR080C YCL010C 0.265830
BLM3 YOL038W 0.403744
BLM3 YFR050C 0.230913
BLM3 YJL001W 0.448334
BLM3 YKL168C 0.295943
YOL038W YIL094C 0.236284
YOL038W YFR050C 0.440987
YOL038W YKL145W 0.250633
YOL038W YMR314W 0.403852
YOL038W YBL041W 0.448711
YOL038W YER012W 0.435633
YOL038W YDR394W 0.292381
YOL038W YJL001W 0.440423
YOL038W YMR308C 0.286002
YJR084W YIR009W 0.258469
YJR084W YPR182W 0.231563
YJR084W YOR319W 0.240036
YJR084W YBL104C 0.240036
YJR084W YLR298C 0.240036
YJR084W YPR057W 0.258469
YMR005W YGL112C 0.313295
YMR005W YMR236W 0.626051
YMR005W YBR198C 0.307945
YMR005W YML015C 0.413184
YMR005W YPL011C 0.687302
YMR005W YMR227C 0.238180
YMR005W YDR145W 0.379116
YMR005W YDR167W 0.386839
YMR005W YML098W 0.239188
YAL033W YNL282W 0.581967
YAL033W YBR167C 0.305065
YAL033W YGR030C 0.626557
YAL033W YHR062C 0.284626
YAL033W YNL221C 0.289980
YNL282W YBR167C 0.323498
YNL282W YGR030C 0.321492
YNL282W YHR062C 0.581967
YNL282W YNL221C 0.555810
YGL111W YPR016C 0.391374
YGL111W YPL093W 0.335862
YGL111W YNL110C 0.322187
YGL111W YPL131W 0.252147
YGL111W YGL076C 0.246808
YPR016C YPL093W 0.297856
YPR016C YNL110C 0.342116
YPR016C YLL008W 0.324060
YPR016C YDL031W 0.334047
YPR016C YLR029C 0.245025
YPR016C YIL133C 0.228961
YFR030W YIL094C 0.285291
YFR030W YJR137C 0.266546
YIL094C YGL238W 0.264105
YIL094C YOR136W 0.303724
YIL094C YPL240C 0.323094
YIL094C YGR218W 0.237383
YIL094C YER110C 0.250964
YGL106W YKL130C 0.256613
YGL106W YAL029C 0.476714
YGL106W YBR202W 0.248324
YGL106W YOR035C 0.229891
YGL106W YBR130C 0.530167
YGL106W YPL153C 0.229891
YKL130C YAL029C 0.769981
YKL130C YBR202W 0.248324
YKL130C YBR130C 0.548600
YKL130C YPL153C 0.229891
YKL130C YIL034C 0.238180
YKL130C YKL007W 0.229891
YAR007C YJL173C 0.450567
YAR007C YPR065W 0.228964
YAR007C YFR013W 0.340031
YAR007C YLR347C 0.268850
YAR007C YNL312W 0.482078
YAR007C YCR092C 0.347039
YAR007C YML032C 0.643946
YAR007C YDL156W 0.419056
YAR007C YHR164C 0.553743
YAR007C YOL090W 0.471934
YAR007C YMR234W 0.250331
YJL173C YLR347C 0.448463
YJL173C YNL312W 0.532023
YJL173C YCR092C 0.389260
YJL173C YML032C 0.417402
YJL173C YDL156W 0.492788
YJL173C YMR234W 0.287197
YML117W YPL184C 0.293268
YML117W YIR001C 0.233028
YDL047W YPL049C 0.245998
YDL047W YNR016C 0.453675
YDL047W YGL197W 0.419135
YDL047W YLR310C 0.419135
YDL047W YFR019W 0.249332
YDL047W YDL219W 0.273554
YDL047W YFR040W 0.491375
YDL047W YIL142W 0.230899
YDL047W YKR028W 0.502446
YPL049C YDR432W 0.248324
YPL049C YKR028W 0.314376
YPL049C YBL017C 0.260476
YLR429W YNL108C 0.291987
YLR429W YNL225C 0.291987
YLR429W YMR262W 0.281843
YLR429W YGL157W 0.255121
YLR429W YPR125W 0.281843
YDL149W YAL021C 0.300276
YDL149W YDR429C 0.248324
YGL103W YNL110C 0.283776
YGL103W YPR189W 0.250874
YGL103W YML072C 0.327864
YOR340C YNL248C 0.558180
YOR340C YOR341W 0.756913
YOR340C YFR028C 0.271547
YGL112C YMR236W 0.352762
YGL112C YGR252W 0.379500
YGL112C YBR198C 0.508005
YGL112C YML015C 0.391123
YGL112C YPL011C 0.386333
YGL112C YDR044W 0.287197
YGL112C YMR227C 0.429444
YGL112C YDR145W 0.519025
YGL112C YER148W 0.315935
YGL112C YPL254W 0.350061
YGL112C YGR264C 0.237253
YGL112C YDR167W 0.609942
YGL112C YGR094W 0.255686
YGL112C YCL010C 0.561759
YGL112C YBR081C 0.545024
YGL112C YAL017W 0.268764
YGL112C YML114C 0.345511
YMR236W YGR252W 0.381012
YMR236W YBR198C 0.558722
YMR236W YML015C 0.670969
YMR236W YPL011C 0.670969
YMR236W YMR227C 0.439245
YMR236W YDR145W 0.584022
YMR236W YPL254W 0.414944
YMR236W YMR223W 0.233028
YMR236W YDR167W 0.450651
YMR236W YBR081C 0.578510
YLR052W YOR141C 0.245390
YLR052W YDL192W 0.264431
YLR052W YDL002C 0.426510
YLR052W YDR190C 0.247021
YLR052W YGL150C 0.610884
YLR052W YBL099W 0.245998
YLR052W YFL013C 0.245390
YOR141C YDL002C 0.451132
YOR141C YDR190C 0.331529
YOR141C YGL150C 0.419620
YOR141C YFL013C 0.442843
YPR065W YOL090W 0.278909
YDL209C YHR165C 0.510527
YDL209C YBR065C 0.258469
YDL209C YJR050W 0.240036
YDL209C YMR213W 0.430843
YDL209C YGR278W 0.477289
YDL209C YPL151C 0.412410
YDL209C YAL032C 0.471897
YPL013C YKL003C 0.321492
YPL013C YOR243C 0.248324
YPL013C YMR158W 0.530167
YPL013C YJR101W 0.498656
YPL013C YJR113C 0.484640
YPL013C YPL118W 0.498656
YPL013C YNR036C 0.268764
YPL013C YNL186W 0.289980
YPL013C YOL115W 0.248324
YPL013C YER091C 0.245541
YPL013C YIL093C 0.484640
YER086W YDL055C 0.297709
YER086W YJR109C 0.350678
YFL026W YGL238W 0.250331
YFL026W YMR089C 0.250331
YGL238W YHR128W 0.229891
YGL238W YJL052W 0.229891
YGL238W YDR170C 0.385165
YGL238W YKL067W 0.248324
YGL238W YLL018C 0.229891
YGL238W YDR335W 0.229891
YGL238W YKL092C 0.229891
YGL238W YKL039W 0.229891
YGL238W YFR044C 0.248324
YBR170C YHR092C 0.268764
YBR170C YDR049W 0.248324
YBR170C YBL058W 0.229891
YBR170C YML013W 0.331787
YBR170C YGR048W 0.872099
YOR136W YDR170C 0.291549
YOR136W YER110C 0.252539
YOR136W YPL226W 0.357694
YOR136W YPL061W 0.391961
YJR045C YKL096W 0.243323
YJR045C YLR203C 0.421617
YJR045C YKR048C 0.280072
YJR045C YGR155W 0.361528
YJR045C YNL078W 0.371673
YJR045C YKR082W 0.230245
YBL087C YPL208W 0.229921
YBL087C YDR361C 0.229921
YHR165C YBR065C 0.369299
YHR165C YPR182W 0.303520
YHR165C YMR213W 0.519893
YHR165C YBR152W 0.300921
YHR165C YER112W 0.263221
YHR165C YLR147C 0.328983
YHR165C YGR278W 0.553717
YHR165C YOR308C 0.353505
YHR165C YER146W 0.309210
YHR165C YPR178W 0.496883
YHR165C YAL032C 0.316896
YHR165C YJL203W 0.334735
YHR165C YDL030W 0.350136
YFR013W YGL133W 0.395173
YFR013W YPL082C 0.373186
YFR013W YDR190C 0.245497
YFR013W YDR083W 0.233028
YFR013W YOL004W 0.346667
YFR013W YCR084C 0.233028
YFR013W YIL031W 0.271901
YGL133W YOR304W 0.768992
YGL133W YDR121W 0.368119
YOR181W YJL201W 0.271547
YOR181W YGL206C 0.243323
YOR181W YFR024C-A 0.543448
YOR181W YML001W 0.271547
YOR181W YCR030C 0.229891
YOR181W YNL243W 0.277971
YOR181W YDL191W 0.240036
YOR181W YBL027W 0.240036
YDL160C YER112W 0.357755
YDL160C YJL124C 0.445400
YDL160C YDR170C 0.313477
YDL160C YLR438C-A 0.426967
YBR105C YOR250C 0.240036
YBR105C YNL030W 0.239465
YBR105C YDL082W 0.369676
YBR105C YDR228C 0.229891
YBR105C YGL044C 0.240036
YBR105C YGL227W 0.310420
YOR250C YHR216W 0.364274
YOR250C YDL195W 0.291987
YOR250C YBL075C 0.291987
YOR250C YDR228C 0.783635
YOR250C YGL044C 0.568889
YBR065C YJR050W 0.271547
YBR065C YPR182W 0.231563
YBR065C YBL104C 0.240036
YBR065C YMR213W 0.462354
YBR065C YPL151C 0.480223
YBR065C YAL032C 0.258469
YJR050W YBL104C 0.253114
YJR050W YMR213W 0.261403
YJR050W YAL032C 0.271547
YOL010W YLR003C 0.240036
YOL010W YPL217C 0.447245
YOL010W YPR112C 0.229891
YOL010W YNL075W 0.229891
YOL010W YER102W 0.275456
YOL010W YHR203C 0.294172
YBR221C YGR178C 0.253468
YBR221C YMR308C 0.271986
YBR221C YPL259C 0.243323
YBR221C YGR193C 0.748252
YBR221C YDR430C 0.246460
YBR221C YER178W 0.682074
YBR221C YPR152C 0.253468
YGR178C YHR121W 0.633919
YGR178C YGL221C 0.291987
YLR347C YPL020C 0.405040
YLR347C YAR002W 0.473417
YLR347C YMR308C 0.453903
YLR347C YKR029C 0.368739
YLR347C YLR005W 0.240389
YLR347C YDR502C 0.232577
YLR347C YER110C 0.306667
YLR347C YDL175C 0.331873
YLR347C YDR257C 0.253468
YKL172W YLR406C 0.238180
YKL172W YLL008W 0.229891
YKL172W YER117W 0.248324
YKL172W YCL054W 0.229891
YKL172W YER139C 0.229891
YDL192W YBL099W 0.271547
YNL030W YOR303W 0.280843
YNL030W YKL067W 0.235132
YNL030W YEL056W 0.549964
YNL030W YGL049C 0.273575
YNL030W YLL022C 0.548886
YOR303W YEL056W 0.248324
YOR303W YLL022C 0.258469
YOR303W YJR109C 0.518944
YHL034C YLR175W 0.268388
YHL034C YAL003W 0.229891
YHL034C YCL011C 0.236719
YHL034C YGL049C 0.268231
YHL034C YPL048W 0.248324
YHL034C YCL037C 0.273743
YHL034C YBR118W 0.229175
YLR175W YJL033W 0.354177
YLR175W YGL049C 0.248263
YLR175W YNL262W 0.254221
YLR175W YCL037C 0.266853
YLR175W YMR310C 0.361387
YDR108W YMR218C 0.276902
YDR108W YBR254C 0.511937
YDR108W YDR472W 0.575322
YDR108W YGR143W 0.258469
YDR108W YML077W 0.289980
YGR130C YER053C 0.238404
YGR130C YJL066C 0.240036
YGR130C YMR031C 0.310420
YGR130C YKR018C 0.271547
YPL183W-A YCR030C 0.248324
YPL183W-A YBR122C 0.289980
YPL183W-A YDR405W 0.271547
YPL183W-A YIL104C 0.271547
YMR218C YBR254C 0.530370
YMR218C YDR472W 0.558744
YMR218C YGR143W 0.258469
YMR218C YML077W 0.289980
YBR254C YDR472W 0.783635
YBR254C YGR143W 0.284979
YBR254C YML077W 0.538093
YBR254C YLR342W 0.245481
YJL201W YLR150W 0.233028
YJL201W YFR024C-A 0.258469
YJL201W YCR030C 0.248324
YJL201W YDL191W 0.258469
YJL201W YBL027W 0.258469
YLR150W YJL099W 0.233028
YLR150W YIL056W 0.233028
YLR150W YOR252W 0.316491
YDR211W YGR083C 0.709374
YDR211W YJR007W 0.464796
YDR211W YKR026C 0.685332
YKL003C YOR243C 0.248324
YKL003C YMR158W 0.271547
YKL003C YJR101W 0.271547
YKL003C YJR113C 0.264539
YKL003C YPL118W 0.271547
YKL003C YNR036C 0.268764
YKL003C YNL186W 0.289980
YKL003C YOL115W 0.248324
YKL003C YIL093C 0.264539
YOR243C YMR158W 0.229891
YOR243C YJR101W 0.229891
YOR243C YPL118W 0.229891
YOR243C YNL186W 0.248324
YOR243C YGL232W 0.334924
YOR243C YOR356W 0.331787
YFR050C YMR314W 0.236397
YFR050C YBL041W 0.250180
YFR050C YER012W 0.240036
YFR050C YJL001W 0.477289
YBR234C YIL062C 0.521878
YBR234C YLR370C 0.521878
YBR234C YNR035C 0.806858
YBR234C YKL013C 0.521878
YBR234C YDL029W 0.545101
YBR234C YJR064W 0.240036
YIL062C YLR370C 0.832299
YIL062C YNR035C 0.838369
YIL062C YKL013C 0.563534
YIL062C YDL029W 0.532023
YDR388W YCR009C 0.608840
YDR254W YLR381W 0.556889
YDR254W YJR135C 0.279836
YDR254W YGR179C 0.513450
YDR254W YDR318W 0.279836
YDR254W YPR046W 0.277053
YGR083C YJR007W 0.472391
YGR083C YKR026C 0.470653
YDL074C YPR191W 0.260476
YDL074C YDR432W 0.281843
YDL074C YBL045C 0.260476
YPR191W YDR529C 0.297342
YPR191W YBL045C 0.884664
YPR191W YLR132C 0.260476
YPR191W YDL189W 0.310420
YDR529C YBL045C 0.297342
YGL167C YNL169C 0.360364
YMR093W YPR137W 0.375182
YMR093W YBR247C 0.264452
YMR093W YGR128C 0.587539
YMR093W YJL069C 0.301077
YPR137W YJR002W 0.405040
YPR137W YPL217C 0.393345
YPR137W YLL011W 0.237102
YPR137W YJL069C 0.231747
YPR137W YNL075W 0.467144
YPR137W YLR222C 0.398767
YKL145W YDL007W 0.333660
YKL145W YGL048C 0.286649
YKL145W YDR394W 0.311099
YKL145W YJL001W 0.273856
YKL145W YOR117W 0.327284
YKL145W YJL194W 0.235397
YKL145W YGR218W 0.257279
YGL206C YBR169C 0.281843
YGL206C YER103W 0.268764
YGL206C YPL106C 0.425119
YGL206C YIR006C 0.243323
YGL206C YNL168C 0.231898
YJL020C YGR028W 0.306781
YJL020C YIR003W 0.341931
YJL020C YJL123C 0.289980
YDR404C YGR186W 0.499574
YDR404C YDL140C 0.420539
YDR404C YPR093C 0.233028
YDR404C YGL070C 0.508884
YDR404C YDL115C 0.489430
YGR186W YPR093C 0.240036
YGR186W YGL070C 0.522900
YGR186W YDL115C 0.253114
YER036C YPR036W 0.253468
YER036C YLR153C 0.253114
YER036C YER070W 0.271547
YER036C YHL033C 0.342733
YPR036W YEL051W 0.568889
YPR036W YDR202C 0.258469
YPR036W YOR332W 0.540311
YPR036W YKL080W 0.258469
YPR036W YJR033C 0.240036
YIR009W YPR182W 0.231563
YIR009W YOR319W 0.240036
YIR009W YBL104C 0.240036
YIR009W YBR152W 0.247397
YIR009W YDL030W 0.229891
YPR182W YML046W 0.395497
YPR182W YHR086W 0.240036
YPR182W YDR235W 0.407638
YPR182W YLR147C 0.370772
YPR182W YLR298C 0.271547
YPR182W YKL012W 0.407638
YDL140C YDR251W 0.247397
YDL140C YPR093C 0.404324
YDL140C YGL070C 0.433720
YDL140C YDL115C 0.382754
YDL140C YER139C 0.424410
YDR251W YNL271C 0.250331
YBR158W YGR285C 0.318709
YBR158W YGR163W 0.297342
YGR285C YHR010W 0.302377
YGR285C YPR189W 0.417200
YGR285C YGR054W 0.240036
YGR285C YOL121C 0.243758
YGR132C YJL183W 0.413328
YGR132C YER017C 0.384954
YGR132C YMR089C 0.406321
YGR132C YPL050C 0.360450
YJL183W YJR075W 0.548600
YJL183W YPL050C 0.693174
YJL183W YCR043C 0.261756
YJL183W YLR450W 0.248324
YDL070W YDL058W 0.289980
YDL070W YFR006W 0.321492
YDL070W YJR132W 0.264539
YPR093C YDL115C 0.271547
YNL049C YIL109C 0.248324
YNL049C YPL085W 0.405402
YNL049C YGR116W 0.234319
YHR128W YJL052W 0.253114
YHR128W YKL067W 0.271547
YHR128W YLL018C 0.253114
YHR128W YBL076C 0.246106
YHR128W YLL040C 0.240036
YBR052C YCR004C 0.238794
YBR052C YNL010W 0.258469
YBR052C YDR032C 0.613479
YCR004C YNL010W 0.238794
YCR004C YDR032C 0.251872
YGR252W YDR145W 0.351243
YGR252W YPL254W 0.406453
YGR252W YMR223W 0.229891
YGR252W YDR167W 0.402722
YGR252W YBR081C 0.415843
YDL043C YOR319W 0.240036
YDL043C YHR086W 0.346910
YDL043C YJL203W 0.463014
YOR319W YBL104C 0.253114
YOR319W YJL203W 0.479026
YEL051W YOR270C 0.229891
YEL051W YDR202C 0.271547
YEL051W YOR332W 0.822154
YEL051W YDL185W 0.330577
YEL051W YKL080W 0.537377
YEL051W YJR033C 0.253114
YPL082C YIL126W 0.352181
YPL082C YER148W 0.553424
YPL082C YDR397C 0.258620
YLR357W YCR052W 0.599177
YLR357W YIL126W 0.571706
YLR357W YLR033W 0.571998
YLR357W YDR225W 0.400250
YLR357W YGR275W 0.432699
YKL125W YML126C 0.228964
YKL125W YDL191W 0.258469
YKL125W YGR027C 0.289980
YML126C YGR027C 0.228964
YJR002W YLR003C 0.233028
YJR002W YBR247C 0.311463
YJR002W YNL075W 0.233028
YLR003C YGR145W 0.240036
YLR003C YLR129W 0.240036
YLR003C YGR128C 0.233028
YLR003C YPR112C 0.248324
YLR003C YCL031C 0.289980
YCR052W YIL126W 0.386431
YCR052W YLR033W 0.596214
YHR216W YDL195W 0.258596
YHR216W YDR228C 0.315610
YFR024C-A YNL243W 0.451345
YBL104C YMR213W 0.229891
YER133W YDR195W 0.318863
YER133W YKR002W 0.462305
YER133W YGR156W 0.371108
YER133W YKL059C 0.318194
YER133W YDR301W 0.509283
YER133W YLR115W 0.344489
YER133W YER070W 0.255686
YER133W YAR014C 0.287197
YER133W YMR311C 0.273554
YMR213W YGR278W 0.698208
YMR213W YPL151C 0.373688
YMR213W YAL032C 0.462354
YAL026C YML072C 0.271547
YAL026C YAL053W 0.334924
YBR152W YOR308C 0.398767
YBR152W YPR178W 0.356033
YBR152W YGR075C 0.487433
YDL014W YJL033W 0.277138
YDL014W YBR247C 0.248440
YDL014W YCL011C 0.302960
YJL033W YDR432W 0.229891
YJL033W YNR043W 0.271547
YJL033W YHR169W 0.253114
YJL033W YNL075W 0.229891
YJL033W YNL069C 0.307731
YJL033W YIR001C 0.271547
YJL033W YNL016W 0.247397
YGR180C YJL026W 0.769840
YGR180C YJL115W 0.260476
YOR323C YPR179C 0.258469
YOR323C YDR295C 0.271547
YOR323C YOL090W 0.287197
YOR323C YNL021W 0.258469
YPR179C YDR295C 0.600400
YPR179C YOL090W 0.255686
YPR179C YNL021W 0.916175
YDR507C YOL070C 0.289980
YDR507C YGL241W 0.233028
YDR507C YKR048C 0.291987
YDR507C YNL078W 0.289980
YDR507C YCL024W 0.321492
YDR507C YAL027W 0.282864
YOL070C YGL241W 0.233028
YOL070C YKR048C 0.508800
YOL070C YNL078W 0.631912
YOL070C YCL024W 0.289980
YDR308C YPL042C 0.240036
YDR308C YDR443C 0.231747
YDR308C YGR104C 0.230326
YDR308C YPR168W 0.245390
YDR308C YNR010W 0.245390
YAL003W YKL101W 0.253114
YAL003W YPL048W 0.563534
YAL003W YDR314C 0.271547
YAL003W YBR118W 0.333400
YKL101W YPL048W 0.291987
YKL101W YDR314C 0.271547
YKL101W YDR204W 0.268764
YJL052W YKL067W 0.271547
YJL052W YLL018C 0.253114
YJL052W YLL040C 0.240036
YDR195W YKR002W 0.315557
YDR195W YGR156W 0.341714
YDR195W YKL059C 0.345630
YDR195W YDR301W 0.432247
YDR195W YLR115W 0.322187
YDR195W YNL222W 0.367154
YGL200C YOR016C 0.250331
YGL200C YAR002C-A 0.654117
YGL200C YML012W 0.679610
YGL200C YJR132W 0.253468
YGL200C YHR110W 0.248324
YGL200C YDL018C 0.478569
YGL200C YAL007C 0.432778
YOR016C YAR002C-A 0.228964
YGR145W YNR043W 0.240036
YGR145W YLL011W 0.240036
YGR145W YDL166C 0.240036
YGR145W YCL031C 0.240036
YDR037W YER112W 0.240036
YDR037W YJL124C 0.297342
YDR037W YER146W 0.271547
YDR037W YLR438C-A 0.321492
YDR037W YPR056W 0.318709
YER112W YJL124C 0.641831
YER112W YLR147C 0.317395
YER112W YOR308C 0.329555
YER112W YER146W 0.412867
YER112W YPR178W 0.318333
YER112W YPR082C 0.374078
YER112W YMR268C 0.240036
YER112W YPR057W 0.240036
YER112W YJL203W 0.326244
YER112W YLR438C-A 0.482078
YER112W YDL030W 0.298044
YMR158W YJR101W 0.271547
YMR158W YJR113C 0.264539
YMR158W YPL118W 0.271547
YMR158W YNR036C 0.250331
YMR158W YER091C 0.240036
YMR158W YIL093C 0.264539
YGR240C YPL193W 0.268764
YGR240C YMR205C 0.352321
YGR240C YOR286W 0.268764
YGR240C YNL045W 0.250331
YDR472W YGR143W 0.248324
YDR472W YML077W 0.279836
YMR314W YBL041W 0.236397
YMR314W YER012W 0.236397
YMR314W YJL001W 0.451578
YDR450W YBR247C 0.237377
YFL024C YJL081C 0.514036
YFL024C YPR023C 0.637041
YFL024C YPL074W 0.300276
YFL024C YEL018W 0.534957
YFL024C YDR359C 0.534957
YFL024C YNL107W 0.566468
YDR005C YJL011C 0.248324
YDR005C YNR003C 0.443289
YDR005C YOR207C 0.436551
YGL131C YMR052W 0.303059
YGL131C YBR169C 0.279836
YGL131C YDR050C 0.279836
YGL131C YNL127W 0.323498
YGL131C YKL152C 0.229891
YMR052W YBR169C 0.229891
YMR052W YMR029C 0.271547
YMR052W YHL001W 0.355010
YMR052W YDR050C 0.229891
YMR052W YNL127W 0.273554
YJL124C YNL118C 0.234319
YJL124C YER146W 0.732410
YJL124C YLR438C-A 0.520951
YCR028C-A YCR033W 0.250331
YCR028C-A YML032C 0.406693
YCR028C-A YIL109C 0.238404
YCR028C-A YMR234W 0.281843
YCR033W YKR029C 0.812574
YCR033W YGL194C 0.517089
YAR002C-A YML012W 0.621042
YAR002C-A YAL007C 0.439239
YJL011C YNR003C 0.471794
YJL011C YDL150W 0.488511
YJL011C YOR207C 0.462735
YJL011C YPR055W 0.287197
YBR021W YLR373C 0.245998
YBR021W YER151C 0.245998
YLR373C YER151C 0.253114
YLR373C YPL128C 0.881678
YDL058W YLR386W 0.258469
YDL058W YBL035C 0.245541
YDL058W YFR006W 0.258469
YBR198C YML015C 0.606895
YBR198C YPL011C 0.601540
YBR198C YDR145W 0.529890
YBR198C YER148W 0.310585
YBR198C YPL254W 0.337703
YBR198C YDR167W 0.620807
YBR198C YCL010C 0.342379
YBR198C YBR081C 0.548881
YBR198C YML114C 0.340161
YDL007W YHR042W 0.297342
YGR143W YML077W 0.271547
YPL233W YAL034W-A 0.303059
YLR386W YIL129C 0.240036
YCR030C YLR432W 0.238427
YCR030C YDR405W 0.229891
YCR030C YDR348C 0.248324
YCR030C YBL047C 0.801352
YCR030C YOL016C 0.300276
YLR432W YLR005W 0.230139
YPL020C YGL197W 0.229891
YPL020C YAR002W 0.253114
YPL020C YMR308C 0.659445
YPL020C YMR310C 0.240036
YBR119W YML046W 0.437489
YBR119W YHR086W 0.409368
YBR119W YDR235W 0.695628
YBR119W YLR298C 0.460889
YBR119W YKL012W 0.639613
YBR119W YPR057W 0.253114
YBR119W YIL061C 0.450567
YML046W YHR086W 0.388566
YML046W YDR235W 0.439791
YML046W YLR298C 0.408576
YML046W YKL012W 0.399991
YML046W YIL061C 0.434098
YBR122C YDR405W 0.271547
YBR122C YIL104C 0.240036
YDR517W YJR052W 0.268764
YDR517W YOR231W 0.268764
YDR517W YJL099W 0.242043
YDR517W YGR136W 0.278909
YDR517W YIL109C 0.433850
YDR517W YIL172C 0.268764
YDR517W YOR089C 0.291987
YDR517W YNL193W 0.237253
YGL022W YMR149W 0.271547
YGL022W YEL002C 0.630056
YMR149W YEL002C 0.723663
YLR129W YBR247C 0.270744
YLR129W YJL069C 0.383470
YMR172W YGL019W 0.489990
YMR172W YKL088W 0.253114
YMR172W YER103W 0.229891
YMR172W YER164W 0.271547
YMR172W YDR429C 0.229891
YGL070C YDL115C 0.508800
YGL070C YPL129W 0.417844
YDL002C YJL081C 0.390106
YDL002C YDR190C 0.266651
YDL002C YGL150C 0.613362
YDL002C YOR304W 0.299317
YDL002C YFL013C 0.655017
YJL081C YPR023C 0.345973
YJL081C YDR359C 0.497459
YJL081C YNL107W 0.246106
YLR203C YOR232W 0.323498
YLR203C YDR430C 0.289980
YOR232W YDR430C 0.323498
YKL139W YBR169C 0.247873
YNL312W YML032C 0.475071
YNL312W YDR499W 0.240036
YNL312W YDL156W 0.518944
YNL312W YHR164C 0.240036
YDL055C YNR016C 0.294760
YDL055C YML028W 0.233110
YDL055C YJR109C 0.271552
YNR016C YJR064W 0.287197
YIL143C YOR168W 0.289980
YIL143C YOR352W 0.670784
YOR168W YOR352W 0.328853
YIL076W YPL010W 0.530167
YIL076W YDL145C 0.750843
YIL076W YNL287W 0.453434
YOR133W YBR246W 0.233614
YCR092C YDR499W 0.271547
YCR092C YDL156W 0.271547
YCR092C YOL090W 0.446928
YPL042C YCR081W 0.248324
YPL042C YDR443C 0.253114
YPL042C YGR104C 0.236397
YPL042C YPR168W 0.271547
YPL042C YNR010W 0.250180
YPL042C YOR174W 0.229891
YGL197W YLR310C 0.525377
YGL197W YFR040W 0.229891
YGL197W YKR028W 0.248324
YGL197W YBR225W 0.293268
YLR310C YFR040W 0.229891
YLR310C YKR028W 0.248324
YLR310C YBR225W 0.293268
YLR268W YGL098W 0.289980
YLR268W YGL145W 0.519660
YLR268W YNL258C 0.258469
YLR268W YOR075W 0.289980
YBR289W YDR073W 0.477289
YBR289W YNR023W 0.485215
YBR289W YFL049W 0.478569
YBR289W YPL016W 0.657589
YDR073W YNR023W 0.271547
YDR073W YFL049W 0.248324
YDR073W YPL016W 0.271547
YDR073W YPL129W 0.243991
YDR073W YGR275W 0.240036
YBR247C YKL143W 0.370633
YBR247C YPL217C 0.286689
YBR247C YLL011W 0.307610
YBR247C YOR056C 0.542442
YBR247C YGR054W 0.346845
YBR247C YNL075W 0.300400
YBR247C YPL204W 0.499004
YBR247C YNL308C 0.368536
YBR247C YBL072C 0.238295
YOR270C YKL119C 0.287197
YOR270C YGR281W 0.252930
YOR270C YDR516C 0.287197
YOR270C YNR050C 0.245541
YOR270C YDL185W 0.234187
YOR270C YJL012C 0.229891
YOR270C YBL099W 0.229891
YOR270C YEL013W 0.279836
YGL019W YLR418C 0.336388
YGL019W YOR061W 0.632245
YGL019W YOL004W 0.242548
YGL019W YER164W 0.372233
YGL019W YOL145C 0.351582
YGL019W YKL064W 0.251353
YGL019W YML069W 0.386333
YGL019W YLR223C 0.251353
YAL029C YBR202W 0.233028
YAL029C YBR130C 0.745115
YAL029C YMR223W 0.233028
YAL029C YBR081C 0.240389
YBR202W YBR130C 0.258469
YBR202W YPL153C 0.271547
YBR202W YIL034C 0.248324
YBR202W YKL007W 0.240036
YBR202W YGL001C 0.391876
YDL111C YDR280W 0.621288
YDL111C YPR189W 0.380899
YDL111C YOR001W 0.432699
YDL111C YOL142W 0.633086
YKL119C YDR516C 0.289980
YKL119C YNR050C 0.248324
YKL143W YML091C 0.240036
YKL143W YOR056C 0.271547
YKL143W YGR054W 0.240036
YKL143W YPL204W 0.452283
YJR007W YKR026C 0.234681
YJR007W YOR101W 0.273554
YJR007W YOR335C 0.234681
YJR007W YBR039W 0.242043
YKR026C YOR101W 0.273554
YKR026C YOR335C 0.234681
YNL216W YPL128C 0.235035
YDR190C YPL240C 0.228964
YDR190C YER164W 0.264433
YDR190C YBL103C 0.228964
YDR190C YGL150C 0.464103
YDR190C YFL013C 0.503541
YDR190C YPL053C 0.291987
YPL240C YOR027W 0.255686
YPL240C YPL161C 0.265830
YPL240C YGR123C 0.287197
YCR081W YDR443C 0.760785
YCR081W YPR168W 0.248324
YCR081W YNR010W 0.235246
YDR443C YGR104C 0.463376
YDR443C YPR168W 0.253114
YDR443C YNR010W 0.240036
YBR169C YNL127W 0.250331
YBR169C YOR007C 0.293268
YBR169C YOR164C 0.248324
YHR086W YDR432W 0.389644
YHR086W YDR235W 0.628837
YHR086W YLR147C 0.332329
YHR086W YLR298C 0.636141
YHR086W YKL012W 0.585900
YHR086W YGL049C 0.278375
YHR086W YIL061C 0.625819
YPL093W YNL110C 0.306302
YPL093W YHR010W 0.289088
YPL093W YPR102C 0.317034
YDR432W YIR001C 0.248324
YDL102W YJR043C 0.300276
YDL102W YJR006W 0.616413
YJR043C YJR006W 0.300276
YIL126W YLR033W 0.568156
YIL126W YGR275W 0.445072
YDR202C YOR332W 0.323498
YDR202C YKL080W 0.258469
YDR202C YDR328C 0.323498
YDR202C YJR033C 0.595046
YDL040C YHR013C 0.592263
YDL040C YAL009W 0.265830
YDL040C YPL198W 0.248561
YDL040C YGR016W 0.247397
YHR013C YPL198W 0.234918
YHR013C YGR254W 0.242043
YJL024C YPL195W 0.739878
YJL024C YBR288C 0.303059
YNL041C YER157W 0.558744
YNL041C YGL223C 0.289980
YMR029C YHL001W 0.373443
YNL110C YLL008W 0.357010
YNL110C YDL031W 0.345630
YNL110C YDL075W 0.372509
YNL110C YCL054W 0.398666
YBR260C YGR196C 0.291987
YGR196C YDL080C 0.306781
YGR196C YIL142W 0.240036
YAL016W YDL134C 0.411084
YAL016W YOR014W 0.383679
YDL134C YOR014W 0.362922
YMR025W YOL117W 0.289980
YMR025W YDL216C 0.587322
YMR025W YDR179C 0.530370
YMR025W YIL071C 0.587322
YOL117W YDL216C 0.587322
YOL117W YDR179C 0.530370
YOL117W YIL071C 0.587322
YDR083W YOR217W 0.258469
YDR083W YGL241W 0.233028
YDR083W YNL201C 0.240036
YOR217W YOR144C 0.240036
YOR217W YBL035C 0.245541
YOR217W YJR068W 0.334924
YOR217W YNL290W 0.510999
YDR447C YGR128C 0.250291
YDR447C YOR056C 0.254162
YGR128C YIL069C 0.284795
YDR235W YLR298C 0.420717
YDR235W YKL012W 0.638044
YDR235W YIL061C 0.666080
YOR144C YJR068W 0.271096
YOR144C YNL290W 0.264539
YBL041W YER012W 0.263259
YBL041W YJL001W 0.503446
YER012W YJL001W 0.503446
YGR233C YOL001W 0.553390
YGR233C YPL031C 0.618984
YGR233C YPL219W 0.271547
YBR279W YLR418C 0.489533
YBR279W YOL145C 0.486293
YBR279W YML069W 0.248324
YLR418C YOR061W 0.332347
YLR418C YOL145C 0.671124
YLR418C YML069W 0.240036
YLR170C YPR029C 0.825855
YLR170C YPL259C 0.820501
YLR170C YBL032W 0.258469
YIL153W YNL201C 0.273554
YDR280W YPR189W 0.373891
YDR280W YOR001W 0.626078
YDR280W YLR398C 0.374809
YDR280W YOL142W 0.641374
YKL088W YOR061W 0.372981
YKL088W YER103W 0.229891
YKL088W YER164W 0.271547
YKL088W YBL075C 0.291987
YKL088W YDR429C 0.229891
YOR061W YOL004W 0.238506
YOR061W YER164W 0.368191
YOR061W YOL145C 0.347540
YOR061W YKL064W 0.249332
YOR061W YML069W 0.382291
YOR061W YLR223C 0.249332
YOR061W YLR407W 0.280843
YOR069W YJL154C 0.271547
YOR069W YJL053W 0.331787
YOR069W YHR012W 0.284626
YHR208W YJR148W 0.676855
YJR101W YJR113C 0.256251
YJR101W YPL118W 0.263259
YJR101W YNL186W 0.240036
YJR101W YIL093C 0.256251
YHR019C YDL142C 0.284979
YGL030W YGR281W 0.241581
YGL030W YKL067W 0.229860
YGR281W YOR014W 0.229891
YGR281W YBL099W 0.276153
YGR281W YLR075W 0.230730
YGL098W YGL145W 0.796916
YGL098W YNL258C 0.853152
YGL098W YOR075W 0.587322
YLR147C YKL012W 0.327540
YML015C YPL011C 0.732220
YML015C YMR227C 0.489533
YML015C YDR145W 0.635129
YPL011C YDR145W 0.635129
YNL256W YPR178W 0.228964
YNL256W YMR268C 0.310420
YNL218W YEL058W 0.391876
YAL001C YOR110W 0.595046
YAL001C YBR123C 0.589691
YAL001C YDR362C 0.303059
YAL001C YGR047C 0.279836
YAL001C YPL007C 0.608124
YOR110W YBR123C 0.855521
YOR110W YDR362C 0.595046
YOR110W YGR047C 0.548600
YOR110W YBR089C-A 0.249332
YOR110W YPL007C 0.873954
YDR394W YJR109C 0.325748
YML091C YNL118C 0.316491
YML091C YPL204W 0.256837
YNL118C YLR438C-A 0.258469
YNL118C YPL226W 0.231563
YER017C YML075C 0.240036
YER017C YMR089C 0.813493
YML075C YMR089C 0.229891
YML075C YER095W 0.228964
YML075C YLR450W 0.477805
YDR170C YJR077C 0.266776
YDR170C YBR205W 0.249332
YDR170C YFR044C 0.280843
YDR170C YLR342W 0.243677
YJR009C YDR198C 0.316491
YJR009C YPL106C 0.247955
YBR123C YDR362C 0.589691
YBR123C YGR047C 0.543245
YBR123C YPL007C 0.881678
YDR362C YGR047C 0.279836
YDR362C YPL007C 0.608124
YDR405W YNL185C 0.300276
YGR047C YIL056W 0.248324
YGR047C YMR284W 0.229891
YGR047C YPL007C 0.561678
YPL010W YDL145C 0.538456
YPL010W YNL287W 0.236397
YPL010W YKR067W 0.229891
YGR278W YPL151C 0.434234
YGR278W YKL095W 0.228964
YGR278W YAL032C 0.479620
YDR516C YNR050C 0.248324
YOL004W YPR023C 0.544223
YOL004W YHL020C 0.230245
YOL004W YMR075W 0.599870
YOL004W YNL097C 0.423705
YOL004W YDL076C 0.614513
YOL004W YCR084C 0.275270
YOL004W YIL101C 0.245541
YOL004W YKL072W 0.245541
YPR023C YMR075W 0.659265
YPR023C YEL018W 0.454523
YPR023C YDR359C 0.423011
YPR023C YNL107W 0.454523
YGR104C YPR168W 0.236397
YGR104C YNR010W 0.236397
YGR104C YOR174W 0.433145
YPR168W YNR010W 0.258469
YPR168W YOR174W 0.229891
YNR023W YFL049W 0.261403
YNR023W YPL016W 0.480223
YDL216C YDR179C 0.809278
YDL216C YIL071C 0.879309
YJL039C YJR077C 0.281843
YJL039C YGR119C 0.271547
YJL039C YFR002W 0.310420
YJL039C YGL172W 0.303059
YJR113C YPL118W 0.264539
YJR113C YNL186W 0.233028
YJR113C YIL093C 0.249243
YDR225W YLR183C 0.233028
YDR225W YPR057W 0.233028
YDR225W YDR243C 0.235035
YDR225W YMR043W 0.240389
YLR183C YDR243C 0.291987
YLR183C YHR195W 0.373443
YDL092W YML105C 0.838731
YDL092W YLR452C 0.323498
YDL092W YPR088C 0.788787
YPL118W YNL186W 0.240036
YPL118W YIL093C 0.256251
YJR077C YKL182W 0.233152
YJR077C YGR218W 0.355328
YJR077C YMR186W 0.240653
YJR077C YBR017C 0.376628
YKL182W YML100W 0.245079
YKL067W YLL018C 0.271547
YKL067W YDR335W 0.240036
YKL067W YBL076C 0.233028
YKL067W YLL040C 0.258469
YLL048C YML070W 0.373443
YLL048C YNL238W 0.291987
YLL048C YOL031C 0.271547
YBL030C YKR052C 0.249332
YBL030C YLR153C 0.240036
YBL030C YKL092C 0.240036
YBL030C YKL039W 0.240036
YKR052C YJL066C 0.249332
YJL085W YLR166C 0.284979
YJL085W YGL233W 0.568889
YJL085W YER008C 0.505866
YJL085W YDR166C 0.505866
YJL085W YPR055W 0.258469
YJL085W YIL068C 0.310420
YLR166C YGL233W 0.719416
YLR166C YER008C 0.766426
YLR166C YDR166C 0.747993
YLR166C YPR055W 0.504929
YLR166C YIL068C 0.506666
YEL056W YLL022C 0.585466
YEL056W YBR272C 0.235397
YPL206C YMR246W 0.306781
YNL265C YGR194C 0.289529
YHR119W YPL138C 0.518007
YHR119W YLR015W 0.518007
YHR119W YAR003W 0.519095
YHR119W YDR469W 0.568889
YPL138C YBR175W 0.789908
YPL138C YLR015W 0.850713
YPL138C YAR003W 0.726682
YPL138C YDR469W 0.264539
YNL227C YHR170W 0.268764
YNL227C YFR002W 0.255686
YOR294W YPR043W 0.256837
YPR043W YDL195W 0.230899
YNL248C YOR341W 0.713977
YNR043W YHR169W 0.271547
YNR043W YNL075W 0.248324
YBR160W YKR091W 0.598544
YBR160W YBR135W 0.718218
YBR160W YPL256C 0.429943
YBR160W YDL155W 0.279836
YBR160W YMR199W 0.461454
YBR160W YLR079W 0.717856
YKR091W YBR135W 0.668929
YKR091W YPL256C 0.289980
YKR091W YDL155W 0.321492
YKR091W YMR199W 0.321492
YKR091W YLR079W 0.303059
YLR381W YJR135C 0.279836
YLR381W YGR179C 0.593978
YLR381W YDR318W 0.556889
YLR381W YPR046W 0.277053
YDL044C YMR083W 0.273554
YDL044C YLR139C 0.678508
YDL044C YCR009C 0.273554
YDL044C YBL061C 0.284979
YMR083W YLR139C 0.253114
YMR083W YCR009C 0.253114
YLL011W YNL075W 0.235246
YKR002W YGR156W 0.317933
YKR002W YKL059C 0.465311
YKR002W YDR301W 0.461844
YKR002W YDR228C 0.324865
YKR002W YLR115W 0.489214
YKR002W YNL222W 0.334548
YGL233W YER008C 0.474355
YGL233W YDR166C 0.474355
YGL233W YIL068C 0.715460
YGL234W YML029W 0.253114
YGL234W YNL178W 0.243139
YLR240W YPL120W 0.600400
YLR240W YBR097W 0.303059
YLR240W YLR360W 0.631912
YPL120W YBR097W 0.563534
YPL120W YLR360W 0.652352
YPL120W YBR128C 0.404954
YBR135W YPL256C 0.535522
YBR135W YDL155W 0.567033
YBR135W YMR199W 0.567033
YBR135W YLR079W 0.823435
YBR135W YGR155W 0.229891
YPL256C YDL155W 0.258469
YPL256C YMR199W 0.289980
YPL256C YLR079W 0.271547
YPL256C YGR155W 0.240036
YGL241W YKR048C 0.444840
YGL241W YNL078W 0.233028
YGL241W YCL024W 0.233028
YKR048C YNL078W 0.560751
YKR048C YCL024W 0.291987
YKR048C YLR133W 0.287197
YKR048C YMR139W 0.277053
YJR135C YGR179C 0.288348
YJR135C YDR318W 0.279836
YJR135C YPR046W 0.300276
YHR169W YNL075W 0.229891
YHR169W YLR029C 0.280567
YMR117C YOL069W 0.321492
YMR117C YIL144W 0.631912
YMR117C YER018C 0.650345
YOL069W YIL144W 0.631912
YOL069W YER018C 0.650345
YOR004W YPR112C 0.247873
YPR112C YGR054W 0.229891
YPR112C YDL165W 0.268764
YOR056C YGR054W 0.253114
YOR056C YNL075W 0.229891
YOR056C YIL069C 0.288666
YOR056C YBL072C 0.318794
YPL084W YPR173C 0.310420
YPL084W YLR025W 0.271547
YPR173C YLR025W 0.328853
YJL099W YMR237W 0.576613
YHR170W YFR002W 0.240036
YHR170W YKL180W 0.286002
YML032C YDR499W 0.240036
YML032C YDL156W 0.240036
YML032C YHR164C 0.240036
YER157W YGL223C 0.558744
YLR139C YCR009C 0.253114
YLR304C YMR246W 0.233614
YLR304C YGR234W 0.327315
YMR246W YGL082W 0.341931
YHR010W YPR189W 0.304385
YFL008W YMR121C 0.229891
YFL008W YJL026W 0.287197
YFL008W YER147C 0.279836
YFL008W YPL207W 0.248324
YMR121C YPL207W 0.271547
YMR121C YIL125W 0.242043
YMR075W YNL097C 0.240036
YMR075W YDL076C 0.229891
YMR075W YCR084C 0.240036
YMR075W YEL018W 0.253114
YPR189W YLR398C 0.665668
YPR189W YGL213C 0.771284
YBR175W YLR015W 0.510999
YBR175W YAR003W 0.404121
YLR015W YAR003W 0.758194
YLR015W YDR469W 0.264539
YNR050C YDR140W 0.248324
YNR050C YOR164C 0.318709
YOR308C YPR178W 0.424208
YOR308C YGR075C 0.229891
YDR135C YDR171W 0.251872
YDR171W YAR035W 0.228650
YDR171W YJR010W 0.238794
YER008C YDR166C 0.758618
YER008C YPR055W 0.511221
YER008C YIL068C 0.762470
YBR205W YFR044C 0.258469
YBR205W YML072C 0.240036
YBR205W YBR031W 0.258705
YGR078C YNL153C 0.603334
YHL002W YNR006W 0.765319
YKR014C YFL038C 0.258469
YKR014C YER136W 0.328853
YKR014C YDR328C 0.550456
YKR014C YER031C 0.258469
YKR014C YPL228W 0.240036
YKR014C YMR258C 0.657706
YPL208W YER103W 0.229891
YPL208W YER117W 0.271547
YPL208W YDR361C 0.626557
YNL243W YDR348C 0.233028
YNL243W YBL047C 0.240389
YNL243W YIR006C 0.277971
YML100W YDR074W 0.804286
YML100W YMR261C 0.261403
YML100W YPL106C 0.231740
YDL195W YIL109C 0.275270
YDL195W YGR155W 0.240036
YDL195W YPL085W 0.248324
YLR298C YKL012W 0.430861
YLR298C YPR057W 0.240036
YLR298C YIL061C 0.418720
YLR044C YOR245C 0.230245
YLR044C YKL039W 0.258705
YLR044C YLR134W 0.230245
YBR167C YGR030C 0.355010
YBR167C YHR062C 0.305065
YBR167C YNL221C 0.291987
YLR436C YMR304W 0.653632
YOR001W YOL142W 0.637875
YNR010W YOR174W 0.229891
YNL004W YHR167W 0.507801
YNL004W YDR138W 0.772412
YNL004W YNL139C 0.485780
YNL004W YDL084W 0.289980
YNL004W YJR121W 0.252635
YDL145C YER122C 0.253468
YDL145C YNL287W 0.483089
YER122C YNL287W 0.249829
YKL142W YKR066C 0.258469
YKL142W YKL092C 0.240036
YKL142W YDL215C 0.278909
YKR066C YKL092C 0.271547
YKR066C YDL215C 0.310420
YGR017W YLR410W 0.268764
YLR410W YDL174C 0.303412
YLL018C YLL040C 0.240036
YDR044W YMR227C 0.248324
YDR044W YGR264C 0.240036
YDR044W YDR167W 0.240036
YDR044W YGR094W 0.258469
YDR044W YAL017W 0.271547
YMR227C YDR167W 0.229891
YMR227C YAL017W 0.229891
YMR227C YML098W 0.239188
YMR227C YML114C 0.268764
YCL011C YHR167W 0.631929
YCL011C YDR138W 0.561617
YCL011C YNL139C 0.403786
YCL011C YHR203C 0.238081
YBR171W YLR292C 0.942332
YBR171W YOR254C 0.910820
YBR171W YPL094C 0.555810
YLR292C YOR254C 0.910820
YLR292C YPL094C 0.555810
YPR029C YPL259C 0.762630
YPR029C YBL032W 0.248324
YDR381W YHR167W 0.348759
YDR381W YDR138W 0.359902
YDR381W YOR211C 0.262410
YDR381W YML034W 0.239188
YHR167W YDR138W 0.781355
YHR167W YNL139C 0.476289
YHR167W YDL084W 0.533958
YAR002W YPR174C 0.271547
YAR002W YER110C 0.361089
YHR172W YNL126W 0.926833
YDR186C YBR125C 0.700440
YDR099W YDL117W 0.293268
YDR099W YAL017W 0.295943
YDR099W YMR296C 0.248324
YKL014C YOL144W 0.553390
YKL014C YJR041C 0.819220
YOL144W YNL104C 0.253114
YOL144W YJR041C 0.289980
YOL144W YMR297W 0.253114
YOL144W YOL058W 0.271547
YOL144W YNR038W 0.244641
YOL144W YOR108W 0.253114
YNL135C YLR005W 0.273554
YNL135C YNL023C 0.305065
YDR138W YNL139C 0.779420
YDR138W YDL084W 0.545101
YLR398C YGL213C 0.855149
YLR398C YBR039W 0.253468
YLR398C YDR168W 0.233028
YDR145W YER148W 0.398253
YDR145W YOR174W 0.278076
YDR145W YNL272C 0.265830
YDR145W YDR167W 0.438510
YDR145W YGL013C 0.234319
YDR145W YCL010C 0.567693
YDR145W YBR081C 0.355159
YER148W YNL272C 0.258469
YJL154C YOR048C 0.341931
YJL154C YJL053W 0.318709
YJL154C YHR012W 0.631912
YER146W YPR178W 0.364321
YER146W YLR438C-A 0.303059
YPR178W YJL203W 0.371414
YDL191W YGR027C 0.258469
YDL191W YJR005W 0.258469
YGR156W YKL059C 0.337405
YGR156W YDR301W 0.343327
YGR156W YLR115W 0.364203
YKL059C YDR301W 0.451457
YKL059C YLR115W 0.494505
YER103W YER164W 0.248324
YER103W YPL228W 0.229891
YER103W YDR361C 0.229891
YER164W YDR429C 0.248324
YDR499W YDL156W 0.289980
YDR499W YHR164C 0.334924
YDR499W YDL225W 0.233028
YDR499W YOL090W 0.240036
YPL254W YMR223W 0.258469
YPL254W YCL010C 0.667494
YPL254W YBR081C 0.637680
YFL049W YPL016W 0.483721
YNR003C YDL150W 0.665043
YNR003C YOR207C 0.637613
YDR379W YNL201C 0.314376
YDR071C YGR234W 0.287138
YDR071C YBR125C 0.272720
YDR071C YER089C 0.537151
YML105C YLR452C 0.248324
YML105C YPR088C 0.807220
YOR035C YKL129C 0.288348
YOR035C YBR109C 0.229891
YGR054W YPL204W 0.253114
YGR054W YOL121C 0.256837
YGR028W YJL123C 0.306781
YKL213C YOR341W 0.247397
YKL213C YBL058W 0.310420
YJL069C YNL075W 0.229891
YJL069C YLR222C 0.381614
YNL075W YLR222C 0.442523
YKL012W YPR057W 0.233028
YKL012W YIL061C 0.630236
YNL104C YJR041C 0.240036
YNL104C YOL058W 0.271547
YNL104C YOR108W 1.000000
YDR049W YBL058W 0.271547
YDR049W YGR048W 0.271547
YER004W YFR009W 0.228027
YBR130C YPL153C 0.240036
YBR130C YIL034C 0.248324
YBR130C YKL007W 0.240036
YBR034C YPR129W 0.404954
YBR034C YML017W 0.373443
YPL016W YIR001C 0.240036
YPL016W YGL013C 0.245541
YER027C YGL208W 0.289980
YER027C YER129W 0.321492
YER027C YDR477W 0.600400
YGL208W YER129W 0.289980
YGL208W YDR477W 0.660640
YDR166C YPR055W 0.771696
YDR166C YIL068C 0.744037
YDL150W YOR207C 0.644326
YAR003W YDR469W 0.454066
YOR101W YOR335C 0.323498
YPL204W YER102W 0.236350
YPL204W YPL081W 0.305948
YDL156W YDL225W 0.233028
YDL156W YOL090W 0.240036
YLR153C YDR502C 0.418118
YLR153C YLR249W 0.247010
YLR153C YER070W 0.469000
YLR153C YKL152C 0.348822
YLR153C YML028W 0.229891
YLR153C YPL226W 0.253114
YLR153C YDR385W 0.227440
YHR164C YOL090W 0.240036
YDL225W YJR076C 0.802986
YDL225W YJR092W 0.504929
YDR331W YHR188C 0.360364
YDR331W YLR088W 0.289980
YHR188C YLR088W 0.360364
YGL049C YIR001C 0.418898
YHR146W YPL154C 0.308564
YHR146W YMR196W 0.350220
YPL154C YDR233C 0.268764
YPL154C YMR196W 0.248324
YBL103C YOL067C 0.355010
YJR041C YMR297W 0.240036
YJR041C YOL058W 0.258469
YJR041C YNR038W 0.231563
YJR041C YOR108W 0.240036
YMR297W YNR038W 0.244641
YMR297W YLR178C 0.341931
YMR297W YOL086C 0.242908
YMR308C YOL115W 0.265830
YMR308C YHL003C 0.228964
YMR308C YAL061W 0.278909
YGR234W YLL013C 0.233614
YGR234W YPL106C 0.271312
YGR234W YDR188W 0.258938
YLL013C YHR121W 0.287197
YGL150C YPL129W 0.327643
YGL150C YFL013C 0.593850
YDL166C YCR031C 0.234319
YJL026W YML055W 0.250331
YJL026W YJL115W 0.250331
YOR332W YDL185W 0.320432
YOR332W YKL080W 0.809076
YOR332W YJR033C 0.305065
YPL259C YGR193C 0.248324
YPL259C YBL032W 0.310420
YDR335W YKL104C 0.248850
YDR335W YDR141C 0.240036
YKL104C YER178W 0.238473
YER102W YDR429C 0.265311
YMR205C YMR262W 0.245541
YMR205C YML006C 0.287197
YDR292C YBL035C 0.240036
YDR292C YKL154W 0.733807
YGL145W YNL258C 0.783837
YGL145W YOR075W 0.783837
YKR029C YGL194C 0.527233
YBR115C YGL154C 0.373443
YBR115C YAL059W 0.284979
YAL021C YER068W 0.300276
YAL021C YNL288W 0.756578
YAL021C YGR134W 0.484677
YNL097C YDL076C 0.261403
YNL097C YCR084C 0.240036
YDL185W YER171W 0.265698
YDL185W YKL080W 0.349010
YOR254C YPL094C 0.639273
YPL151C YAL032C 0.414742
YDR074W YMR261C 0.873954
YDR074W YPL106C 0.265108
YNL186W YOL115W 0.248324
YNL186W YIL093C 0.233028
YOL115W YDL175C 0.838731
YOL115W YJL050W 0.266757
YMR231W YPL045W 0.792842
YMR231W YDL077C 0.554873
YMR231W YLR148W 0.805185
YMR231W YDR080W 0.503530
YPL045W YDL077C 0.545666
YPL045W YLR148W 0.792842
YPL045W YDR080W 0.786310
YGL105W YGR264C 0.868600
YFR019W YKL117W 0.318709
YFR019W YFR040W 0.240036
YFR019W YKR028W 0.258469
YFR019W YER072W 0.291987
YDL155W YMR199W 0.289980
YDL155W YLR079W 0.606471
YLR370C YNR035C 0.817002
YLR370C YKL013C 0.542167
YLR370C YDL029W 0.810932
YNR035C YKL013C 0.548238
YNR035C YDL029W 0.817002
YJR076C YJR092W 0.505866
YGR175C YNL272C 0.268764
YGR175C YLL001W 0.240036
YGR175C YNL183C 0.247397
YGR175C YHR020W 0.338316
YNL272C YGL013C 0.258469
YNL272C YIL129C 0.240036
YLR005W YPR056W 0.558744
YER147C YPL090C 0.248324
YER147C YBL027W 0.289980
YER147C YDR180W 0.423387
YBL075C YJL155C 0.258469
YBL075C YLR345W 0.318709
YBL075C YPL228W 0.240036
YJL155C YLR345W 0.705230
YBL076C YDL100C 0.266546
YBL076C YBR058C 0.253468
YDL100C YER083C 0.334924
YDL100C YJL194W 0.248324
YDR301W YLR115W 0.493256
YDR502C YER070W 0.233028
YDR502C YMR296C 0.233028
YMR199W YLR079W 0.271547
YGR193C YDR430C 0.334924
YGR193C YER178W 0.264539
YNL258C YOR075W 0.524299
YDR228C YLR115W 0.346792
YDR228C YGL044C 0.520225
YLR115W YHL033C 0.262661
YGR179C YDR318W 0.513450
YDR295C YOL090W 0.268764
YDR295C YNL021W 0.910820
YDL042C YJL076W 0.273554
YJL076W YGR208W 0.295943
YLR039C YDR137W 0.683863
YIL069C YDR429C 0.242678
YNL069C YHR183W 0.230245
YDL143W YOR281C 0.469903
YDL143W YJL111W 0.430923
YCL032W YLR362W 0.765319
YKL013C YDL029W 0.532023
YGL240W YDR118W 0.321492
YGL240W YOR249C 0.321040
YGL240W YBL084C 0.303059
YGL240W YKL022C 0.618833
YGL240W YNL172W 0.289980
YER083C YJL194W 0.293268
YJL194W YDR196C 0.258620
YJL194W YFL044C 0.277053
YAL041W YNL007C 0.323498
YAL041W YBR200W 0.281843
YAL041W YER114C 0.534957
YDL076C YCR084C 0.248324
YFL038C YPR017C 0.360364
YFL038C YER136W 0.360364
YFL038C YER031C 0.289980
YNL262W YPR175W 0.707378
YNL262W YDR121W 0.442455
YPR175W YDR121W 0.742196
YPR175W YBR278W 0.256837
YGR217W YNL088W 0.228964
YER151C YLR441C 0.263109
YER151C YNR051C 0.561076
YER151C YDL066W 0.244641
YDR050C YJL049W 0.308564
YDR050C YNL127W 0.250331
YDR050C YKL065C 0.243323
YJL053W YHR012W 0.331787
YOR173W YDR460W 0.289980
YOR173W YDL136W 0.240036
YOR173W YPR025C 0.249332
YOR173W YLR270W 0.391876
YOL142W YKL126W 0.237253
YFL022C YLR060W 0.746886
YAL010C YJL066C 0.291987
YJL066C YMR241W 0.287197
YMR223W YDR167W 0.240036
YMR223W YCL010C 0.248324
YMR223W YBR081C 0.490032
YMR152W YPL106C 0.239985
YPL106C YML028W 0.358190
YOR304W YDR121W 0.389518
YLR249W YOR165W 0.233614
YLR249W YOR249C 0.262985
YLR249W YER150W 0.233614
YLR249W YLR043C 0.265125
YLR249W YJR142W 0.233614
YJL061W YIL115C 0.807220
YOL058W YOR108W 0.271547
YGR218W YMR235C 0.273554
YDR158W YJR109C 0.231563
YDR179C YIL071C 0.809278
YKL092C YKL039W 0.253114
YKL092C YDR141C 0.240036
YKL092C YDL215C 0.291987
YKL092C YKL008C 0.235035
YOR281C YDR188W 0.441703
YOR281C YJL111W 0.630866
YOR281C YNL212W 0.289980
YOR281C YIL142W 0.525015
YPR161C YPR057W 0.271547
YPR161C YDL175C 0.229891
YER091C YPR074C 0.258469
YER091C YNR030W 0.255686
YPR074C YML028W 0.248324
YPR074C YBR117C 0.373443
YER136W YLR272C 0.360364
YER136W YER031C 0.720729
YER136W YLR262C 0.341931
YGR027C YPR004C 0.323498
YLR079W YGR155W 0.253114
YLR079W YBL047C 0.240036
YJL012C YEL013W 0.271547
YNL238W YOL031C 0.305065
YDR121W YBL002W 0.230245
YDR121W YBR278W 0.265125
YDR121W YJL065C 0.247873
YKL095W YAL032C 0.247397
YIL056W YMR284W 0.271547
YIL056W YPR052C 0.241208
YDR318W YPR046W 0.277053
YLL022C YBR272C 0.245541
YOR187W YJR064W 0.282864
YJR075W YPL050C 0.568889
YJR075W YBR106W 0.268764
YDL077C YLR148W 0.264539
YDL077C YDR080W 0.522900
YDR167W YBR081C 0.409775
YDR167W YML098W 0.230899
YBR207W YFL041W 0.300276
YNL032W YNR033W 0.248324
YNL032W YHL029C 0.802068
YNL032W YNL099C 0.527233
YNL032W YCR095C 0.809076
YNL032W YNL056W 0.300276
YNR033W YML028W 0.248324
YBL111C YNL088W 0.247397
YDR188W YJL111W 0.434234
YDR188W YNL212W 0.398767
YDR188W YHR104W 0.300276
YDR188W YGR187C 0.258620
YDR188W YMR028W 0.258620
YFR040W YKR028W 0.271547
YFR040W YGL056C 0.323498
YBL061C YDR471W 0.235013
YBL061C YGR185C 0.297342
YMR284W YMR106C 0.765319
YGL155W YKL019W 0.373443
YKL019W YDL090C 0.310420
YMR268C YLR438C-A 0.228964
YML029W YOL013C 0.331787
YML029W YDR406W 0.238404
YKL080W YJR033C 0.271547
YER070W YAR014C 0.258469
YDR328C YJR033C 0.253114
YDR328C YMR258C 0.613479
YBR039W YDR168W 0.310420
YBR039W YBL099W 0.271547
YBR039W YDR298C 0.341931
YGR262C YKR038C 0.310420
YIL109C YGR155W 0.288348
YIL109C YPL085W 0.513450
YJL004C YNL231C 0.263074
YJL004C YCL031C 0.263074
YNL231C YCL031C 0.289980
YBL058W YGR048W 0.253114
YPR057W YDL175C 0.248324
YPR057W YFL017W-A 0.244641
YPR174C YER110C 0.449906
YHR121W YPL228W 0.240036
YGR030C YHR062C 0.303059
YGR030C YNL221C 0.600400
YGR094W YMR234W 0.318709
YGR094W YAL017W 0.240036
YNL288W YGR134W 0.511937
YDR430C YER178W 0.277971
YPL129W YML114C 0.445400
YJL115W YPL153C 0.305065
YJL115W YJR140C 0.323498
YPL153C YIL034C 0.229891
YPL153C YJR140C 0.271547
YER007C-A YJR014W 0.669847
YJL164C YPL203W 0.360364
YJL164C YIL033C 0.360364
YPL203W YIL033C 0.640200
YMR214W YBR162C 0.303412
YOR014W YAL024C 0.229891
YPL048W YDR314C 0.310420
YPL048W YBR118W 0.359194
YJL117W YMR134W 0.278909
YKL152C YDL090C 0.237253
YKL152C YDR084C 0.237253
YMR186W YJR132W 0.247905
YKL039W YDR141C 0.240036
YKL039W YKL008C 0.235035
YIR001C YNL016W 0.265830
YER117W YDR361C 0.271547
YIL144W YER018C 0.702296
YDR216W YHR174W 0.228964
YJL111W YNL212W 0.314376
YJL111W YIL142W 0.486034
YJL111W YMR028W 0.331787
YBL099W YDR298C 0.323498
YPL050C YCR043C 0.271901
YOR124C YOR138C 0.705230
YGL013C YOR038C 0.258469
YLR148W YDR080W 0.788509
YLR148W YHR047C 0.271901
YBR196C YLR088W 0.253468
YBR196C YHR036W 0.237253
YBR196C YPL109C 0.253468
YLL001W YNL183C 0.234319
YNL212W YIL142W 0.482078
YNL212W YJR064W 0.260476
YPL128C YJR122W 0.250331
YHL003C YHR047C 0.260476
YJL203W YDL030W 0.427226
YGR075C YLR438C-A 0.228964
YEL002C YKL181W 0.229891
YKL181W YHL011C 0.239585
YAL039C YAR035W 0.331787
YDR460W YDL136W 0.240036
YDR460W YPR025C 0.249332
YEL018W YDR359C 0.271547
YEL018W YNL107W 0.284626
YHR062C YDR478W 0.341931
YHR062C YNL221C 0.289980
YDR348C YBL047C 0.297342
YGR155W YPL085W 0.229891
YGR155W YBL047C 0.240036
YBL039C YHL011C 0.253114
YBL039C YBL036C 0.341931
YBL039C YPL220W 0.247464
YHR024C YLR172C 0.268764
YHR024C YLR163C 0.623774
YDL080C YIL142W 0.256837
YDR118W YOR249C 0.579509
YDR118W YBL084C 0.303059
YDR118W YKL022C 0.543448
YDR118W YNL172W 0.289980
YOR249C YBL084C 0.542643
YOR249C YKL022C 0.542997
YOR249C YNL172W 0.516486
YGR119C YFR002W 0.587322
YGR119C YGL172W 0.663423
YJR092W YKL085W 0.240036
YIL142W YKR028W 0.240036
YNL139C YDL084W 0.258469
YIL104C YPL061W 0.253114
YOL090W YNL021W 0.255686
YER129W YDR477W 0.600400
YEL013W YPR149W 0.260476
YER110C YCL009C 0.292711
YER110C YJL138C 0.229688
YJR074W YOR185C 0.391876
YOR185C YPL226W 0.284979
YCL010C YBR081C 0.632212
YDL136W YOR038C 0.240036
YOR038C YBR159W 0.255686
YPL195W YBR288C 0.569605
YER043C YFL028C 0.350220
YDR359C YNL107W 0.271547
YNL010W YDR032C 0.271547
YDR129C YIL172C 0.350220
YOL001W YPL031C 0.571823
YOL001W YPL219W 0.271547
YJR068W YLR048W 0.237531
YJR068W YNL290W 0.465605
YDR320C YLR423C 0.310420
YPL066W YLR425W 0.650345
YPL066W YBR011C 0.527233
YJL101C YPL226W 0.294586
YJL101C YPL061W 0.271547
YPL226W YPL061W 0.276153
YBR097W YLR360W 0.595046
YOL123W YBR017C 0.284979
YLR425W YBR011C 0.597617
YBR011C YNL023C 0.229891
YBR011C YIL161W 0.233614
YDR214W YER090W 0.233028
YOR036W YOR212W 0.289980
YBL084C YKL022C 0.538093
YBL084C YNL172W 0.289980
YIL034C YKL007W 0.908965
YIL034C YIR003W 0.538456
YIL034C YER071C 0.279836
YOR007C YOR164C 0.334924
YKL129C YBR109C 0.233614
YDL208W YMR310C 0.232920
YOR213C YOR229W 0.391876
YER090W YKL211C 0.592263
YDL029W YJR064W 0.291987
YDR314C YEL037C 0.284979
YLR452C YPR088C 0.248324
YPR055W YIL068C 0.783837
YDR068W YDR483W 0.260476
YJL208C YMR099C 0.579184
YJL208C YKR079C 0.856086
YMR099C YPL231W 0.232920
YMR099C YKR079C 0.550456
YMR099C YIL078W 0.242043
YGR187C YDR385W 0.335618
YGR187C YBR155W 0.350220
YFR002W YGL172W 0.670784
YER095W YLR450W 0.321492
YBR053C YDR032C 0.373443
YFR006W YJR132W 0.233028
YNR051C YDL066W 0.263074
YML012W YGL142C 0.305065
YML012W YHR110W 0.502446
YML012W YDL018C 0.547390
YML012W YAL007C 0.442357
YHL029C YNL099C 0.580314
YHL029C YCR095C 0.872301
YHL029C YNL056W 0.310420
YNL099C YCR095C 0.587322
YNL099C YNL056W 0.310420
YDL175C YJL050W 0.540311
YCR095C YNL056W 0.310420
YNL078W YCL024W 0.289980
YNR031C YJL128C 0.341931
YNR031C YLR006C 0.264431
YDR152W YGR173W 0.679073
YBL085W YBR238C 0.294586
YBR109C YLR433C 0.350220
YBR109C YML057W 0.300276
YNR007C YOR160W 0.323498
YOR160W YDR342C 0.237633
YOR160W YML120C 0.246460
YBL047C YOL016C 0.310420
YPL031C YPL219W 0.692152
YPL031C YIL050W 0.341931
YCL024W YAL027W 0.282864
YKL007W YIR003W 0.642207
YKL007W YER071C 0.600400
YFR021W YNL242W 0.334924
YDR035W YOR230W 0.228964
YGR134W YJR011C 0.323498
YJR132W YPL058C 0.228027
YIL129C YML081W 0.341931
YIL129C YGL091C 0.284979
YML072C YAL053W 0.316491
YML072C YPL220W 0.295785
YDR141C YNL297C 0.710585
YDR478W YNL221C 0.328853
YBL045C YLR132C 0.260476
YBL045C YDL189W 0.310420
YDR342C YHR047C 0.231563
YKL022C YNL172W 0.530370
YJR070C YLR168C 0.318709
YHR110W YDL018C 0.624904
YBR200W YER114C 0.281843
YMR235C YAL012W 0.271547
YMR235C YMR300C 0.331787
YPL231W YCL034W 0.245998
YAL012W YMR300C 0.350220
YGL125W YML082W 0.355010
YGL125W YPL023C 0.765319
YLR372W YNL055C 0.248841
YJL138C YKR059W 0.375182
YNL023C YIL161W 0.585690
YHR047C Q0080 0.328853
YDL113C YJL036W 0.350220
YDL113C YDR425W 0.248324
YJL036W YDR425W 0.542178
YDR027C YJL029C 0.639989
YER111C YLR182W 0.670784
YLR182W YDL056W 0.341931
YBL017C YKL054C 0.278909
YIR003W YER071C 0.621767
YMR192W YLR274W 0.284979
YER139C YJR072C 0.258620
YLR035C YMR167W 0.331787
YMR167W YNL082W 0.715374
YIL103W YKL191W 0.303412
YMR296C YDR062W 0.629129
YNL192W YDR231C 0.391876
YGR254W YMR014W 0.271901
YGR254W YBL105C 0.360364
YAL024C YHR158C 0.888748
YML102W YPR018W 0.350220
YML102W YBR195C 0.681856
YPR018W YBR195C 0.350220
YGL162W YKL183W 0.323498
YDL165W YPR072W 0.612433
YGL201C YLR274W 0.260476
YDR310C YIL147C 0.277053
YDR346C YPR118W 0.310420
YHR179W YPL171C 0.796830
YIL106W YPR111W 0.360364
YPL003W YPR066W 0.765319
YDR122W YHR158C 0.303412
YLR146C YPR069C 0.360364
YDL201W YDR165W 0.815263
YHR109W YJR139C 0.334924
