# Supplementary material for: Predicting protein complexes using a supervised learning method combined with local structural information
Source: PLoS One. 2018 Mar 19;13(3):e0194124. doi: 10.1371/journal.pone.0194124 (PMC5858846; doi:10.1371/journal.pone.0194124)
Supplement: S3 Dataset — (TXT) [file pone.0194124.s021.txt]

YAL001C	YBR123C	0.99
YAL001C	YDR362C	0.99
YAL001C	YDR381W	0.3
YAL001C	YGR047C	0.99
YAL001C	YOR110W	0.99
YAL007C	YAR002C-A	0.73
YAL007C	YBL003C	0.58
YAL007C	YBR009C	0.72
YAL007C	YDR086C	0.32
YAL007C	YDR174W	0.72
YAL007C	YDR381W	0.51
YAL007C	YGL008C	0.83
YAL007C	YGL055W	0.8
YAL007C	YGL200C	0.77
YAL007C	YGR231C	0.32
YAL007C	YJL034W	0.83
YAL007C	YLR075W	0.53
YAL007C	YLR150W	0.33
YAL007C	YLR342W	0.33
YAL007C	YML012W	0.93
YAL007C	YMR214W	0.74
YAL007C	YNL055C	0.33
YAL011W	YBL003C	0.63
YAL011W	YDR190C	0.99
YAL011W	YDR334W	0.99
YAL011W	YDR485C	0.99
YAL011W	YJL081C	0.99
YAL011W	YLR085C	0.99
YAL011W	YML041C	0.99
YAL011W	YPL235W	0.99
YAL016W	YDL134C	0.99
YAL016W	YDL188C	0.99
YAL016W	YGL190C	0.99
YAL016W	YGR161C	0.55
YAL016W	YML109W	0.78
YAL016W	YMR273C	0.93
YAL016W	YNL209W	0.58
YAL016W	YOR014W	0.7
YAL016W	YPL152W	0.36
YAL017W	YLR150W	0.4
YAL019W	YAL026C	0.64
YAL019W	YIL035C	0.99
YAL021C	YCR093W	0.99
YAL021C	YDR252W	0.73
YAL021C	YNR052C	0.6
YAL024C	YNL312W	0.83
YAL026C	YML069W	0.38
YAL027W	YCR009C	0.63
YAL027W	YCR028C-A	0.34
YAL027W	YDL014W	0.81
YAL027W	YDR381W	0.72
YAL027W	YDR388W	0.72
YAL027W	YGL106W	0.6
YAL027W	YIL095W	0.5
YAL027W	YIL105C	0.34
YAL027W	YLL018C	0.51
YAL027W	YLR429W	0.99
YAL027W	YML095C	0.95
YAL027W	YNL106C	0.47
YAL027W	YOR294W	0.72
YAL027W	YPL004C	0.63
YAL027W	YPL022W	0.95
YAL027W	YPL146C	0.6
YAL027W	YPR171W	0.6
YAL033W	YBR257W	0.3
YAL033W	YHR062C	0.98
YAL033W	YNL221C	0.53
YAL034C	YER110C	0.99
YAL034W-A	YIR010W	0.99
YAL034W-A	YPL233W	0.97
YAL043C	YAL046C	0.54
YAL043C	YBL076C	0.82
YAL043C	YBL101C	0.42
YAL043C	YBR119W	0.33
YAL043C	YDL199C	0.54
YAL043C	YDR195W	0.99
YAL043C	YGR156W	0.94
YAL043C	YJR093C	0.96
YAL043C	YKL059C	0.99
YAL043C	YLR115W	0.97
YAL043C	YLR277C	0.99
YAL043C	YLR303W	0.54
YAL051W	YCR087C-A	0.31
YAL051W	YDR060W	0.32
YAL051W	YDR412W	0.65
YAL051W	YIL036W	0.34
YAL051W	YKL172W	0.34
YAL051W	YLR197W	0.34
YAL051W	YOR310C	0.34
YAL051W	YPL146C	0.43
YAL051W	YPR169W	0.34
YAL059W	YMR124W	0.3
YAL061W	YAL060W	0.99
YAR002W	YLR335W	0.99
YAR002W	YLR347C	0.99
YAR002W	YNL189W	0.99
YAR003W	YBR175W	0.99
YAR003W	YDR469W	0.73
YAR003W	YLR015W	0.99
YAR003W	YPL138C	0.89
YAR007C	YBL002W	0.93
YAR007C	YDL140C	0.51
YAR007C	YDR129C	0.5
YAR007C	YDR174W	0.57
YAR007C	YEL030W	0.34
YAR007C	YFL014W	0.28
YAR007C	YHR164C	0.97
YAR007C	YJL173C	0.99
YAR007C	YLR429W	0.56
YAR007C	YNL312W	0.99
YAR044W	YAR042W	0.99
YAR071W	YAL062W	0.33
YAR071W	YBR093C	0.53
YAR071W	YCR038C	0.33
YAR071W	YFR055W	0.53
YAR071W	YGL245W	0.33
YAR073W	YCR053W	0.77
YAR073W	YHR197W	0.37
YAR073W	YHR216W	0.84
YAR073W	YLR432W	0.98
YAR073W	YML056C	0.98
YBL002W	YBL003C	0.94
YBL002W	YBR009C	0.94
YBL002W	YGL207W	0.99
YBL002W	YGL241W	0.99
YBL002W	YKR048C	0.99
YBL002W	YML069W	0.99
YBL002W	YMR072W	0.54
YBL002W	YOL012C	0.99
YBL002W	YOL054W	0.92
YBL003C	YBL046W	0.77
YBL003C	YBR009C	0.94
YBL003C	YBR010W	0.96
YBL003C	YCR028C-A	0.37
YBL003C	YDR174W	0.94
YBL003C	YGL207W	0.99
YBL003C	YGL241W	0.94
YBL003C	YHL024W	0.29
YBL003C	YIL035C	0.71
YBL003C	YIL148W	0.58
YBL003C	YIL173W	0.29
YBL003C	YJL034W	0.61
YBL003C	YKR048C	0.99
YBL003C	YML069W	0.99
YBL003C	YML103C	0.54
YBL003C	YMR044W	0.32
YBL003C	YMR072W	0.99
YBL003C	YNL201C	0.93
YBL003C	YOR058C	0.49
YBL003C	YOR061W	0.78
YBL008W	YBR215W	0.82
YBL016W	YBR072W	0.3
YBL016W	YDR171W	0.29
YBL016W	YLR259C	0.3
YBL016W	YNL246W	0.3
YBL019W	YCR028C-A	0.39
YBL021C	YOR358W	0.99
YBL024W	YDL014W	0.98
YBL024W	YDR381W	0.29
YBL024W	YIL070C	0.99
YBL024W	YLR150W	0.29
YBL026W	YJR022W	0.67
YBL026W	YMR268C	0.99
YBL032W	YGL105W	0.99
YBL032W	YGL245W	0.48
YBL035C	YNL102W	0.99
YBL036C	YLR150W	0.33
YBL037W	YNL265C	0.29
YBL037W	YOL062C	0.4
YBL038W	YGR093W	0.39
YBL038W	YJL200C	0.29
YBL038W	YKR006C	0.39
YBL038W	YLR399C	0.29
YBL039C	YGL022W	0.83
YBL041W	YFR050C	0.84
YBL041W	YGL011C	0.97
YBL041W	YGR135W	0.97
YBL041W	YGR253C	0.97
YBL041W	YJL001W	0.63
YBL041W	YML092C	0.98
YBL041W	YMR314W	0.39
YBL041W	YOL038W	0.98
YBL041W	YOR362C	0.97
YBL041W	YPR103W	0.94
YBL045C	YPR191W	0.99
YBL046W	YDR075W	0.99
YBL046W	YDR293C	0.89
YBL046W	YML010W	0.99
YBL046W	YNL201C	0.99
YBL047C	YJL148W	0.29
YBL052C	YBL003C	0.73
YBL052C	YBR010W	0.58
YBL052C	YPR031W	0.99
YBL056W	YLR240W	0.7
YBL058W	YDL126C	0.99
YBL058W	YDR388W	0.36
YBL058W	YHR064C	0.77
YBL067C	YER030W	0.42
YBL067C	YML105C	0.3
YBL067C	YOL087C	0.99
YBL071W-A	YAL020C	0.99
YBL071W-A	YCR009C	0.64
YBL071W-A	YDR385W	0.99
YBL071W-A	YDR388W	0.99
YBL071W-A	YEL037C	0.64
YBL071W-A	YIL103W	0.99
YBL071W-A	YKL191W	0.99
YBL071W-A	YLR384C	0.99
YBL071W-A	YLR429W	0.56
YBL074C	YGR074W	0.74
YBL074C	YHR165C	0.97
YBL074C	YLR347C	0.4
YBL074C	YPR182W	0.88
YBL079W	YGL106W	0.67
YBL079W	YLR429W	0.99
YBL084C	YGL240W	0.8
YBL086C	YLR045C	0.48
YBL093C	YBR193C	0.97
YBL093C	YBR253W	0.8
YBL093C	YDL005C	0.82
YBL093C	YDR308C	0.77
YBL093C	YDR381W	0.4
YBL093C	YER022W	0.98
YBL093C	YGL025C	0.97
YBL093C	YGL127C	0.82
YBL093C	YGR198W	0.29
YBL093C	YHR058C	0.82
YBL093C	YHR121W	0.3
YBL093C	YLR150W	0.4
YBL093C	YNR010W	0.98
YBL093C	YOL051W	0.98
YBL093C	YOR174W	0.97
YBL093C	YPR070W	0.98
YBL093C	YPR168W	0.97
YBL097W	YDR388W	0.3
YBL097W	YFR031C	0.98
YBL097W	YGR135W	0.29
YBL097W	YLR086W	0.84
YBL097W	YLR272C	0.85
YBL103C	YBR010W	0.98
YBL103C	YOL067C	0.97
YBR001C	YBR109C	0.67
YBR001C	YBR127C	0.99
YBR001C	YDR171W	0.99
YBR001C	YGL106W	0.67
YBR009C	YBR010W	0.94
YBR009C	YCL040W	0.66
YBR009C	YDR174W	0.83
YBR009C	YEL056W	0.99
YBR009C	YGL207W	0.99
YBR009C	YIL070C	0.84
YBR009C	YJL115W	0.87
YBR009C	YLL022C	0.94
YBR009C	YML069W	0.99
YBR009C	YMR072W	0.43
YBR009C	YMR284W	0.99
YBR009C	YOL054W	0.93
YBR009C	YOR217W	0.94
YBR009C	YPL001W	0.99
YBR010W	YBL002W	0.94
YBR010W	YBR245C	0.99
YBR010W	YDR174W	0.33
YBR010W	YEL056W	0.99
YBR010W	YGL207W	0.99
YBR010W	YGR081C	0.28
YBR010W	YIL070C	0.83
YBR010W	YJL115W	0.28
YBR010W	YKR048C	0.66
YBR010W	YLL022C	0.94
YBR010W	YML069W	0.99
YBR010W	YMR044W	0.32
YBR010W	YMR284W	0.82
YBR010W	YMR288W	0.28
YBR010W	YNL054W	0.88
YBR010W	YNL167C	0.29
YBR010W	YPL001W	0.99
YBR010W	YPR052C	0.29
YBR017C	YBR189W	0.98
YBR017C	YGL122C	0.99
YBR030W	YGL106W	0.64
YBR030W	YLR244C	0.99
YBR049C	YBL003C	0.35
YBR054W	YBL084C	0.31
YBR054W	YDR381W	0.63
YBR055C	YER029C	0.28
YBR057C	YLL040C	0.32
YBR058C	YBR112C	0.35
YBR058C	YDL182W	0.3
YBR058C	YDR388W	0.44
YBR058C	YEL030W	0.5
YBR058C	YGL106W	0.72
YBR058C	YIL148W	0.33
YBR058C	YPL085W	0.68
YBR060C	YBL002W	0.81
YBR060C	YBL003C	0.82
YBR060C	YBR009C	0.64
YBR060C	YDR174W	0.64
YBR060C	YHR118C	0.97
YBR060C	YLL004W	0.99
YBR060C	YML065W	0.99
YBR060C	YOR294W	0.34
YBR060C	YPL001W	0.97
YBR060C	YPR162C	0.99
YBR062C	YMR083W	0.4
YBR067C	YER151C	0.77
YBR072W	YBR127C	0.77
YBR072W	YJL047C	0.29
YBR072W	YMR083W	0.4
YBR072W	YOR159C	0.29
YBR072W	YPR056W	0.29
YBR079C	YAL016W	0.49
YBR079C	YDR429C	0.99
YBR079C	YER025W	0.99
YBR079C	YGL106W	0.56
YBR079C	YJR007W	0.99
YBR079C	YJR045C	0.61
YBR079C	YLR192C	0.99
YBR079C	YLR259C	0.64
YBR079C	YMR146C	0.97
YBR079C	YMR186W	0.3
YBR079C	YMR309C	0.97
YBR079C	YNL244C	0.77
YBR079C	YOR361C	0.99
YBR079C	YPR041W	0.99
YBR079C	YPR116W	0.34
YBR081C	YBR198C	0.88
YBR081C	YLR055C	0.99
YBR081C	YMR223W	0.5
YBR081C	YOL148C	0.84
YBR082C	YDR059C	0.83
YBR082C	YER068W	0.33
YBR082C	YKL010C	0.98
YBR082C	YOR294W	0.32
YBR084W	YDL130W	0.29
YBR087W	YBR010W	0.34
YBR087W	YCL016C	0.34
YBR087W	YDR087C	0.34
YBR087W	YDR171W	0.32
YBR087W	YEL026W	0.45
YBR087W	YJR068W	0.45
YBR087W	YLR150W	0.45
YBR087W	YLR223C	0.36
YBR087W	YML105C	0.45
YBR087W	YNL290W	0.82
YBR087W	YOR217W	0.98
YBR094W	YEL015W	0.96
YBR095C	YAL013W	0.87
YBR095C	YIL084C	0.99
YBR095C	YMR263W	0.97
YBR095C	YNL097C	0.99
YBR095C	YNL330C	0.96
YBR095C	YOL004W	0.99
YBR095C	YPL139C	0.96
YBR095C	YPL181W	0.99
YBR101C	YBR115C	0.99
YBR103W	YCR033W	0.99
YBR103W	YDR155C	0.87
YBR103W	YIL112W	0.97
YBR103W	YKR029C	0.98
YBR107C	YBR211C	0.87
YBR107C	YDR254W	0.99
YBR107C	YDR318W	0.44
YBR107C	YGR179C	0.64
YBR107C	YJR135C	0.64
YBR107C	YLR315W	0.87
YBR107C	YPL018W	0.99
YBR107C	YPR046W	0.51
YBR108W	YCR009C	0.77
YBR108W	YDR388W	0.92
YBR108W	YGR086C	0.29
YBR108W	YPL004C	0.3
YBR109C	YGL242C	0.39
YBR109C	YMR109W	0.98
YBR109C	YMR315W	0.39
YBR119W	YER029C	0.94
YBR119W	YGR013W	0.99
YBR119W	YGR074W	0.94
YBR119W	YIL061C	0.97
YBR119W	YKL012W	0.99
YBR119W	YLR147C	0.72
YBR119W	YLR275W	0.94
YBR119W	YML046W	0.99
YBR123C	YDR362C	0.97
YBR123C	YGR047C	0.99
YBR123C	YOR110W	0.99
YBR123C	YPL007C	0.86
YBR125C	YDR071C	0.94
YBR127C	YDL185W	0.99
YBR127C	YDR328C	0.3
YBR127C	YEL051W	0.99
YBR127C	YGR020C	0.96
YBR127C	YHR039C-B	0.94
YBR127C	YJR033C	0.74
YBR127C	YPR036W	0.88
YBR130C	YAL029C	0.7
YBR130C	YBR109C	0.59
YBR130C	YGL106W	0.94
YBR130C	YKL130C	0.59
YBR131W	YGL124C	0.99
YBR135W	YDR099W	0.29
YBR135W	YJL138C	0.3
YBR135W	YLL050C	0.39
YBR135W	YLR079W	0.8
YBR135W	YLR109W	0.39
YBR135W	YNL209W	0.3
YBR139W	YDR087C	0.3
YBR139W	YER062C	0.4
YBR139W	YHR064C	0.3
YBR148W	YER006W	0.29
YBR148W	YHR121W	0.3
YBR149W	YBL005W	0.42
YBR150C	YLR106C	0.32
YBR154C	YDL115C	0.97
YBR154C	YDL140C	0.97
YBR154C	YDL150W	0.94
YBR154C	YDR156W	0.68
YBR154C	YFL023W	0.94
YBR154C	YGL043W	0.55
YBR154C	YGL070C	0.97
YBR154C	YGR005C	0.76
YBR154C	YGR063C	0.89
YBR154C	YGR186W	0.76
YBR154C	YIL021W	0.97
YBR154C	YJL140W	0.76
YBR154C	YJL148W	0.94
YBR154C	YLR200W	0.68
YBR154C	YNL113W	0.93
YBR154C	YNL248C	0.94
YBR154C	YOL005C	0.97
YBR154C	YOR151C	0.76
YBR154C	YOR210W	0.97
YBR154C	YOR224C	0.9
YBR154C	YOR340C	0.97
YBR154C	YOR341W	0.97
YBR154C	YPL129W	0.93
YBR154C	YPR110C	0.97
YBR154C	YPR187W	0.48
YBR155W	YJR031C	0.39
YBR155W	YKR048C	0.29
YBR155W	YMR186W	0.74
YBR155W	YNL209W	0.29
YBR159W	YAL023C	0.32
YBR159W	YBL060W	0.51
YBR159W	YDR174W	0.86
YBR159W	YDR381W	0.51
YBR159W	YGL008C	0.32
YBR159W	YIL105C	0.68
YBR159W	YJL123C	0.92
YBR159W	YJR065C	0.53
YBR159W	YLL050C	0.3
YBR159W	YLR314C	0.33
YBR159W	YLR429W	0.91
YBR159W	YNL055C	0.32
YBR159W	YNR035C	0.33
YBR159W	YOR233W	0.33
YBR167C	YHR062C	0.98
YBR167C	YNL221C	0.82
YBR167C	YNL246W	0.34
YBR169C	YDR171W	0.99
YBR169C	YNL209W	0.66
YBR173C	YER012W	0.83
YBR173C	YER094C	0.85
YBR173C	YGL011C	0.99
YBR173C	YGL096W	0.31
YBR173C	YGR135W	0.99
YBR173C	YGR253C	0.99
YBR173C	YKL206C	0.99
YBR173C	YKR054C	0.31
YBR173C	YLR199C	0.99
YBR173C	YML092C	0.78
YBR173C	YMR314W	0.66
YBR173C	YOL038W	0.78
YBR173C	YOR157C	0.76
YBR173C	YOR362C	0.99
YBR175W	YBR258C	0.3
YBR175W	YDR469W	0.48
YBR175W	YHR029C	0.58
YBR175W	YHR119W	0.99
YBR175W	YJR009C	0.45
YBR175W	YJR094W-A	0.66
YBR175W	YKL018W	0.99
YBR175W	YLR015W	0.99
YBR175W	YLR150W	0.54
YBR175W	YMR186W	0.64
YBR175W	YPL138C	0.75
YBR187W	YDR381W	0.82
YBR187W	YDR412W	0.59
YBR187W	YOL041C	0.84
YBR187W	YOR294W	0.94
YBR187W	YPL217C	0.92
YBR187W	YPR112C	0.9
YBR193C	YBL082C	0.32
YBR193C	YBR253W	0.69
YBR193C	YDR308C	0.97
YBR193C	YER022W	0.58
YBR193C	YGL151W	0.93
YBR193C	YGR116W	0.32
YBR193C	YHR058C	0.94
YBR193C	YLR150W	0.33
YBR193C	YMR112C	0.91
YBR193C	YNL236W	0.97
YBR193C	YNR010W	0.31
YBR193C	YOL051W	0.68
YBR193C	YOR174W	0.95
YBR193C	YOR192C	0.32
YBR193C	YPR070W	0.98
YBR193C	YPR168W	0.31
YBR194W	YPR152C	0.99
YBR195C	YML102W	0.94
YBR195C	YPR018W	0.99
YBR197C	YLR423C	0.34
YBR198C	YDR145W	0.99
YBR198C	YDR167W	0.88
YBR198C	YGL112C	0.99
YBR198C	YGR274C	0.99
YBR198C	YML015C	0.99
YBR198C	YMR005W	0.96
YBR198C	YMR227C	0.99
YBR198C	YMR236W	0.93
YBR198C	YOL148C	0.29
YBR198C	YPL011C	0.99
YBR198C	YPL254W	0.83
YBR211C	YGR179C	0.99
YBR211C	YLR315W	0.58
YBR211C	YPL018W	0.99
YBR212W	YDR099W	0.41
YBR212W	YDR304C	0.4
YBR212W	YHR064C	0.3
YBR212W	YIR037W	0.4
YBR212W	YNL135C	0.43
YBR212W	YPL037C	0.29
YBR215W	YDR381W	0.83
YBR215W	YOR038C	0.74
YBR218C	YBR109C	0.64
YBR218C	YGL062W	0.99
YBR218C	YGL106W	0.64
YBR218C	YNL079C	0.36
YBR225W	YGL197W	0.82
YBR225W	YLR310C	0.84
YBR229C	YDR221W	0.99
YBR231C	YDR190C	0.94
YBR231C	YDR334W	0.99
YBR231C	YDR485C	0.99
YBR231C	YGR002C	0.99
YBR231C	YJL081C	0.99
YBR231C	YLR385C	0.97
YBR231C	YLR399C	0.99
YBR231C	YNL107W	0.64
YBR231C	YPL235W	0.99
YBR234C	YDL029W	0.99
YBR234C	YIL062C	0.99
YBR234C	YJR065C	0.93
YBR234C	YKL013C	0.99
YBR234C	YLR370C	0.99
YBR234C	YLR429W	0.66
YBR234C	YNR035C	0.98
YBR245C	YFR013W	0.99
YBR245C	YGL133W	0.64
YBR245C	YLR095C	0.64
YBR245C	YOL006C	0.3
YBR245C	YOR304W	0.84
YBR247C	YBL003C	0.7
YBR247C	YBL075C	0.44
YBR247C	YDR174W	0.43
YBR247C	YDR346C	0.58
YBR247C	YKL143W	0.99
YBR247C	YNL055C	0.36
YBR249C	YKL056C	0.71
YBR251W	YBR146W	0.99
YBR251W	YDR041W	0.98
YBR251W	YDR175C	0.99
YBR251W	YDR337W	0.94
YBR251W	YDR347W	0.87
YBR251W	YGL129C	0.99
YBR251W	YGR165W	0.99
YBR251W	YHL004W	0.99
YBR251W	YIL093C	0.99
YBR251W	YJR101W	0.69
YBR251W	YJR113C	0.94
YBR251W	YKL155C	0.97
YBR251W	YNL137C	0.97
YBR251W	YNL242W	0.47
YBR251W	YNL306W	0.47
YBR251W	YPL118W	0.99
YBR251W	YPL240C	0.99
YBR253W	YDR308C	0.68
YBR253W	YER022W	0.99
YBR253W	YGL025C	0.27
YBR253W	YGL127C	0.28
YBR253W	YHR041C	0.83
YBR253W	YHR058C	0.71
YBR253W	YOR174W	0.6
YBR253W	YPR070W	0.68
YBR253W	YPR168W	0.27
YBR260C	YGR196C	0.97
YBR264C	YAR010C	0.84
YBR267W	YKR048C	0.99
YBR268W	YDL202W	0.98
YBR268W	YNL185C	0.99
YBR278W	YCL032W	0.73
YBR278W	YDR121W	0.85
YBR278W	YDR381W	0.65
YBR278W	YMR224C	0.98
YBR278W	YNL262W	0.99
YBR278W	YPR175W	0.99
YBR279W	YAL036C	0.54
YBR279W	YGL207W	0.99
YBR279W	YGL244W	0.97
YBR279W	YIL035C	0.99
YBR279W	YLL063C	0.51
YBR279W	YLR418C	0.96
YBR279W	YML069W	0.99
YBR279W	YOL145C	0.99
YBR279W	YOR040W	0.51
YBR279W	YOR123C	0.99
YBR281C	YIL173W	0.45
YBR288C	YGR261C	0.99
YCL010C	YDR176W	0.8
YCL010C	YDR448W	0.97
YCL010C	YOL148C	0.98
YCL010C	YPL254W	0.37
YCL011C	YDR138W	0.42
YCL011C	YDR381W	0.99
YCL011C	YHR167W	0.99
YCL011C	YML062C	0.99
YCL011C	YNL139C	0.82
YCL014W	YBR155W	0.29
YCL014W	YDR087C	0.3
YCL014W	YDR099W	0.29
YCL014W	YDR388W	0.41
YCL014W	YEL026W	0.4
YCL014W	YFR053C	0.29
YCL014W	YGL245W	0.4
YCL014W	YHR064C	0.3
YCL014W	YJL052W	0.29
YCL014W	YKR048C	0.29
YCL014W	YLR058C	0.29
YCL014W	YML010W	0.29
YCL014W	YMR186W	0.41
YCL014W	YNL209W	0.3
YCL016C	YHR191C	0.98
YCL016C	YMR078C	0.78
YCL016C	YPL023C	0.32
YCL017C	YKR064W	0.33
YCL024W	YKR048C	0.99
YCL029C	YDR466W	0.32
YCL029C	YGL245W	0.33
YCL029C	YMR019W	0.7
YCL029C	YMR134W	0.33
YCL031C	YGR090W	0.99
YCL032W	YBR185C	0.34
YCL032W	YGL157W	0.99
YCR002C	YCR009C	0.4
YCR002C	YDL225W	0.97
YCR002C	YDR507C	0.55
YCR002C	YHR107C	0.99
YCR002C	YJR076C	0.99
YCR002C	YLR314C	0.99
YCR005C	YOR323C	0.59
YCR008W	YBR109C	0.3
YCR008W	YCR009C	0.29
YCR008W	YDL053C	0.29
YCR008W	YDR129C	0.3
YCR008W	YDR388W	0.41
YCR008W	YER025W	0.29
YCR008W	YGL106W	0.74
YCR008W	YGR086C	0.41
YCR008W	YKR081C	0.29
YCR008W	YLR175W	0.3
YCR008W	YLR197W	0.29
YCR008W	YLR305C	0.74
YCR008W	YLR429W	0.74
YCR008W	YMR229C	0.3
YCR008W	YNL106C	0.77
YCR008W	YOR326W	0.3
YCR008W	YPL004C	0.29
YCR008W	YPR171W	0.29
YCR009C	YDR381W	0.31
YCR009C	YDR388W	0.99
YCR009C	YGR086C	0.54
YCR009C	YLR429W	0.94
YCR009C	YPL249C	0.98
YCR020C-A	YEL053C	0.99
YCR020C-A	YPR051W	0.99
YCR020W-B	YAL017W	0.77
YCR020W-B	YAL062W	0.63
YCR020W-B	YBL019W	0.43
YCR020W-B	YBR115C	0.3
YCR020W-B	YCR052W	0.77
YCR020W-B	YDL147W	0.77
YCR020W-B	YDR520C	0.4
YCR020W-B	YFR037C	0.98
YCR020W-B	YGL207W	0.3
YCR020W-B	YGR275W	0.98
YCR020W-B	YIL033C	0.41
YCR020W-B	YIL126W	0.98
YCR020W-B	YKR008W	0.74
YCR020W-B	YLR033W	0.84
YCR020W-B	YLR321C	0.98
YCR020W-B	YLR357W	0.98
YCR020W-B	YML127W	0.98
YCR020W-B	YMR033W	0.84
YCR020W-B	YMR091C	0.97
YCR020W-B	YOL070C	0.3
YCR020W-B	YOR115C	0.39
YCR020W-B	YPR034W	0.97
YCR030C	YBL047C	0.67
YCR033W	YIL112W	0.76
YCR033W	YKR029C	0.59
YCR043C	YAL023C	0.53
YCR043C	YBL002W	0.76
YCR043C	YBL075C	0.39
YCR043C	YBR009C	0.76
YCR043C	YCR009C	0.76
YCR043C	YDL053C	0.45
YCR043C	YDL095W	0.74
YCR043C	YDR174W	0.88
YCR043C	YDR381W	0.87
YCR043C	YDR388W	0.41
YCR043C	YEL036C	0.53
YCR043C	YLR429W	0.9
YCR043C	YPL146C	0.83
YCR047C	YBR049C	0.77
YCR052W	YFR037C	0.99
YCR052W	YGR275W	0.96
YCR052W	YIL126W	0.99
YCR052W	YKR008W	0.57
YCR052W	YLR321C	0.97
YCR052W	YLR357W	0.99
YCR052W	YMR033W	0.99
YCR052W	YMR091C	0.99
YCR052W	YPR034W	0.99
YCR058C	YJL069C	0.95
YCR058C	YLR129W	0.84
YCR058C	YLR222C	0.98
YCR058C	YLR409C	0.98
YCR060W	YDR190C	0.99
YCR060W	YHR034C	0.99
YCR060W	YMR309C	0.99
YCR060W	YOR310C	0.63
YCR060W	YPL235W	0.99
YCR066W	YGL058W	0.97
YCR071C	YDR405W	0.77
YCR071C	YGR076C	0.47
YCR071C	YLR439W	0.99
YCR071C	YMR024W	0.86
YCR071C	YNL284C	0.63
YCR071C	YOR361C	0.44
YCR071C	YPL173W	0.98
YCRX13W	YBR058C	0.3
YCRX13W	YER064C	0.4
YCRX13W	YLR257W	0.29
YCR076C	YER094C	0.65
YCR077C	YER112W	0.97
YCR077C	YER146W	0.97
YCR077C	YJL124C	0.99
YCR077C	YMR186W	0.51
YCR077C	YNL147W	0.6
YCR079W	YLL022C	0.37
YCR079W	YOR323C	0.99
YCR081W	YDR308C	0.34
YCR081W	YDR443C	0.43
YCR081W	YGL127C	0.34
YCR081W	YPL042C	0.36
YCR084C	YDL126C	0.66
YCR084C	YKL213C	0.58
YCR086W	YDR388W	0.74
YCR086W	YDR439W	0.65
YCR086W	YGR126W	0.4
YCR086W	YLL029W	0.3
YCR087C-A	YBL003C	0.34
YCR087C-A	YBR010W	0.34
YCR087C-A	YLL004W	0.41
YCR087C-A	YML065W	0.34
YCR090C	YML105C	0.39
YDL002C	YBL003C	0.59
YDL002C	YDR190C	0.79
YDL002C	YER092W	0.97
YDL002C	YFL013C	0.99
YDL002C	YGL150C	0.9
YDL002C	YJL081C	0.99
YDL002C	YLR052W	0.99
YDL002C	YOR141C	0.99
YDL002C	YPL235W	0.99
YDL003W	YFL008W	0.99
YDL003W	YJL074C	0.99
YDL007W	YDL147W	0.99
YDL007W	YDR363W-A	0.97
YDL007W	YDR394W	0.65
YDL007W	YER021W	0.99
YDL007W	YFR004W	0.99
YDL007W	YFR010W	0.99
YDL007W	YFR052W	0.99
YDL007W	YGL048C	0.99
YDL007W	YHR027C	0.99
YDL007W	YHR200W	0.99
YDL007W	YIL075C	0.99
YDL007W	YKL145W	0.88
YDL007W	YOR117W	0.99
YDL007W	YOR259C	0.76
YDL007W	YOR261C	0.99
YDL013W	YBR054W	0.29
YDL013W	YER116C	0.74
YDL014W	YLR197W	0.98
YDL014W	YLR369W	0.29
YDL014W	YOR310C	0.66
YDL014W	YOR381W	0.39
YDL017W	YLR429W	0.29
YDL019C	YAL026C	0.82
YDL019C	YAR044W	0.84
YDL019C	YBL003C	0.8
YDL019C	YBR079C	0.8
YDL019C	YDR381W	0.36
YDL019C	YGL137W	0.41
YDL019C	YJL207C	0.36
YDL031W	YDR388W	0.34
YDL031W	YGL245W	0.45
YDL031W	YHR154W	0.64
YDL036C	YDL007W	0.68
YDL036C	YHR200W	0.61
YDL040C	YBR189W	0.53
YDL040C	YDL014W	0.86
YDL040C	YDL031W	0.98
YDL040C	YDR381W	0.98
YDL040C	YHR013C	0.94
YDL040C	YLR175W	0.99
YDL040C	YLR197W	0.99
YDL040C	YMR229C	0.98
YDL040C	YOR253W	0.99
YDL042C	YDR227W	0.99
YDL042C	YJL076W	0.97
YDL042C	YNL113W	0.77
YDL042C	YOR116C	0.37
YDL042C	YOR210W	0.58
YDL043C	YAL032C	0.99
YDL043C	YCR063W	0.68
YDL043C	YDL030W	0.87
YDL043C	YDR174W	0.66
YDL043C	YDR381W	0.68
YDL043C	YDR482C	0.7
YDL043C	YER029C	0.63
YDL043C	YGL174W	0.36
YDL043C	YGR074W	0.66
YDL043C	YGR129W	0.37
YDL043C	YJL203W	0.99
YDL043C	YLR147C	0.71
YDL043C	YLR150W	0.75
YDL043C	YLR275W	0.64
YDL043C	YML049C	0.99
YDL043C	YMR240C	0.99
YDL043C	YMR288W	0.99
YDL043C	YPL151C	0.99
YDL044C	YDR400W	0.33
YDL044C	YLR139C	0.95
YDL053C	YHR121W	0.99
YDL054C	YOR315W	0.45
YDL055C	YJL034W	0.36
YDL055C	YKR048C	0.4
YDL055C	YOR257W	0.48
YDL056W	YLR182W	0.99
YDL060W	YBR189W	0.44
YDL060W	YCR087C-A	0.82
YDL060W	YDL014W	0.64
YDL060W	YDR381W	0.84
YDL060W	YER131W	0.86
YDL060W	YHR089C	0.81
YDL060W	YIL095W	0.64
YDL060W	YLR150W	0.75
YDL060W	YLR435W	0.94
YDL060W	YNL308C	0.73
YDL060W	YOR198C	0.9
YDL060W	YPL146C	0.64
YDL070W	YBL003C	0.59
YDL070W	YDR381W	0.7
YDL070W	YLR399C	0.97
YDL074C	YAL001C	0.64
YDL074C	YPL055C	0.96
YDL076C	YBR095C	0.51
YDL076C	YOL004W	0.3
YDL078C	YAL001C	0.29
YDL078C	YDR304C	0.4
YDL078C	YHR121W	0.29
YDL078C	YKR025W	0.3
YDL078C	YML105C	0.4
YDL078C	YNL113W	0.39
YDL078C	YOR207C	0.3
YDL087C	YBR119W	0.9
YDL087C	YGL238W	0.48
YDL087C	YGR013W	0.77
YDL087C	YGR074W	0.59
YDL087C	YIL061C	0.64
YDL087C	YKL012W	0.99
YDL087C	YLR147C	0.48
YDL092W	YDL051W	0.88
YDL092W	YDR381W	0.54
YDL092W	YKL122C	0.99
YDL092W	YML105C	0.99
YDL092W	YPL210C	0.98
YDL092W	YPL243W	0.99
YDL092W	YPR088C	0.99
YDL095W	YAR010C	0.53
YDL095W	YBL002W	0.76
YDL095W	YBL003C	0.29
YDL095W	YBL075C	0.9
YDL095W	YBR009C	0.58
YDL095W	YBR171W	0.33
YDL095W	YBR283C	0.33
YDL095W	YDL022W	0.33
YDL095W	YDR129C	0.72
YDL095W	YDR174W	0.76
YDL095W	YDR388W	0.9
YDL095W	YEL002C	0.33
YDL095W	YGL008C	0.94
YDL095W	YGL245W	0.32
YDL095W	YGR266W	0.32
YDL095W	YJL117W	0.33
YDL095W	YJR009C	0.3
YDL095W	YLR150W	0.83
YDL095W	YLR429W	0.98
YDL095W	YMR083W	0.33
YDL095W	YNL055C	0.84
YDL095W	YOR093C	0.32
YDL095W	YOR153W	0.51
YDL095W	YPL004C	0.48
YDL095W	YPL226W	0.75
YDL097C	YAL001C	0.49
YDL097C	YAL019W	0.63
YDL097C	YAL042W	0.28
YDL097C	YBL017C	0.55
YDL097C	YDL007W	0.99
YDL097C	YDL147W	0.97
YDL097C	YDL215C	0.43
YDL097C	YDR180W	0.34
YDL097C	YDR363W-A	0.97
YDL097C	YDR394W	0.55
YDL097C	YDR427W	0.97
YDL097C	YER021W	0.99
YDL097C	YFR004W	0.99
YDL097C	YFR010W	0.99
YDL097C	YFR052W	0.94
YDL097C	YGL048C	0.99
YDL097C	YGL095C	0.3
YDL097C	YGR232W	0.99
YDL097C	YHR027C	0.99
YDL097C	YHR200W	0.99
YDL097C	YIL075C	0.99
YDL097C	YKL027W	0.3
YDL097C	YKL145W	0.99
YDL097C	YLR421C	0.99
YDL097C	YOR117W	0.99
YDL097C	YOR259C	0.99
YDL097C	YOR261C	0.97
YDL097C	YPL082C	0.55
YDL097C	YPR108W	0.99
YDL100C	YAL017W	0.88
YDL100C	YBR069C	0.69
YDL100C	YDR451C	0.34
YDL100C	YER083C	0.34
YDL103C	YGL245W	0.48
YDL105W	YBL003C	0.83
YDL105W	YDL148C	0.67
YDL105W	YDR288W	0.65
YDL105W	YEL019C	0.83
YDL105W	YOL034W	0.51
YDL105W	YPL146C	0.59
YDL105W	YPR169W	0.59
YDL108W	YDR460W	0.99
YDL108W	YPR056W	0.99
YDL115C	YDL140C	0.99
YDL115C	YDR404C	0.99
YDL115C	YGL070C	0.94
YDL115C	YIL021W	0.99
YDL115C	YJL140W	0.99
YDL115C	YOL005C	0.94
YDL115C	YOR151C	0.99
YDL115C	YOR210W	0.63
YDL116W	YGL092W	0.86
YDL122W	YDR291W	0.3
YDL122W	YER013W	0.28
YDL122W	YPL089C	0.3
YDL125C	YDR388W	0.3
YDL126C	YBR170C	0.99
YDL126C	YBR273C	0.36
YDL126C	YGR048W	0.99
YDL126C	YMR067C	0.99
YDL134C	YER032W	0.3
YDL134C	YGL190C	0.99
YDL134C	YGL251C	0.3
YDL134C	YKL203C	0.36
YDL134C	YLR429W	0.66
YDL134C	YML109W	0.93
YDL134C	YMR273C	0.99
YDL134C	YOR386W	0.99
YDL134C	YPL004C	0.66
YDL139C	YDR172W	0.29
YDL140C	YDR289C	0.86
YDL140C	YDR404C	0.99
YDL140C	YGL043W	0.99
YDL140C	YGL070C	0.94
YDL140C	YGR005C	0.99
YDL140C	YGR186W	0.94
YDL140C	YIL021W	0.99
YDL140C	YJL140W	0.99
YDL140C	YML010W	0.97
YDL140C	YOL005C	0.97
YDL140C	YOR151C	0.99
YDL140C	YOR210W	0.97
YDL140C	YPR187W	0.99
YDL141W	YDR087C	0.3
YDL141W	YEL026W	0.4
YDL143W	YDR087C	0.34
YDL143W	YDR188W	0.45
YDL143W	YGL121C	0.45
YDL143W	YGR086C	0.34
YDL143W	YIL142W	0.45
YDL143W	YKL054C	0.36
YDL143W	YKL142W	0.74
YDL143W	YOL004W	0.31
YDL143W	YPL004C	0.31
YDL145C	YDR238C	0.99
YDL145C	YFR051C	0.99
YDL145C	YGL137W	0.99
YDL145C	YIL076W	0.99
YDL145C	YNL287W	0.99
YDL145C	YPL010W	0.99
YDL147W	YAL001C	0.56
YDL147W	YAL019W	0.57
YDL147W	YAL042W	0.34
YDL147W	YBL054W	0.5
YDL147W	YBR080C	0.64
YDL147W	YCR032W	0.59
YDL147W	YDL013W	0.36
YDL147W	YDR108W	0.28
YDL147W	YDR320C	0.38
YDL147W	YDR363W-A	0.97
YDL147W	YDR394W	0.93
YDL147W	YDR427W	0.99
YDL147W	YER021W	0.99
YDL147W	YER151C	0.56
YDL147W	YFR004W	0.99
YDL147W	YFR010W	0.97
YDL147W	YFR052W	0.99
YDL147W	YGL048C	0.99
YDL147W	YGR232W	0.99
YDL147W	YHR027C	0.99
YDL147W	YHR170W	0.86
YDL147W	YHR200W	0.94
YDL147W	YIL075C	0.99
YDL147W	YJL080C	0.56
YDL147W	YKL145W	0.99
YDL147W	YLL040C	0.34
YDL147W	YLR421C	0.93
YDL147W	YOR117W	0.89
YDL147W	YOR259C	0.93
YDL147W	YOR261C	0.99
YDL147W	YPL242C	0.51
YDL147W	YPR003C	0.6
YDL147W	YPR108W	0.99
YDL150W	YDR045C	0.84
YDL150W	YJL011C	0.98
YDL150W	YKL144C	0.43
YDL150W	YKL179C	0.4
YDL150W	YKR025W	0.97
YDL150W	YNL113W	0.96
YDL150W	YNL151C	0.98
YDL150W	YNR003C	0.95
YDL150W	YOR116C	0.96
YDL150W	YOR207C	0.98
YDL150W	YOR210W	0.77
YDL150W	YOR224C	0.39
YDL150W	YPR110C	0.98
YDL150W	YPR187W	0.64
YDL150W	YPR190C	0.98
YDL155W	YBR135W	0.83
YDL155W	YBR160W	0.99
YDL155W	YLR079W	0.86
YDL179W	YGR275W	0.29
YDL179W	YLR357W	0.29
YDL181W	YDL130W-A	0.4
YDL181W	YGL106W	0.3
YDL181W	YOR159C	0.32
YDL182W	YBL086C	0.91
YDL182W	YBR189W	0.81
YDL182W	YDL131W	0.93
YDL182W	YDR174W	0.38
YDL182W	YDR381W	0.38
YDL182W	YDR500C	0.29
YDL182W	YER122C	0.91
YDL182W	YGL014W	0.36
YDL182W	YIL103W	0.85
YDL182W	YJR094W-A	0.38
YDL182W	YKR062W	0.53
YDL182W	YLR150W	0.85
YDL182W	YMR229C	0.36
YDL182W	YNL132W	0.84
YDL182W	YPR067W	0.8
YDL185W	YEL051W	0.4
YDL185W	YGR020C	0.93
YDL185W	YHR039C-B	0.97
YDL185W	YPR036W	0.82
YDL188C	YGL190C	0.99
YDL188C	YKL028W	0.6
YDL188C	YKR062W	0.6
YDL188C	YMR273C	0.86
YDL190C	YDL126C	0.99
YDL195W	YLR208W	0.99
YDL201W	YDR165W	0.99
YDL201W	YDR381W	0.48
YDL208W	YBL003C	0.92
YDL208W	YCL059C	0.95
YDL208W	YCR016W	0.52
YDL208W	YDL014W	0.52
YDL208W	YDL213C	0.95
YDL208W	YDR174W	0.92
YDL208W	YDR381C-A	0.52
YDL208W	YGR103W	0.74
YDL208W	YHR072W-A	0.95
YDL208W	YLR150W	0.52
YDL208W	YLR175W	0.98
YDL208W	YMR049C	0.52
YDL208W	YNL308C	0.92
YDL208W	YNR067C	0.52
YDL208W	YOL008W	0.52
YDL216C	YDL147W	0.99
YDL216C	YDR179C	0.88
YDL216C	YDR328C	0.88
YDL220C	YAR019C	0.39
YDL225W	YHR107C	0.99
YDL225W	YJR076C	0.99
YDL225W	YLR314C	0.99
YDL235C	YKL114C	0.43
YDL241W	YKL157W	0.76
YDR001C	YBR001C	0.75
YDR001C	YDR099W	0.99
YDR001C	YDR381W	0.41
YDR001C	YER177W	0.99
YDR001C	YPL216W	0.46
YDR005C	YKR025W	0.49
YDR005C	YNL151C	0.44
YDR006C	YGR285C	0.4
YDR006C	YLR192C	0.29
YDR016C	YDR201W	0.99
YDR016C	YGL061C	0.99
YDR016C	YKR037C	0.33
YDR017C	YDR099W	0.99
YDR017C	YGL106W	0.63
YDR017C	YMR196W	0.75
YDR017C	YMR308C	0.61
YDR017C	YOR326W	0.99
YDR022C	YLR423C	0.99
YDR026C	YJL148W	0.43
YDR026C	YNL113W	0.62
YDR026C	YNL248C	0.74
YDR026C	YPL174C	0.39
YDR043C	YIL035C	0.3
YDR044W	YAR010C	0.82
YDR044W	YBL002W	0.74
YDR044W	YBL003C	0.3
YDR044W	YBL075C	0.39
YDR044W	YBR009C	0.29
YDR044W	YCL043C	0.39
YDR044W	YDR174W	0.77
YDR044W	YDR385W	0.29
YDR044W	YEL030W	0.4
YDR044W	YGR086C	0.31
YDR044W	YGR087C	0.39
YDR044W	YOR093C	0.4
YDR044W	YOR257W	0.3
YDR049W	YDL126C	0.99
YDR049W	YKL204W	0.94
YDR049W	YOL139C	0.77
YDR051C	YLR024C	0.4
YDR052C	YBL003C	0.4
YDR052C	YBR010W	0.29
YDR052C	YDR388W	0.3
YDR054C	YAL026C	0.31
YDR054C	YBR026C	0.31
YDR054C	YBR280C	0.43
YDR054C	YDL132W	0.99
YDR054C	YDL215C	0.31
YDR054C	YDR328C	0.99
YDR054C	YFL029C	0.54
YDR054C	YGL173C	0.99
YDR054C	YGL252C	0.95
YDR054C	YIL148W	0.52
YDR054C	YJL047C	0.99
YDR054C	YJR090C	0.99
YDR054C	YKR009C	0.35
YDR054C	YOL063C	0.72
YDR054C	YPR138C	0.34
YDR054C	YPR164W	0.72
YDR060W	YMR229C	0.99
YDR060W	YOR206W	0.99
YDR069C	YEL041W	0.52
YDR069C	YJR001W	0.52
YDR069C	YKL028W	0.52
YDR069C	YOR177C	0.52
YDR071C	YBL056W	0.99
YDR071C	YER089C	0.66
YDR074W	YBR126C	0.99
YDR074W	YML100W	0.97
YDR074W	YMR261C	0.97
YDR075W	YBL002W	0.82
YDR075W	YBL003C	0.86
YDR075W	YDR293C	0.99
YDR075W	YGR063C	0.64
YDR075W	YML010W	0.99
YDR075W	YNL201C	0.99
YDR087C	YLR249W	0.29
YDR091C	YDL130W	0.32
YDR091C	YJL005W	0.32
YDR091C	YJR067C	0.91
YDR091C	YLR150W	0.32
YDR091C	YLR192C	0.91
YDR091C	YNL260C	0.8
YDR092W	YGL087C	0.99
YDR092W	YMR140W	0.59
YDR097C	YOL090W	0.94
YDR099W	YER177W	0.99
YDR099W	YNR047W	0.6
YDR099W	YOR257W	0.67
YDR101C	YDR168W	0.3
YDR101C	YJL122W	0.97
YDR101C	YMR308C	0.99
YDR103W	YDR148C	0.29
YDR103W	YEL023C	0.29
YDR111C	YDR087C	0.29
YDR111C	YEL030W	0.39
YDR111C	YER147C	0.29
YDR118W	YHR166C	0.45
YDR118W	YLR102C	0.45
YDR120C	YLR309C	0.82
YDR121W	YNL262W	0.99
YDR128W	YBL075C	0.32
YDR128W	YOR093C	0.45
YDR138W	YDL084W	0.53
YDR138W	YHR167W	0.98
YDR138W	YML062C	0.93
YDR138W	YNL004W	0.62
YDR138W	YNL139C	0.99
YDR139C	YDL093W	0.36
YDR139C	YNL281W	0.31
YDR139C	YOR100C	0.36
YDR139C	YOR216C	0.36
YDR141C	YNL297C	0.4
YDR141C	YPL037C	0.3
YDR145W	YBR081C	0.99
YDR145W	YDR167W	0.99
YDR145W	YDR176W	0.99
YDR145W	YGL066W	0.7
YDR145W	YGL112C	0.94
YDR145W	YGR130C	0.55
YDR145W	YGR274C	0.94
YDR145W	YML015C	0.99
YDR145W	YMR005W	0.94
YDR145W	YMR227C	0.92
YDR145W	YMR236W	0.97
YDR145W	YPL011C	0.94
YDR147W	YHR087W	0.68
YDR148C	YIL125W	0.98
YDR152W	YGR173W	0.99
YDR152W	YIL152W	0.75
YDR153C	YGL213C	0.64
YDR153C	YJL033W	0.55
YDR153C	YKL023W	0.66
YDR153C	YLR398C	0.94
YDR153C	YPR189W	0.75
YDR155C	YBR109C	0.59
YDR156W	YJL148W	0.94
YDR156W	YNL248C	0.94
YDR156W	YOR210W	0.94
YDR156W	YOR340C	0.99
YDR156W	YOR341W	0.99
YDR156W	YPR010C	0.99
YDR156W	YPR110C	0.99
YDR165W	YFR053C	0.66
YDR167W	YBR081C	0.74
YDR167W	YDR176W	0.98
YDR167W	YDR448W	0.8
YDR167W	YGL066W	0.57
YDR167W	YGL112C	0.98
YDR167W	YGR274C	0.98
YDR167W	YLR399C	0.74
YDR167W	YMR005W	0.93
YDR167W	YMR227C	0.77
YDR167W	YOL148C	0.98
YDR167W	YOR207C	0.3
YDR167W	YPL011C	0.3
YDR167W	YPL254W	0.3
YDR168W	YDR463W	0.64
YDR171W	YJR148W	0.99
YDR171W	YPR035W	0.62
YDR172W	YBR143C	0.99
YDR172W	YEL037C	0.28
YDR172W	YML005W	0.33
YDR172W	YMR230W	0.34
YDR172W	YOL011W	0.33
YDR174W	YDR381W	0.62
YDR174W	YHR193C	0.35
YDR176W	YBR081C	0.78
YDR176W	YDR174W	0.66
YDR176W	YDR208W	0.31
YDR176W	YDR448W	0.99
YDR176W	YGL112C	0.99
YDR176W	YGR252W	0.99
YDR176W	YMR223W	0.87
YDR176W	YOL148C	0.86
YDR176W	YPL047W	0.42
YDR176W	YPL254W	0.59
YDR179C	YAL047C	0.35
YDR179C	YDL147W	0.99
YDR179C	YDR328C	0.87
YDR179C	YMR025W	0.99
YDR179C	YOL117W	0.64
YDR190C	YDR334W	0.97
YDR190C	YDR485C	0.97
YDR190C	YGR002C	0.87
YDR190C	YHR034C	0.99
YDR190C	YOR141C	0.97
YDR190C	YPL235W	0.99
YDR195W	YDR381W	0.38
YDR195W	YGR156W	0.99
YDR195W	YJR093C	0.84
YDR195W	YKL018W	0.99
YDR195W	YKL059C	0.99
YDR195W	YLR115W	0.99
YDR201W	YGL061C	0.99
YDR201W	YGR113W	0.99
YDR201W	YKL052C	0.99
YDR201W	YKR037C	0.99
YDR201W	YKR083C	0.68
YDR207C	YBL003C	0.55
YDR207C	YDL053C	0.59
YDR207C	YDR381W	0.77
YDR207C	YIL084C	0.48
YDR211W	YER025W	0.99
YDR211W	YGR083C	0.99
YDR211W	YJR007W	0.99
YDR211W	YKR026C	0.99
YDR211W	YLR291C	0.93
YDR211W	YOR260W	0.99
YDR213W	YBR072W	0.34
YDR213W	YML111W	0.65
YDR214W	YMR186W	0.73
YDR221W	YHR193C	0.66
YDR221W	YPL037C	0.66
YDR224C	YBL002W	0.85
YDR224C	YBL003C	0.96
YDR224C	YBR009C	0.6
YDR224C	YGL207W	0.99
YDR224C	YKR048C	0.99
YDR224C	YML069W	0.84
YDR224C	YOL012C	0.95
YDR225W	YBL003C	0.9
YDR225W	YBL046W	0.67
YDR225W	YDR075W	0.97
YDR225W	YGL207W	0.99
YDR225W	YGL241W	0.98
YDR225W	YKR048C	0.99
YDR225W	YML069W	0.99
YDR225W	YNL201C	0.97
YDR233C	YPL154C	0.39
YDR234W	YEL034W	0.77
YDR234W	YGR285C	0.99
YDR234W	YHR064C	0.56
YDR234W	YLL026W	0.99
YDR234W	YLR058C	0.35
YDR234W	YLR249W	0.99
YDR234W	YPL048W	0.98
YDR235W	YBR119W	0.95
YDR235W	YDR240C	0.37
YDR235W	YGR013W	0.82
YDR235W	YIL061C	0.95
YDR235W	YKL012W	0.69
YDR235W	YML046W	0.92
YDR238C	YBL076C	0.3
YDR238C	YBR047W	0.4
YDR238C	YER122C	0.95
YDR238C	YFR051C	0.98
YDR238C	YGL137W	0.98
YDR238C	YIL076W	0.98
YDR238C	YLR051C	0.82
YDR238C	YNL287W	0.97
YDR238C	YOR363C	0.4
YDR238C	YPL010W	0.84
YDR240C	YBR119W	0.96
YDR240C	YDL215C	0.4
YDR240C	YER029C	0.4
YDR240C	YGR013W	0.69
YDR240C	YGR074W	0.75
YDR240C	YIL061C	0.86
YDR240C	YKL012W	0.91
YDR240C	YLR147C	0.85
YDR240C	YLR347C	0.4
YDR240C	YML046W	0.99
YDR240C	YPR182W	0.97
YDR243C	YDR388W	0.99
YDR246W	YDR472W	0.89
YDR246W	YOR115C	0.52
YDR248C	YDR304C	0.4
YDR251W	YDL130W	0.32
YDR251W	YJL052W	0.52
YDR254W	YBR211C	0.82
YDR254W	YJL105W	0.32
YDR254W	YJR135C	0.97
YDR254W	YLR315W	0.93
YDR254W	YNR013C	0.32
YDR254W	YNR062C	0.32
YDR254W	YOL054W	0.52
YDR264C	YDR159W	0.65
YDR272W	YLR043C	0.48
YDR279W	YLR154C	0.48
YDR283C	YDR174W	0.34
YDR283C	YDR181C	0.63
YDR283C	YDR381W	0.65
YDR283C	YGR167W	0.77
YDR283C	YKL101W	0.29
YDR283C	YLL005C	0.4
YDR283C	YLR150W	0.65
YDR283C	YML010W	0.37
YDR283C	YML057W	0.3
YDR283C	YMR255W	0.65
YDR283C	YNL047C	0.65
YDR283C	YNR051C	0.41
YDR283C	YPR052C	0.3
YDR288W	YEL019C	0.66
YDR288W	YOR294W	0.46
YDR289C	YGL246C	0.99
YDR289C	YLR347C	0.99
YDR289C	YNL189W	0.86
YDR289C	YOR048C	0.99
YDR293C	YER033C	0.9
YDR293C	YJL098W	0.97
YDR293C	YKR028W	0.9
YDR295C	YBL058W	0.69
YDR295C	YDL126C	0.66
YDR295C	YNL021W	0.99
YDR295C	YPR179C	0.96
YDR299W	YER127W	0.99
YDR299W	YGR145W	0.91
YDR299W	YJL033W	0.99
YDR299W	YNL132W	0.99
YDR301W	YGR156W	0.82
YDR301W	YJR093C	0.93
YDR301W	YKL059C	0.9
YDR301W	YKR002W	0.99
YDR301W	YLR115W	0.99
YDR301W	YMR033W	0.77
YDR301W	YNL317W	0.99
YDR301W	YOR093C	0.48
YDR301W	YPR107C	0.99
YDR303C	YCR052W	0.99
YDR303C	YDL040C	0.67
YDR303C	YFR037C	0.97
YDR303C	YGR054W	0.47
YDR303C	YHR013C	0.66
YDR303C	YIL126W	0.99
YDR303C	YLR033W	0.99
YDR303C	YLR321C	0.97
YDR303C	YLR357W	0.99
YDR303C	YMR033W	0.76
YDR303C	YMR091C	0.66
YDR303C	YOR253W	0.67
YDR303C	YPR034W	0.99
YDR308C	YDL005C	0.65
YDR308C	YGL025C	0.97
YDR308C	YGL127C	0.83
YDR308C	YOL051W	0.82
YDR308C	YOR174W	0.97
YDR308C	YPR070W	0.82
YDR310C	YOR279C	0.94
YDR311W	YDR460W	0.92
YDR311W	YER168C	0.31
YDR311W	YGR098C	0.32
YDR311W	YLR005W	0.94
YDR311W	YPR056W	0.97
YDR314C	YDR388W	0.99
YDR314C	YGL014W	0.59
YDR314C	YHR029C	0.7
YDR314C	YIL105C	0.41
YDR314C	YLR429W	0.99
YDR318W	YBR211C	0.98
YDR318W	YGR006W	0.38
YDR318W	YGR179C	0.98
YDR318W	YJR135C	0.89
YDR318W	YLR315W	0.92
YDR320C-A	YDR016C	0.74
YDR320C-A	YDR201W	0.74
YDR320C-A	YGL061C	0.77
YDR320C-A	YGR113W	0.77
YDR320C-A	YKL052C	0.91
YDR320C-A	YKR037C	0.77
YDR320C-A	YPR155C	0.36
YDR322W	YDR237W	0.99
YDR322W	YDR462W	0.94
YDR322W	YNL005C	0.96
YDR322W	YNL252C	0.99
YDR324C	YDR398W	0.99
YDR324C	YEL055C	0.99
YDR324C	YGR128C	0.99
YDR324C	YHR196W	0.99
YDR324C	YJL109C	0.99
YDR324C	YMR093W	0.99
YDR324C	YPL126W	0.99
YDR325W	YFR031C	0.99
YDR325W	YLR086W	0.99
YDR325W	YLR272C	0.56
YDR330W	YDL126C	0.9
YDR334W	YJL081C	0.99
YDR334W	YLR085C	0.99
YDR334W	YLR385C	0.87
YDR334W	YNL107W	0.99
YDR334W	YPL235W	0.99
YDR337W	YBR146W	0.42
YDR337W	YDR175C	0.7
YDR337W	YGL129C	0.48
YDR337W	YGR165W	0.94
YDR337W	YIL070C	0.65
YDR337W	YJR113C	0.64
YDR337W	YKL155C	0.64
YDR337W	YNL137C	0.31
YDR337W	YNL306W	0.48
YDR348C	YDR099W	0.29
YDR353W	YHR106W	0.99
YDR354W	YER065C	0.4
YDR357C	YKL061W	0.75
YDR361C	YBL087C	0.99
YDR361C	YPL208W	0.67
YDR362C	YDR087C	0.42
YDR362C	YDR155C	0.56
YDR362C	YDR174W	0.56
YDR362C	YGR047C	0.97
YDR362C	YOR110W	0.99
YDR362C	YPL007C	0.99
YDR363W-A	YBL054W	0.47
YDR363W-A	YBR080C	0.78
YDR363W-A	YCR014C	0.64
YDR363W-A	YDL030W	0.29
YDR363W-A	YDR108W	0.61
YDR363W-A	YDR394W	0.99
YDR363W-A	YDR427W	0.99
YDR363W-A	YER021W	0.99
YDR363W-A	YFR004W	0.99
YDR363W-A	YFR010W	0.99
YDR363W-A	YFR052W	0.99
YDR363W-A	YGL048C	0.99
YDR363W-A	YHR027C	0.99
YDR363W-A	YHR200W	0.99
YDR363W-A	YIL075C	0.99
YDR363W-A	YKL145W	0.98
YDR363W-A	YLR421C	0.99
YDR363W-A	YNL087W	0.28
YDR363W-A	YOR117W	0.99
YDR363W-A	YOR259C	0.9
YDR363W-A	YOR261C	0.99
YDR363W-A	YPR108W	0.94
YDR365C	YDL014W	0.99
YDR365C	YDR071C	0.35
YDR365C	YDR227W	0.37
YDR365C	YDR299W	0.61
YDR365C	YDR381W	0.81
YDR365C	YDR388W	0.61
YDR365C	YDR507C	0.54
YDR365C	YGR145W	0.99
YDR365C	YHR065C	0.99
YDR365C	YHR089C	0.54
YDR365C	YIL142W	0.38
YDR365C	YJL033W	0.99
YDR365C	YKL015W	0.54
YDR365C	YKL104C	0.39
YDR365C	YLR175W	0.44
YDR365C	YML105C	0.54
YDR365C	YNR054C	0.99
YDR365C	YOR294W	0.84
YDR365C	YPL146C	0.64
YDR369C	YMR224C	0.87
YDR369C	YNL084C	0.29
YDR372C	YLR149C	0.4
YDR379W	YNL307C	0.29
YDR385W	YDR166C	0.36
YDR385W	YER023W	0.66
YDR385W	YIL103W	0.99
YDR385W	YJL046W	0.3
YDR385W	YKL191W	0.97
YDR385W	YMR315W	0.88
YDR386W	YBR098W	0.48
YDR388W	YMR192W	0.99
YDR390C	YPR180W	0.99
YDR392W	YBR081C	0.97
YDR392W	YDR176W	0.86
YDR392W	YDR448W	0.51
YDR392W	YGL112C	0.99
YDR392W	YMR223W	0.84
YDR392W	YOL148C	0.97
YDR392W	YPL254W	0.87
YDR397C	YER159C	0.99
YDR398W	YCR087C-A	0.33
YDR398W	YDR381W	0.77
YDR398W	YGR128C	0.99
YDR398W	YHR196W	0.99
YDR398W	YKR092C	0.39
YDR398W	YMR093W	0.99
YDR398W	YNR051C	0.39
YDR398W	YPL126W	0.99
YDR405W	YDR322W	0.85
YDR405W	YIL070C	0.99
YDR405W	YLR439W	0.99
YDR405W	YNL284C	0.89
YDR405W	YPL173W	0.89
YDR407C	YKR068C	0.43
YDR407C	YOR115C	0.65
YDR408C	YOR361C	0.44
YDR409W	YGR126W	0.33
YDR409W	YLL029W	0.76
YDR409W	YLR303W	0.33
YDR416W	YAL032C	0.49
YDR416W	YBR139W	0.44
YDR416W	YBR188C	0.79
YDR416W	YDR074W	0.44
YDR416W	YDR388W	0.44
YDR416W	YGR129W	0.97
YDR416W	YHR165C	0.34
YDR416W	YIL068C	0.45
YDR416W	YJR050W	0.99
YDR416W	YLL036C	0.99
YDR416W	YLR117C	0.98
YDR416W	YLR147C	0.5
YDR416W	YMR213W	0.83
YDR419W	YDR477W	0.79
YDR419W	YEL026W	0.49
YDR419W	YER027C	0.83
YDR419W	YGL115W	0.88
YDR419W	YHR121W	0.44
YDR422C	YDR477W	0.99
YDR422C	YER162C	0.74
YDR422C	YGL115W	0.99
YDR425W	YJL036W	0.99
YDR427W	YBR069C	0.31
YDR427W	YBR080C	0.58
YDR427W	YDL007W	0.99
YDR427W	YDR159W	0.31
YDR427W	YDR394W	0.99
YDR427W	YER021W	0.99
YDR427W	YFR004W	0.99
YDR427W	YFR010W	0.87
YDR427W	YFR052W	0.99
YDR427W	YGL048C	0.99
YDR427W	YGR232W	0.33
YDR427W	YHR027C	0.99
YDR427W	YHR200W	0.94
YDR427W	YIL075C	0.99
YDR427W	YKL145W	0.99
YDR427W	YLR421C	0.91
YDR427W	YMR191W	0.36
YDR427W	YOR117W	0.78
YDR427W	YOR259C	0.81
YDR427W	YOR261C	0.99
YDR427W	YOR294W	0.36
YDR427W	YPR108W	0.97
YDR429C	YMR146C	0.94
YDR429C	YMR309C	0.99
YDR429C	YOR361C	0.99
YDR440W	YDR381W	0.29
YDR440W	YIL105C	0.76
YDR440W	YLR309C	0.82
YDR440W	YLR429W	0.99
YDR440W	YNL106C	0.99
YDR440W	YOR294W	0.36
YDR443C	YDR308C	0.43
YDR443C	YHR067W	0.39
YDR443C	YPL042C	0.39
YDR448W	YBR081C	0.72
YDR448W	YCR082W	0.95
YDR448W	YDR145W	0.76
YDR448W	YGL112C	0.98
YDR448W	YGR252W	0.95
YDR448W	YOL148C	0.97
YDR448W	YPL254W	0.8
YDR449C	YAL001C	0.32
YDR449C	YBL075C	0.29
YDR449C	YDL014W	0.41
YDR449C	YDR381W	0.63
YDR449C	YDR388W	0.74
YDR449C	YDR436W	0.63
YDR449C	YGR223C	0.65
YDR449C	YJL069C	0.98
YDR449C	YLR129W	0.84
YDR449C	YLR222C	0.98
YDR449C	YLR409C	0.98
YDR453C	YML028W	0.77
YDR457W	YAL029C	0.97
YDR457W	YGL106W	0.58
YDR457W	YGR285C	0.98
YDR457W	YHR064C	0.54
YDR457W	YIL148W	0.87
YDR457W	YLL021W	0.97
YDR457W	YLR249W	0.99
YDR457W	YMR186W	0.99
YDR457W	YOR326W	0.51
YDR460W	YER171W	0.92
YDR460W	YLR005W	0.51
YDR460W	YPR056W	0.99
YDR462W	YDR381W	0.84
YDR462W	YIL070C	0.74
YDR462W	YNL005C	0.82
YDR462W	YNL252C	0.98
YDR462W	YNL284C	0.39
YDR463W	YBL003C	0.74
YDR463W	YBR010W	0.41
YDR463W	YDL140C	0.3
YDR463W	YDR457W	0.3
YDR469W	YBR258C	0.65
YDR469W	YHR119W	0.97
YDR469W	YLR015W	0.98
YDR469W	YPL138C	0.98
YDR474C	YDR381W	0.4
YDR474C	YDR475C	0.39
YDR477W	YER027C	0.99
YDR477W	YGL115W	0.99
YDR477W	YGL208W	0.84
YDR478W	YBR257W	0.98
YDR478W	YNL221C	0.94
YDR480W	YGL245W	0.3
YDR480W	YMR186W	0.74
YDR482C	YMR240C	0.4
YDR485C	YDR334W	0.45
YDR485C	YLR385C	0.94
YDR485C	YPL235W	0.99
YDR488C	YDR424C	0.48
YDR490C	YBR049C	0.37
YDR490C	YDR099W	0.41
YDR490C	YGR086C	0.92
YDR490C	YPL004C	0.98
YDR490C	YPL005W	0.38
YDR496C	YDL014W	0.99
YDR496C	YHL034C	0.32
YDR496C	YLR150W	0.75
YDR496C	YPR169W	0.99
YDR499W	YCL063W	0.36
YDR499W	YJR096W	0.39
YDR499W	YNL312W	0.31
YDR501W	YKR078W	0.34
YDR502C	YLR180W	0.99
YDR507C	YDL014W	0.59
YDR507C	YHR107C	0.7
YDR507C	YKR048C	0.99
YDR507C	YLR175W	0.3
YDR507C	YNL246W	0.3
YDR510W	YMR186W	0.64
YDR515W	YDR381W	0.63
YDR515W	YOL139C	0.77
YDR517W	YDL099W	0.88
YDR517W	YIL109C	0.31
YDR517W	YPR181C	0.99
YDR519W	YGL014W	0.29
YDR519W	YOL088C	0.3
YDR523C	YAL001C	0.34
YDR523C	YDR388W	0.34
YDR523C	YGL062W	0.45
YDR523C	YLL005C	0.36
YDR523C	YPL254W	0.34
YDR533C	YLR314C	0.36
YDR533C	YMR322C	0.88
YEL001C	YGR126W	0.33
YEL001C	YLR429W	0.76
YEL003W	YGR078C	0.99
YEL003W	YJL179W	0.88
YEL003W	YLR200W	0.94
YEL003W	YML094W	0.99
YEL003W	YNL153C	0.99
YEL005C	YDR357C	0.9
YEL005C	YGL079W	0.77
YEL005C	YLR408C	0.68
YEL005C	YNL086W	0.7
YEL012W	YBL003C	0.59
YEL012W	YLR410W	0.51
YEL015W	YNL118C	0.99
YEL016C	YBR034C	0.74
YEL018W	YBL003C	0.66
YEL018W	YDR359C	0.99
YEL018W	YFL024C	0.97
YEL018W	YGR002C	0.83
YEL018W	YHR090C	0.93
YEL018W	YHR099W	0.36
YEL018W	YJL081C	0.96
YEL018W	YNL107W	0.97
YEL018W	YNL136W	0.99
YEL018W	YOR244W	0.4
YEL018W	YPR023C	0.99
YEL023C	YCL014W	0.31
YEL023C	YDL185W	0.31
YEL023C	YDR454C	0.34
YEL023C	YFR053C	0.41
YEL023C	YJL052W	0.32
YEL023C	YJR009C	0.64
YEL023C	YKL216W	0.39
YEL023C	YLR262C-A	0.34
YEL037C	YBL075C	0.66
YEL037C	YBR109C	0.77
YEL037C	YBR234C	0.74
YEL037C	YCR009C	0.7
YEL037C	YDL007W	0.99
YEL037C	YDL029W	0.68
YEL037C	YDL190C	0.88
YEL037C	YDR081C	0.3
YEL037C	YDR129C	0.66
YEL037C	YDR363W-A	0.71
YEL037C	YDR388W	0.99
YEL037C	YDR394W	0.99
YEL037C	YDR427W	0.99
YEL037C	YER095W	0.58
YEL037C	YER162C	0.99
YEL037C	YFR004W	0.39
YEL037C	YGL106W	0.56
YEL037C	YHR027C	0.99
YEL037C	YHR200W	0.35
YEL037C	YIL075C	0.99
YEL037C	YIL148W	0.78
YEL037C	YJR065C	0.77
YEL037C	YKL145W	0.99
YEL037C	YLL050C	0.37
YEL037C	YLR429W	0.7
YEL037C	YML011C	0.97
YEL037C	YNR031C	0.75
YEL037C	YOR117W	0.53
YEL037C	YOR259C	0.99
YEL037C	YPL096W	0.99
YEL040W	YDR272W	0.29
YEL044W	YDR190C	0.77
YEL044W	YER092W	0.3
YEL044W	YGL150C	0.77
YEL044W	YJL081C	0.3
YEL044W	YLR052W	0.41
YEL044W	YNL059C	0.77
YEL044W	YOR141C	0.3
YEL044W	YPL235W	0.85
YEL055C	YOR294W	0.46
YEL056W	YBR039W	0.3
YEL056W	YHR118C	0.58
YEL056W	YLL022C	0.98
YEL056W	YML065W	0.5
YEL056W	YML105C	0.3
YEL056W	YMR230W	0.53
YEL056W	YPL001W	0.98
YER006W	YKL117W	0.27
YER007C-A	YJR014W	0.99
YER012W	YBL041W	0.93
YER012W	YDL203C	0.51
YER012W	YEL061C	0.32
YER012W	YER094C	0.95
YER012W	YFR050C	0.98
YER012W	YGL011C	0.97
YER012W	YGL096W	0.83
YER012W	YGR135W	0.97
YER012W	YGR253C	0.97
YER012W	YJL001W	0.95
YER012W	YJL092W	0.3
YER012W	YJL132W	0.53
YER012W	YLR290C	0.32
YER012W	YML092C	0.98
YER012W	YMR314W	0.95
YER012W	YOL038W	0.98
YER012W	YOR157C	0.98
YER012W	YOR362C	0.97
YER012W	YPR103W	0.96
YER016W	YOR294W	0.53
YER018C	YDL073W	0.45
YER018C	YMR117C	0.77
YER022W	YDL005C	0.88
YER022W	YDR308C	0.84
YER022W	YGL025C	0.94
YER022W	YGL127C	0.92
YER022W	YGL151W	0.99
YER022W	YGR104C	0.97
YER022W	YHR041C	0.94
YER022W	YHR058C	0.88
YER022W	YLR071C	0.97
YER022W	YML105C	0.36
YER022W	YMR112C	0.88
YER022W	YNL236W	0.99
YER022W	YNR010W	0.96
YER022W	YOL051W	0.97
YER022W	YOL135C	0.97
YER022W	YOR174W	0.94
YER022W	YPL042C	0.36
YER022W	YPL210C	0.36
YER022W	YPR070W	0.94
YER022W	YPR168W	0.94
YER023W	YIL070C	0.99
YER023W	YKR048C	0.99
YER025W	YGR083C	0.99
YER025W	YJR007W	0.99
YER025W	YLR291C	0.93
YER025W	YMR309C	0.99
YER025W	YOR260W	0.94
YER025W	YPR041W	0.9
YER027C	YDR028C	0.85
YER027C	YDR099W	0.29
YER027C	YER129W	0.85
YER027C	YER162C	0.29
YER027C	YGL115W	0.84
YER029C	YBR152W	0.45
YER029C	YGR074W	0.31
YER029C	YKL012W	0.98
YER029C	YLR147C	0.64
YER029C	YMR240C	0.88
YER029C	YOR159C	0.98
YER029C	YOR308C	0.98
YER029C	YPL213W	0.41
YER029C	YPR178W	0.34
YER029C	YPR182W	0.98
YER030W	YOR361C	0.98
YER035W	YBR142W	0.5
YER035W	YDL148C	0.98
YER035W	YDR381W	0.6
YER035W	YEL015W	0.98
YER035W	YLR150W	0.6
YER035W	YNL308C	0.64
YER047C	YDL008W	0.33
YER048W-A	YCL017C	0.93
YER048W-A	YKL192C	0.95
YER049W	YDR388W	0.99
YER049W	YLR249W	0.6
YER049W	YLR429W	0.66
YER049W	YPL089C	0.52
YER050C	YBR146W	0.84
YER050C	YBR251W	0.74
YER050C	YDR041W	0.84
YER050C	YDR175C	0.84
YER050C	YDR304C	0.4
YER050C	YDR337W	0.41
YER050C	YDR347W	0.85
YER050C	YDR381W	0.65
YER050C	YDR494W	0.84
YER050C	YGL129C	0.84
YER050C	YGR084C	0.74
YER050C	YGR165W	0.77
YER050C	YGR215W	0.84
YER050C	YHL004W	0.85
YER050C	YHR121W	0.3
YER050C	YHR216W	0.4
YER050C	YIL070C	0.82
YER050C	YIL093C	0.92
YER050C	YJR031C	0.4
YER050C	YJR101W	0.82
YER050C	YJR113C	0.77
YER050C	YKL054C	0.4
YER050C	YKL155C	0.41
YER050C	YLR432W	0.41
YER050C	YMR158W	0.4
YER050C	YMR290C	0.4
YER050C	YNL081C	0.4
YER050C	YNL137C	0.98
YER050C	YOR061W	0.29
YER050C	YOR158W	0.77
YER050C	YPL013C	0.82
YER050C	YPL118W	0.84
YER067W	YGR228W	0.39
YER069W	YHR121W	0.37
YER070W	YBR072W	0.49
YER070W	YIL066C	0.91
YER070W	YJL026W	0.99
YER071C	YDR429C	0.3
YER071C	YIL152W	0.4
YER071C	YIR003W	0.98
YER071C	YNL209W	0.3
YER078C	YDR226W	0.77
YER081W	YIL074C	0.99
YER086W	YJL052W	0.97
YER086W	YJR009C	0.88
YER086W	YLR259C	0.99
YER086W	YLR355C	0.55
YER086W	YMR186W	0.99
YER086W	YOR257W	0.98
YER088C	YNL091W	0.3
YER090W	YKL211C	0.97
YER091C	YLR347C	0.33
YER092W	YBL003C	0.58
YER092W	YDR190C	0.99
YER092W	YFL013C	0.99
YER092W	YGL150C	0.7
YER092W	YJL081C	0.99
YER092W	YLR052W	0.99
YER092W	YOR141C	0.99
YER092W	YOR189W	0.5
YER092W	YPL235W	0.99
YER095W	YDR174W	0.58
YER095W	YHR058C	0.36
YER098W	YBR109C	0.46
YER098W	YOL087C	0.86
YER110C	YAR002W	0.3
YER110C	YMR031C	0.29
YER111C	YLR182W	0.98
YER111C	YPL160W	0.43
YER112W	YDR378C	0.34
YER112W	YDR473C	0.75
YER112W	YGL173C	0.94
YER112W	YGR091W	0.74
YER112W	YJL124C	0.55
YER112W	YLR438C-A	0.3
[truncated: 5,123 more rows]
