# Supplementary material for: Predicting protein complexes using a supervised learning method combined with local structural information
Source: PLoS One. 2018 Mar 19;13(3):e0194124. doi: 10.1371/journal.pone.0194124 (PMC5858846; doi:10.1371/journal.pone.0194124)
Supplement: S4 Dataset — (TXT) [file pone.0194124.s022.txt]

YAL001C	YBL058W	0.12
YAL001C	YBR123C	0.99
YAL001C	YDL014W	0.1
YAL001C	YDR155C	0.12
YAL001C	YDR362C	0.99
YAL001C	YDR381W	0.3
YAL001C	YEL026W	0.17
YAL001C	YGR047C	0.99
YAL001C	YML104C	0.15
YAL001C	YOR110W	0.99
YAL001C	YPL007C	0.15
YAL007C	YAR002C-A	0.73
YAL007C	YBL002W	0.25
YAL007C	YBL003C	0.58
YAL007C	YBL075C	0.25
YAL007C	YBR009C	0.72
YAL007C	YBR010W	0.25
YAL007C	YDR086C	0.32
YAL007C	YDR174W	0.72
YAL007C	YDR381W	0.51
YAL007C	YDR519W	0.26
YAL007C	YGL008C	0.83
YAL007C	YGL049C	0.24
YAL007C	YGL055W	0.8
YAL007C	YGL200C	0.77
YAL007C	YGR231C	0.32
YAL007C	YIL035C	0.25
YAL007C	YJL034W	0.83
YAL007C	YKR072C	0.23
YAL007C	YLR075W	0.53
YAL007C	YLR150W	0.33
YAL007C	YLR342W	0.33
YAL007C	YML012W	0.93
YAL007C	YMR072W	0.25
YAL007C	YMR214W	0.74
YAL007C	YNL055C	0.33
YAL007C	YNL121C	0.25
YAL007C	YOL012C	0.24
YAL007C	YOR058C	0.23
YAL007C	YPL128C	0.25
YAL007C	YPL146C	0.26
YAL011W	YBL003C	0.63
YAL011W	YBR010W	0.15
YAL011W	YDR174W	0.15
YAL011W	YDR190C	0.99
YAL011W	YDR227W	0.19
YAL011W	YDR334W	0.99
YAL011W	YDR485C	0.99
YAL011W	YJL081C	0.99
YAL011W	YLR085C	0.99
YAL011W	YML041C	0.99
YAL011W	YOL012C	0.15
YAL011W	YPL216W	0.19
YAL011W	YPL235W	0.99
YAL016W	YBR023C	0.15
YAL016W	YBR185C	0.17
YAL016W	YDL080C	0.16
YAL016W	YDL134C	0.99
YAL016W	YDL156W	0.16
YAL016W	YDL188C	0.99
YAL016W	YGL190C	0.99
YAL016W	YGR161C	0.55
YAL016W	YHR132W-A	0.17
YAL016W	YIL130W	0.11
YAL016W	YML109W	0.78
YAL016W	YMR273C	0.93
YAL016W	YNL209W	0.58
YAL016W	YOR014W	0.7
YAL016W	YPL152W	0.36
YAL017W	YLR150W	0.4
YAL019W	YAL026C	0.64
YAL019W	YDR381W	0.15
YAL019W	YIL035C	0.99
YAL019W	YKR071C	0.19
YAL019W	YML104C	0.15
YAL019W	YOR061W	0.12
YAL019W	YPL224C	0.15
YAL021C	YAR010C	0.16
YAL021C	YBL003C	0.12
YAL021C	YBR010W	0.12
YAL021C	YBR299W	0.15
YAL021C	YCR093W	0.99
YAL021C	YDL053C	0.14
YAL021C	YDL081C	0.16
YAL021C	YDR087C	0.11
YAL021C	YDR174W	0.12
YAL021C	YDR252W	0.73
YAL021C	YEL026W	0.16
YAL021C	YER013W	0.15
YAL021C	YER068W	0.15
YAL021C	YFL016C	0.11
YAL021C	YHR121W	0.11
YAL021C	YHR193C	0.14
YAL021C	YKL054C	0.16
YAL021C	YLR177W	0.16
YAL021C	YNR052C	0.6
YAL024C	YER162C	0.14
YAL024C	YHR158C	0.13
YAL024C	YNL312W	0.83
YAL026C	YML069W	0.38
YAL027W	YAL029C	0.1
YAL027W	YBR109C	0.14
YAL027W	YCR009C	0.63
YAL027W	YCR028C-A	0.34
YAL027W	YCR087C-A	0.14
YAL027W	YDL014W	0.81
YAL027W	YDL156W	0.18
YAL027W	YDR060W	0.11
YAL027W	YDR174W	0.11
YAL027W	YDR381W	0.72
YAL027W	YDR388W	0.72
YAL027W	YDR412W	0.21
YAL027W	YDR507C	0.1
YAL027W	YGL106W	0.6
YAL027W	YGR086C	0.11
YAL027W	YGR237C	0.1
YAL027W	YHR121W	0.11
YAL027W	YIL095W	0.5
YAL027W	YIL105C	0.34
YAL027W	YIL148W	0.12
YAL027W	YKL191W	0.13
YAL027W	YLL018C	0.51
YAL027W	YLR175W	0.11
YAL027W	YLR429W	0.99
YAL027W	YML095C	0.95
YAL027W	YMR078C	0.11
YAL027W	YNL106C	0.47
YAL027W	YNL312W	0.11
YAL027W	YOL077C	0.11
YAL027W	YOR206W	0.11
YAL027W	YOR294W	0.72
YAL027W	YOR326W	0.1
YAL027W	YPL004C	0.63
YAL027W	YPL022W	0.95
YAL027W	YPL146C	0.6
YAL027W	YPR169W	0.11
YAL027W	YPR171W	0.6
YAL029C	YML096W	0.14
YAL033W	YBR167C	0.23
YAL033W	YBR257W	0.3
YAL033W	YHR062C	0.98
YAL033W	YNL221C	0.53
YAL034C	YER110C	0.99
YAL034W-A	YDR381W	0.2
YAL034W-A	YGR032W	0.22
YAL034W-A	YIR010W	0.99
YAL034W-A	YMR117C	0.15
YAL034W-A	YPL233W	0.97
YAL041W	YKL155C	0.14
YAL043C	YAL046C	0.54
YAL043C	YBL076C	0.82
YAL043C	YBL101C	0.42
YAL043C	YBR119W	0.33
YAL043C	YDL199C	0.54
YAL043C	YDR195W	0.99
YAL043C	YGR156W	0.94
YAL043C	YJL052W	0.11
YAL043C	YJR093C	0.96
YAL043C	YKL059C	0.99
YAL043C	YLR115W	0.97
YAL043C	YLR277C	0.99
YAL043C	YLR303W	0.54
YAL051W	YCR087C-A	0.31
YAL051W	YDR060W	0.32
YAL051W	YDR412W	0.65
YAL051W	YIL036W	0.34
YAL051W	YKL172W	0.34
YAL051W	YLR197W	0.34
YAL051W	YOR310C	0.34
YAL051W	YPL146C	0.43
YAL051W	YPR169W	0.34
YAL059W	YMR124W	0.3
YAL060W	YGL167C	0.13
YAL060W	YKR093W	0.2
YAL060W	YNL087W	0.2
YAL060W	YNL327W	0.2
YAL061W	YAL060W	0.99
YAR002W	YGR067C	0.13
YAR002W	YIL130W	0.11
YAR002W	YLR335W	0.99
YAR002W	YLR347C	0.99
YAR002W	YNL189W	0.99
YAR003W	YBR175W	0.99
YAR003W	YDR469W	0.73
YAR003W	YER062C	0.22
YAR003W	YLR015W	0.99
YAR003W	YPL138C	0.89
YAR007C	YAR010C	0.13
YAR007C	YBL002W	0.93
YAR007C	YBL003C	0.12
YAR007C	YBR009C	0.14
YAR007C	YBR010W	0.14
YAR007C	YCR028C-A	0.16
YAR007C	YDL022W	0.11
YAR007C	YDL140C	0.51
YAR007C	YDL233W	0.11
YAR007C	YDR129C	0.5
YAR007C	YDR174W	0.57
YAR007C	YDR264C	0.11
YAR007C	YDR385W	0.18
YAR007C	YDR477W	0.11
YAR007C	YDR495C	0.1
YAR007C	YDR499W	0.11
YAR007C	YDR513W	0.11
YAR007C	YEL002C	0.13
YAR007C	YEL030W	0.34
YAR007C	YER087C-B	0.11
YAR007C	YFL014W	0.28
YAR007C	YGL106W	0.11
YAR007C	YGR008C	0.11
YAR007C	YGR080W	0.11
YAR007C	YGR086C	0.11
YAR007C	YHR164C	0.97
YAR007C	YJL173C	0.99
YAR007C	YKL154W	0.11
YAR007C	YLR314C	0.13
YAR007C	YLR429W	0.56
YAR007C	YMR089C	0.11
YAR007C	YNL263C	0.11
YAR007C	YNL312W	0.99
YAR007C	YOR355W	0.11
YAR007C	YPL004C	0.12
YAR007C	YPL084W	0.11
YAR015W	YPL240C	0.11
YAR044W	YAR015W	0.1
YAR044W	YAR042W	0.99
YAR044W	YDL164C	0.13
YAR044W	YDR148C	0.11
YAR044W	YDR183W	0.13
YAR044W	YFR024C	0.13
YAR044W	YHR205W	0.11
YAR044W	YKR089C	0.13
YAR044W	YNL329C	0.13
YAR044W	YOL122C	0.13
YAR044W	YOR326W	0.1
YAR071W	YAL062W	0.33
YAR071W	YBR079C	0.25
YAR071W	YBR093C	0.53
YAR071W	YCR038C	0.33
YAR071W	YDR155C	0.26
YAR071W	YFR055W	0.53
YAR071W	YGL245W	0.33
YAR071W	YIL035C	0.25
YAR071W	YNL209W	0.25
YAR071W	YOR361C	0.25
YAR071W	YOR375C	0.25
YAR073W	YCR053W	0.77
YAR073W	YHR197W	0.37
YAR073W	YHR216W	0.84
YAR073W	YLR432W	0.98
YAR073W	YML056C	0.98
YBL002W	YBL003C	0.94
YBL002W	YBR009C	0.94
YBL002W	YBR097W	0.12
YBL002W	YDR174W	0.11
YBL002W	YDR320C	0.11
YBL002W	YDR420W	0.11
YBL002W	YER060W	0.11
YBL002W	YGL207W	0.99
YBL002W	YGL241W	0.99
YBL002W	YIL035C	0.21
YBL002W	YJL001W	0.11
YBL002W	YJL042W	0.11
YBL002W	YJR114W	0.11
YBL002W	YKR048C	0.99
YBL002W	YML010W	0.11
YBL002W	YML014W	0.11
YBL002W	YML069W	0.99
YBL002W	YMR072W	0.54
YBL002W	YOL012C	0.99
YBL002W	YOL054W	0.92
YBL002W	YPR184W	0.11
YBL003C	YAL017W	0.12
YBL003C	YBL046W	0.77
YBL003C	YBR009C	0.94
YBL003C	YBR010W	0.96
YBL003C	YCL011C	0.11
YBL003C	YCR028C-A	0.37
YBL003C	YDR054C	0.11
YBL003C	YDR174W	0.94
YBL003C	YEL023C	0.11
YBL003C	YER095W	0.11
YBL003C	YGL207W	0.99
YBL003C	YGL241W	0.94
YBL003C	YHL024W	0.29
YBL003C	YHR052W	0.11
YBL003C	YHR089C	0.13
YBL003C	YIL035C	0.71
YBL003C	YIL148W	0.58
YBL003C	YIL173W	0.29
YBL003C	YJL034W	0.61
YBL003C	YKR048C	0.99
YBL003C	YLR150W	0.16
YBL003C	YLR153C	0.11
YBL003C	YML012W	0.11
YBL003C	YML069W	0.99
YBL003C	YML103C	0.54
YBL003C	YML109W	0.11
YBL003C	YMR044W	0.32
YBL003C	YMR072W	0.99
YBL003C	YNL102W	0.1
YBL003C	YNL201C	0.93
YBL003C	YOR058C	0.49
YBL003C	YOR061W	0.78
YBL003C	YOR159C	0.11
YBL003C	YPL127C	0.27
YBL003C	YPR052C	0.11
YBL008W	YBR215W	0.82
YBL016W	YBR072W	0.3
YBL016W	YDR171W	0.29
YBL016W	YLR259C	0.3
YBL016W	YNL246W	0.3
YBL017C	YBR079C	0.12
YBL017C	YMR229C	0.17
YBL019W	YCR028C-A	0.39
YBL021C	YOR358W	0.99
YBL022C	YER062C	0.17
YBL023C	YDR022C	0.11
YBL023C	YER062C	0.13
YBL023C	YER069W	0.11
YBL023C	YJL163C	0.11
YBL023C	YOR048C	0.14
YBL023C	YOR346W	0.11
YBL024W	YBL023C	0.1
YBL024W	YDL014W	0.98
YBL024W	YDR283C	0.11
YBL024W	YDR381W	0.29
YBL024W	YIL070C	0.99
YBL024W	YLR150W	0.29
YBL024W	YLR175W	0.11
YBL024W	YNL308C	0.11
YBL024W	YOL041C	0.15
YBL024W	YOR243C	0.11
YBL026W	YDL199C	0.17
YBL026W	YDR378C	0.19
YBL026W	YER146W	0.14
YBL026W	YJR022W	0.67
YBL026W	YMR268C	0.99
YBL032W	YBR017C	0.11
YBL032W	YCR028C-A	0.15
YBL032W	YGL105W	0.99
YBL032W	YGL229C	0.11
YBL032W	YGL245W	0.48
YBL032W	YLR045C	0.16
YBL032W	YLR175W	0.11
YBL032W	YNL183C	0.11
YBL032W	YNL238W	0.11
YBL035C	YHR127W	0.11
YBL035C	YLR006C	0.11
YBL035C	YNL102W	0.99
YBL035C	YOR355W	0.15
YBL035C	YPL240C	0.11
YBL036C	YLR150W	0.33
YBL036C	YNL247W	0.25
YBL037W	YNL265C	0.29
YBL037W	YOL062C	0.4
YBL038W	YGR093W	0.39
YBL038W	YJL200C	0.29
YBL038W	YKR006C	0.39
YBL038W	YLR399C	0.29
YBL039C	YGL022W	0.83
YBL039C	YGR170W	0.11
YBL039C	YKR101W	0.16
YBL039C	YLR347C	0.11
YBL039C	YLR387C	0.11
YBL039C	YMR025W	0.16
YBL039C	YMR205C	0.1
YBL039C	YNL209W	0.11
YBL039C	YOR113W	0.16
YBL039C	YPL167C	0.16
YBL041W	YFR050C	0.84
YBL041W	YGL011C	0.97
YBL041W	YGR135W	0.97
YBL041W	YGR253C	0.97
YBL041W	YJL001W	0.63
YBL041W	YML092C	0.98
YBL041W	YMR314W	0.39
YBL041W	YOL038W	0.98
YBL041W	YOR362C	0.97
YBL041W	YPR103W	0.94
YBL045C	YHR114W	0.11
YBL045C	YIL123W	0.15
YBL045C	YLR095C	0.15
YBL045C	YLR150W	0.17
YBL045C	YLR454W	0.15
YBL045C	YOR284W	0.15
YBL045C	YPR191W	0.99
YBL046W	YDR075W	0.99
YBL046W	YDR293C	0.89
YBL046W	YGR063C	0.13
YBL046W	YML010W	0.99
YBL046W	YNL201C	0.99
YBL047C	YJL148W	0.29
YBL052C	YBL003C	0.73
YBL052C	YBR010W	0.58
YBL052C	YGR068C	0.12
YBL052C	YPR031W	0.99
YBL056W	YBL079W	0.14
YBL056W	YIL063C	0.15
YBL056W	YLR240W	0.7
YBL056W	YPL061W	0.15
YBL056W	YPR160W	0.22
YBL058W	YAL024C	0.12
YBL058W	YBR155W	0.12
YBL058W	YDL126C	0.99
YBL058W	YDR283C	0.11
YBL058W	YDR388W	0.36
YBL058W	YHR064C	0.77
YBL058W	YLR249W	0.12
YBL067C	YER030W	0.42
YBL067C	YML105C	0.3
YBL067C	YOL087C	0.99
YBL071W-A	YAL020C	0.99
YBL071W-A	YBR019C	0.15
YBL071W-A	YCR009C	0.64
YBL071W-A	YDR174W	0.12
YBL071W-A	YDR385W	0.99
YBL071W-A	YDR388W	0.99
YBL071W-A	YEL037C	0.64
YBL071W-A	YGL106W	0.12
YBL071W-A	YGR258C	0.12
YBL071W-A	YHR103W	0.16
YBL071W-A	YIL103W	0.99
YBL071W-A	YKL191W	0.99
YBL071W-A	YLR384C	0.99
YBL071W-A	YLR429W	0.56
YBL071W-A	YNL271C	0.1
YBL074C	YCR030C	0.11
YBL074C	YDL148C	0.11
YBL074C	YDL215C	0.11
YBL074C	YDR040C	0.16
YBL074C	YGR074W	0.74
YBL074C	YHL008C	0.11
YBL074C	YHL009W-B	0.16
YBL074C	YHR042W	0.11
YBL074C	YHR165C	0.97
YBL074C	YJR080C	0.16
YBL074C	YJR105W	0.11
YBL074C	YLR147C	0.16
YBL074C	YLR347C	0.4
YBL074C	YMR029C	0.15
YBL074C	YNL087W	0.16
YBL074C	YOR159C	0.11
YBL074C	YPR182W	0.88
YBL076C	YKL171W	0.15
YBL076C	YMR207C	0.15
YBL076C	YOR001W	0.11
YBL079W	YDR129C	0.13
YBL079W	YDR388W	0.15
YBL079W	YGL106W	0.67
YBL079W	YLR429W	0.99
YBL079W	YMR153W	0.22
YBL079W	YPL146C	0.15
YBL084C	YGL240W	0.8
YBL086C	YDR087C	0.14
YBL086C	YDR289C	0.14
YBL086C	YLR045C	0.48
YBL086C	YLR259C	0.14
YBL091C	YBR072W	0.15
YBL091C	YDR381W	0.2
YBL091C	YDR388W	0.15
YBL093C	YBR193C	0.97
YBL093C	YBR253W	0.8
YBL093C	YDL005C	0.82
YBL093C	YDR308C	0.77
YBL093C	YDR381W	0.4
YBL093C	YER022W	0.98
YBL093C	YGL025C	0.97
YBL093C	YGL127C	0.82
YBL093C	YGR198W	0.29
YBL093C	YHR041C	0.18
YBL093C	YHR058C	0.82
YBL093C	YHR121W	0.3
YBL093C	YLR150W	0.4
YBL093C	YNR010W	0.98
YBL093C	YOL051W	0.98
YBL093C	YOL135C	0.12
YBL093C	YOR174W	0.97
YBL093C	YPR070W	0.98
YBL093C	YPR168W	0.97
YBL097W	YDR388W	0.3
YBL097W	YFR031C	0.98
YBL097W	YGR135W	0.29
YBL097W	YLR086W	0.84
YBL097W	YLR272C	0.85
YBL103C	YBL002W	0.25
YBL103C	YBR010W	0.98
YBL103C	YBR081C	0.25
YBL103C	YDR174W	0.26
YBL103C	YDR176W	0.25
YBL103C	YJL052W	0.26
YBL103C	YMR223W	0.25
YBL103C	YOL067C	0.97
YBR001C	YBR109C	0.67
YBR001C	YBR127C	0.99
YBR001C	YDR171W	0.99
YBR001C	YDR388W	0.15
YBR001C	YGL106W	0.67
YBR001C	YLR429W	0.15
YBR001C	YNL106C	0.15
YBR001C	YOL016C	0.15
YBR001C	YOR326W	0.13
YBR001C	YPR171W	0.26
YBR006W	YGR086C	0.15
YBR009C	YAL039C	0.13
YBR009C	YBR010W	0.94
YBR009C	YBR125C	0.11
YBR009C	YBR245C	0.1
YBR009C	YCL040W	0.66
YBR009C	YCR028C-A	0.15
YBR009C	YDL014W	0.11
YBR009C	YDL126C	0.22
YBR009C	YDL215C	0.11
YBR009C	YDR152W	0.11
YBR009C	YDR174W	0.83
YBR009C	YDR306C	0.12
YBR009C	YDR388W	0.11
YBR009C	YEL056W	0.99
YBR009C	YFL013C	0.11
YBR009C	YFL021W	0.13
YBR009C	YGL207W	0.99
YBR009C	YIL070C	0.84
YBR009C	YJL115W	0.87
YBR009C	YJL173C	0.11
YBR009C	YKR048C	0.15
YBR009C	YKR081C	0.11
YBR009C	YLL022C	0.94
YBR009C	YLR150W	0.13
YBR009C	YLR175W	0.11
YBR009C	YLR310C	0.13
YBR009C	YLR372W	0.13
YBR009C	YML069W	0.99
YBR009C	YMR044W	0.18
YBR009C	YMR072W	0.43
YBR009C	YMR284W	0.99
YBR009C	YNL312W	0.15
YBR009C	YOL006C	0.11
YBR009C	YOL031C	0.13
YBR009C	YOL054W	0.93
YBR009C	YOL077C	0.11
YBR009C	YOR191W	0.11
YBR009C	YOR217W	0.94
YBR009C	YPL001W	0.99
YBR009C	YPR052C	0.11
YBR010W	YBL002W	0.94
YBR010W	YBL094C	0.1
YBR010W	YBR090C-A	0.1
YBR010W	YBR245C	0.99
YBR010W	YCL016C	0.1
YBR010W	YDL048C	0.25
YBR010W	YDL117W	0.1
YBR010W	YDR174W	0.33
YBR010W	YDR176W	0.11
YBR010W	YEL056W	0.99
YBR010W	YFL004W	0.25
YBR010W	YGL097W	0.11
YBR010W	YGL122C	0.11
YBR010W	YGL207W	0.99
YBR010W	YGR081C	0.28
YBR010W	YGR160W	0.1
YBR010W	YIL070C	0.83
YBR010W	YIL168W	0.1
YBR010W	YJL115W	0.28
YBR010W	YKL010C	0.12
YBR010W	YKR048C	0.66
YBR010W	YLL022C	0.94
YBR010W	YLR150W	0.1
YBR010W	YML069W	0.99
YBR010W	YMR044W	0.32
YBR010W	YMR072W	0.14
YBR010W	YMR106C	0.11
YBR010W	YMR284W	0.82
YBR010W	YMR288W	0.28
YBR010W	YNL054W	0.88
YBR010W	YNL167C	0.29
YBR010W	YNL326C	0.25
YBR010W	YNL329C	0.25
YBR010W	YOL006C	0.11
YBR010W	YOL027C	0.1
YBR010W	YOL054W	0.2
YBR010W	YOR172W	0.12
YBR010W	YPL001W	0.99
YBR010W	YPL075W	0.26
YBR010W	YPR052C	0.29
YBR017C	YBR189W	0.98
YBR017C	YGL122C	0.99
YBR030W	YDR388W	0.15
YBR030W	YGL106W	0.64
YBR030W	YLR244C	0.99
YBR030W	YMR186W	0.13
YBR030W	YOR326W	0.15
YBR049C	YBL003C	0.35
YBR049C	YBL101W-B	0.11
YBR049C	YBR010W	0.11
YBR049C	YDL102W	0.15
YBR049C	YDR174W	0.15
YBR049C	YER007W	0.11
YBR049C	YER076C	0.11
YBR049C	YML127W	0.11
YBR049C	YMR035W	0.11
YBR049C	YMR196W	0.1
YBR049C	YOR261C	0.1
YBR054W	YBL084C	0.31
YBR054W	YDR381W	0.63
YBR055C	YDR378C	0.27
YBR055C	YER029C	0.28
YBR055C	YGR074W	0.17
YBR057C	YDL076C	0.24
YBR057C	YLL040C	0.32
YBR057C	YLR347C	0.24
YBR058C	YBL034C	0.16
YBR058C	YBR072W	0.11
YBR058C	YBR109C	0.12
YBR058C	YBR112C	0.35
YBR058C	YBR234C	0.12
YBR058C	YDL131W	0.11
YBR058C	YDL182W	0.3
YBR058C	YDL215C	0.11
YBR058C	YDR129C	0.11
YBR058C	YDR177W	0.11
YBR058C	YDR363W-A	0.2
YBR058C	YDR388W	0.44
YBR058C	YDR397C	0.11
YBR058C	YEL030W	0.5
YBR058C	YER098W	0.11
YBR058C	YFR034C	0.11
YBR058C	YGL106W	0.72
YBR058C	YGR116W	0.16
YBR058C	YIL094C	0.11
YBR058C	YIL116W	0.17
YBR058C	YIL126W	0.12
YBR058C	YIL148W	0.33
YBR058C	YKL165C-A	0.16
YBR058C	YLR177W	0.16
YBR058C	YLR226W	0.11
YBR058C	YLR320W	0.11
YBR058C	YLR384C	0.11
YBR058C	YML017W	0.11
YBR058C	YML072C	0.16
YBR058C	YMR028W	0.15
YBR058C	YMR108W	0.15
YBR058C	YOR046C	0.15
YBR058C	YOR198C	0.11
YBR058C	YOR329C	0.16
YBR058C	YPL084W	0.11
YBR058C	YPL085W	0.68
YBR058C	YPL183C	0.11
YBR058C	YPR042C	0.16
YBR058C	YPR127W	0.15
YBR060C	YBL002W	0.81
YBR060C	YBL003C	0.82
YBR060C	YBR009C	0.64
YBR060C	YBR010W	0.14
YBR060C	YDL053C	0.11
YBR060C	YDR174W	0.64
YBR060C	YDR310C	0.14
YBR060C	YDR381W	0.27
YBR060C	YGR167W	0.12
YBR060C	YHR118C	0.97
YBR060C	YJL087C	0.11
YBR060C	YLL004W	0.99
YBR060C	YLR150W	0.16
YBR060C	YLR185W	0.16
YBR060C	YML007W	0.16
YBR060C	YML065W	0.99
YBR060C	YMR025W	0.16
YBR060C	YMR072W	0.14
YBR060C	YMR233W	0.15
YBR060C	YOR294W	0.34
YBR060C	YPL001W	0.97
YBR060C	YPL216W	0.15
YBR060C	YPR052C	0.11
YBR060C	YPR162C	0.99
YBR061C	YAR070C	0.2
YBR061C	YIR026C	0.21
YBR061C	YKL210W	0.22
YBR062C	YMR083W	0.4
YBR067C	YER151C	0.77
YBR072W	YBR127C	0.77
YBR072W	YJL047C	0.29
YBR072W	YMR083W	0.4
YBR072W	YOR159C	0.29
YBR072W	YPR056W	0.29
YBR073W	YGR126W	0.22
YBR079C	YAL016W	0.49
YBR079C	YAL017W	0.12
YBR079C	YAL019W	0.11
YBR079C	YBL035C	0.17
YBR079C	YBR247C	0.15
YBR079C	YCR042C	0.17
YBR079C	YCR087C-A	0.15
YBR079C	YDL233W	0.17
YBR079C	YDR055W	0.17
YBR079C	YDR104C	0.17
YBR079C	YDR155C	0.11
YBR079C	YDR429C	0.99
YBR079C	YDR505C	0.15
YBR079C	YEL030W	0.15
YBR079C	YER025W	0.99
YBR079C	YGL106W	0.56
YBR079C	YGL136C	0.16
YBR079C	YGR258C	0.12
YBR079C	YJL187C	0.16
YBR079C	YJR007W	0.99
YBR079C	YJR045C	0.61
YBR079C	YKL182W	0.17
YBR079C	YLL057C	0.17
YBR079C	YLR127C	0.18
YBR079C	YLR192C	0.99
YBR079C	YLR259C	0.64
YBR079C	YML028W	0.12
YBR079C	YMR089C	0.17
YBR079C	YMR116C	0.12
YBR079C	YMR146C	0.97
YBR079C	YMR186W	0.3
YBR079C	YMR205C	0.12
YBR079C	YMR309C	0.97
YBR079C	YNL244C	0.77
YBR079C	YNL250W	0.11
YBR079C	YOR093C	0.15
YBR079C	YOR361C	0.99
YBR079C	YPL066W	0.12
YBR079C	YPR041W	0.99
YBR079C	YPR116W	0.34
YBR081C	YBR198C	0.88
YBR081C	YDR069C	0.12
YBR081C	YLR055C	0.99
YBR081C	YMR223W	0.5
YBR081C	YOL148C	0.84
YBR081C	YPL254W	0.14
YBR082C	YDL053C	0.25
YBR082C	YDR059C	0.83
YBR082C	YER068W	0.33
YBR082C	YKL010C	0.98
YBR082C	YOR257W	0.25
YBR082C	YOR294W	0.32
YBR084W	YDL130W	0.29
YBR084W	YDR535C	0.15
YBR084W	YIL152W	0.15
YBR084W	YOL138C	0.15
YBR087W	YBR010W	0.34
YBR087W	YCL016C	0.34
YBR087W	YDR087C	0.34
YBR087W	YDR171W	0.32
YBR087W	YEL026W	0.45
YBR087W	YJR068W	0.45
YBR087W	YLR150W	0.45
YBR087W	YLR223C	0.36
YBR087W	YML105C	0.45
YBR087W	YNL290W	0.82
YBR087W	YOR217W	0.98
YBR088C	YGR285C	0.23
YBR088C	YIL002C	0.15
YBR088C	YJL204C	0.15
YBR088C	YMR232W	0.15
YBR094W	YEL015W	0.96
YBR094W	YNL050C	0.16
YBR095C	YAL013W	0.87
YBR095C	YIL084C	0.99
YBR095C	YMR263W	0.97
YBR095C	YNL097C	0.99
YBR095C	YNL330C	0.96
YBR095C	YOL004W	0.99
YBR095C	YPL139C	0.96
YBR095C	YPL181W	0.99
YBR101C	YBL075C	0.14
YBR101C	YBR115C	0.99
YBR101C	YDL215C	0.13
YBR101C	YER129W	0.14
YBR101C	YHL009W-B	0.2
YBR101C	YJL073W	0.2
YBR101C	YJL076W	0.13
YBR101C	YJR155W	0.2
YBR101C	YLR433C	0.14
YBR101C	YNL318C	0.2
YBR101C	YPR105C	0.14
YBR103W	YCR033W	0.99
YBR103W	YDR087C	0.15
YBR103W	YDR155C	0.87
YBR103W	YDR464W	0.2
YBR103W	YEL026W	0.22
YBR103W	YHR121W	0.15
YBR103W	YIL112W	0.97
YBR103W	YJR009C	0.21
YBR103W	YKR029C	0.98
YBR103W	YLR347C	0.15
YBR103W	YOR028C	0.22
YBR107C	YBR211C	0.87
YBR107C	YDL215C	0.1
YBR107C	YDR254W	0.99
YBR107C	YDR318W	0.44
YBR107C	YFR022W	0.15
YBR107C	YGR179C	0.64
YBR107C	YJR135C	0.64
YBR107C	YLR315W	0.87
YBR107C	YPL018W	0.99
YBR107C	YPR046W	0.51
YBR108W	YCR009C	0.77
YBR108W	YDR388W	0.92
YBR108W	YGR086C	0.29
YBR108W	YPL004C	0.3
YBR109C	YGL242C	0.39
YBR109C	YMR109W	0.98
YBR109C	YMR315W	0.39
YBR112C	YHR019C	0.2
YBR112C	YNL311C	0.2
YBR115C	YCR030C	0.11
YBR115C	YKL101W	0.11
YBR115C	YPL070W	0.11
YBR115C	YPR074C	0.11
YBR119W	YBR101C	0.11
YBR119W	YDL215C	0.11
YBR119W	YDR122W	0.11
YBR119W	YDR247W	0.12
YBR119W	YER029C	0.94
YBR119W	YGR013W	0.99
YBR119W	YGR074W	0.94
YBR119W	YIL061C	0.97
YBR119W	YKL012W	0.99
YBR119W	YLR147C	0.72
YBR119W	YLR275W	0.94
YBR119W	YML046W	0.99
YBR119W	YPL051W	0.13
YBR119W	YPR182W	0.19
YBR123C	YDR362C	0.97
YBR123C	YGR047C	0.99
YBR123C	YJR007W	0.17
YBR123C	YNL020C	0.12
YBR123C	YOR110W	0.99
YBR123C	YPL007C	0.86
YBR125C	YBR169C	0.14
YBR125C	YDR071C	0.94
YBR125C	YKR081C	0.15
YBR127C	YDL185W	0.99
YBR127C	YDR328C	0.3
YBR127C	YEL051W	0.99
YBR127C	YGR020C	0.96
YBR127C	YHR039C-B	0.94
YBR127C	YJR033C	0.74
YBR127C	YJR076C	0.16
YBR127C	YKL082C	0.16
YBR127C	YPR036W	0.88
YBR130C	YAL029C	0.7
YBR130C	YBR109C	0.59
YBR130C	YDR381W	0.22
YBR130C	YGL106W	0.94
YBR130C	YKL130C	0.59
YBR131W	YGL124C	0.99
YBR133C	YGR041W	0.2
YBR133C	YHR121W	0.14
YBR135W	YDR099W	0.29
YBR135W	YJL138C	0.3
YBR135W	YLL050C	0.39
YBR135W	YLR079W	0.8
YBR135W	YLR109W	0.39
YBR135W	YNL209W	0.3
YBR139W	YDR087C	0.3
YBR139W	YER062C	0.4
YBR139W	YHR064C	0.3
YBR143C	YDR191W	0.16
YBR143C	YGR285C	0.16
YBR143C	YHL039W	0.17
YBR143C	YNL094W	0.12
YBR143C	YOR188W	0.12
YBR148W	YER006W	0.29
YBR148W	YHR121W	0.3
YBR149W	Q0070	0.2
YBR149W	YBL005W	0.42
YBR149W	YCR089W	0.2
YBR149W	YDR229W	0.13
YBR149W	YGL040C	0.14
YBR149W	YJL034W	0.2
YBR149W	YLR454W	0.2
YBR149W	YOR257W	0.13
YBR149W	YPR075C	0.13
YBR150C	YLR106C	0.32
YBR151W	YML028W	0.26
YBR154C	YDL115C	0.97
YBR154C	YDL140C	0.97
YBR154C	YDL150W	0.94
YBR154C	YDR156W	0.68
YBR154C	YFL023W	0.94
YBR154C	YGL043W	0.55
YBR154C	YGL070C	0.97
YBR154C	YGR005C	0.76
YBR154C	YGR063C	0.89
YBR154C	YGR186W	0.76
YBR154C	YIL021W	0.97
YBR154C	YJL140W	0.76
YBR154C	YJL148W	0.94
YBR154C	YLR200W	0.68
YBR154C	YNL113W	0.93
YBR154C	YNL248C	0.94
YBR154C	YOL005C	0.97
YBR154C	YOR151C	0.76
YBR154C	YOR210W	0.97
YBR154C	YOR224C	0.9
YBR154C	YOR340C	0.97
YBR154C	YOR341W	0.97
YBR154C	YPL129W	0.93
YBR154C	YPR110C	0.97
YBR154C	YPR133C	0.27
YBR154C	YPR187W	0.48
YBR155W	YJR031C	0.39
YBR155W	YKR048C	0.29
YBR155W	YMR186W	0.74
YBR155W	YNL209W	0.29
YBR159W	YAL023C	0.32
YBR159W	YBL060W	0.51
YBR159W	YBR109C	0.23
YBR159W	YCR009C	0.24
YBR159W	YDR129C	0.26
YBR159W	YDR174W	0.86
YBR159W	YDR381W	0.51
YBR159W	YGL008C	0.32
YBR159W	YGR080W	0.25
YBR159W	YHR121W	0.26
YBR159W	YIL105C	0.68
YBR159W	YIL148W	0.25
YBR159W	YJL072C	0.25
YBR159W	YJL123C	0.92
YBR159W	YJR065C	0.53
YBR159W	YKR081C	0.24
YBR159W	YLL050C	0.3
YBR159W	YLR005W	0.12
YBR159W	YLR197W	0.25
YBR159W	YLR314C	0.33
YBR159W	YLR429W	0.91
YBR159W	YNL055C	0.32
YBR159W	YNR035C	0.33
YBR159W	YOR233W	0.33
YBR159W	YPL004C	0.25
YBR159W	YPL146C	0.25
YBR162C	YOR323C	0.25
YBR167C	YHR062C	0.98
YBR167C	YNL221C	0.82
YBR167C	YNL246W	0.34
YBR169C	YBR084W	0.15
YBR169C	YDR171W	0.99
YBR169C	YGR171C	0.15
YBR169C	YGR241C	0.22
YBR169C	YNL209W	0.66
YBR169C	YOR304W	0.2
YBR169C	YOR334W	0.15
YBR172C	YDR381W	0.21
YBR172C	YEL026W	0.22
YBR172C	YGR144W	0.21
YBR172C	YHR121W	0.15
YBR172C	YKR048C	0.14
YBR172C	YNL288W	0.14
YBR173C	YBL039C	0.12
YBR173C	YDR400W	0.16
YBR173C	YER012W	0.83
YBR173C	YER094C	0.85
YBR173C	YER110C	0.12
YBR173C	YGL011C	0.99
YBR173C	YGL096W	0.31
YBR173C	YGR135W	0.99
YBR173C	YGR167W	0.12
YBR173C	YGR253C	0.99
YBR173C	YJL001W	0.15
YBR173C	YKL206C	0.99
YBR173C	YKR054C	0.31
YBR173C	YLR199C	0.99
YBR173C	YML092C	0.78
YBR173C	YML119W	0.17
YBR173C	YMR314W	0.66
YBR173C	YOL038W	0.78
YBR173C	YOR157C	0.76
YBR173C	YOR362C	0.99
YBR175W	YBL017C	0.12
YBR175W	YBL086C	0.19
YBR175W	YBR258C	0.3
YBR175W	YDR155C	0.12
YBR175W	YDR469W	0.48
YBR175W	YEL034W	0.18
YBR175W	YER062C	0.18
YBR175W	YER122C	0.19
YBR175W	YFR009W	0.11
YBR175W	YGL014W	0.19
YBR175W	YGL086W	0.12
YBR175W	YHR029C	0.58
YBR175W	YHR119W	0.99
YBR175W	YJL138C	0.11
YBR175W	YJR009C	0.45
YBR175W	YJR094W-A	0.66
YBR175W	YKL018W	0.99
YBR175W	YKR056W	0.16
YBR175W	YLR015W	0.99
YBR175W	YLR150W	0.54
YBR175W	YLR249W	0.15
YBR175W	YMR083W	0.18
YBR175W	YMR186W	0.64
YBR175W	YNR016C	0.11
YBR175W	YPL138C	0.75
YBR187W	YDR381W	0.82
YBR187W	YDR412W	0.59
YBR187W	YOL041C	0.84
YBR187W	YOR294W	0.94
YBR187W	YPL217C	0.92
YBR187W	YPR112C	0.9
YBR188C	YGR129W	0.17
YBR188C	YJR050W	0.23
YBR188C	YMR213W	0.25
YBR193C	YBL082C	0.32
YBR193C	YBR107C	0.24
YBR193C	YBR253W	0.69
YBR193C	YDR308C	0.97
YBR193C	YER022W	0.58
YBR193C	YGL025C	0.23
YBR193C	YGL151W	0.93
YBR193C	YGR116W	0.32
YBR193C	YGR167W	0.24
YBR193C	YHR058C	0.94
YBR193C	YLR150W	0.33
YBR193C	YMR112C	0.91
YBR193C	YNL236W	0.97
YBR193C	YNR010W	0.31
YBR193C	YOL051W	0.68
YBR193C	YOR174W	0.95
YBR193C	YOR192C	0.32
YBR193C	YPR070W	0.98
YBR193C	YPR168W	0.31
YBR194W	YLL036C	0.14
YBR194W	YPR152C	0.99
YBR195C	YBL003C	0.15
YBR195C	YBR088C	0.15
YBR195C	YDR174W	0.2
YBR195C	YDR388W	0.21
YBR195C	YKR081C	0.15
YBR195C	YML102W	0.94
YBR195C	YPR018W	0.99
YBR197C	YLR423C	0.34
YBR198C	YDR145W	0.99
YBR198C	YDR167W	0.88
YBR198C	YDR176W	0.12
YBR198C	YDR381W	0.11
YBR198C	YGL014W	0.11
YBR198C	YGL112C	0.99
YBR198C	YGR274C	0.99
YBR198C	YHL009W-B	0.11
YBR198C	YJR090C	0.15
YBR198C	YML015C	0.99
YBR198C	YMR005W	0.96
YBR198C	YMR227C	0.99
YBR198C	YMR236W	0.93
YBR198C	YOL148C	0.29
YBR198C	YPL011C	0.99
YBR198C	YPL254W	0.83
YBR211C	YDR383C	0.17
YBR211C	YGR179C	0.99
YBR211C	YLR315W	0.58
YBR211C	YPL018W	0.99
YBR212W	YDR099W	0.41
YBR212W	YDR304C	0.4
YBR212W	YHR064C	0.3
YBR212W	YIR037W	0.4
YBR212W	YNL135C	0.43
YBR212W	YPL037C	0.29
YBR215W	YBL003C	0.26
YBR215W	YDR381W	0.83
YBR215W	YOR038C	0.74
YBR218C	YBR109C	0.64
YBR218C	YBR142W	0.17
YBR218C	YBR169C	0.12
YBR218C	YDR171W	0.11
YBR218C	YGL062W	0.99
YBR218C	YGL106W	0.64
YBR218C	YLR429W	0.12
YBR218C	YNL079C	0.36
YBR218C	YOL088C	0.12
YBR218C	YOR326W	0.12
YBR225W	YGL197W	0.82
YBR225W	YLR310C	0.84
YBR229C	YDR221W	0.99
YBR229C	YDR388W	0.15
YBR229C	YEL034W	0.22
YBR229C	YJL034W	0.2
YBR229C	YLR150W	0.22
YBR231C	YDR190C	0.94
YBR231C	YDR334W	0.99
YBR231C	YDR485C	0.99
YBR231C	YGR002C	0.99
YBR231C	YJL081C	0.99
YBR231C	YLL007C	0.19
YBR231C	YLR385C	0.97
YBR231C	YLR399C	0.99
YBR231C	YNL107W	0.64
YBR231C	YPL235W	0.99
YBR234C	YDL029W	0.99
YBR234C	YDR127W	0.11
YBR234C	YGR149W	0.16
YBR234C	YIL062C	0.99
YBR234C	YJR065C	0.93
YBR234C	YJR066W	0.15
YBR234C	YKL013C	0.99
YBR234C	YLR370C	0.99
YBR234C	YLR429W	0.66
YBR234C	YMR276W	0.11
YBR234C	YNR035C	0.98
YBR234C	YOR206W	0.11
YBR245C	YAL062W	0.15
YBR245C	YDR121W	0.12
YBR245C	YFR013W	0.99
YBR245C	YGL133W	0.64
YBR245C	YGL224C	0.15
YBR245C	YLL021W	0.12
YBR245C	YLR095C	0.64
YBR245C	YLR424W	0.27
YBR245C	YMR321C	0.11
YBR245C	YOL006C	0.3
YBR245C	YOR304W	0.84
YBR245C	YPR052C	0.12
YBR247C	YBL002W	0.15
YBR247C	YBL003C	0.7
YBR247C	YBL075C	0.44
YBR247C	YBR011C	0.18
YBR247C	YDR174W	0.43
YBR247C	YDR319C	0.11
YBR247C	YDR346C	0.58
YBR247C	YDR381W	0.11
YBR247C	YIL150C	0.11
YBR247C	YKL109W	0.15
YBR247C	YKL143W	0.99
YBR247C	YLR186W	0.18
YBR247C	YLR405W	0.11
YBR247C	YMR210W	0.11
YBR247C	YNL055C	0.36
YBR248C	YBL085W	0.15
YBR248C	YBR198C	0.17
YBR248C	YER151C	0.18
YBR249C	YKL056C	0.71
YBR251W	YBR146W	0.99
YBR251W	YDR041W	0.98
YBR251W	YDR175C	0.99
YBR251W	YDR337W	0.94
YBR251W	YDR347W	0.87
YBR251W	YDR381W	0.2
YBR251W	YGL129C	0.99
YBR251W	YGR165W	0.99
YBR251W	YHL004W	0.99
YBR251W	YIL093C	0.99
YBR251W	YJR101W	0.69
YBR251W	YJR113C	0.94
YBR251W	YKL155C	0.97
YBR251W	YMR188C	0.26
YBR251W	YNL137C	0.97
YBR251W	YNL242W	0.47
YBR251W	YNL306W	0.47
YBR251W	YPL118W	0.99
YBR251W	YPL240C	0.99
YBR253W	YDR308C	0.68
YBR253W	YER022W	0.99
YBR253W	YGL025C	0.27
YBR253W	YGL127C	0.28
YBR253W	YHR041C	0.83
YBR253W	YHR058C	0.71
YBR253W	YHR202W	0.19
YBR253W	YIL068C	0.25
YBR253W	YLR150W	0.26
YBR253W	YNL209W	0.16
YBR253W	YNR010W	0.16
YBR253W	YOR174W	0.6
YBR253W	YPR070W	0.68
YBR253W	YPR168W	0.27
YBR260C	YAL001C	0.15
YBR260C	YGR196C	0.97
YBR260C	YLL005C	0.2
YBR260C	YLL021W	0.15
YBR264C	YAR010C	0.84
YBR267W	YBL089W	0.16
YBR267W	YDR381W	0.17
YBR267W	YER006W	0.15
YBR267W	YER075C	0.11
YBR267W	YIR039C	0.16
YBR267W	YJL076W	0.11
YBR267W	YKR048C	0.99
YBR267W	YNL227C	0.12
YBR267W	YOL012C	0.15
YBR268W	YDL202W	0.98
YBR268W	YGR218W	0.15
YBR268W	YML025C	0.14
YBR268W	YNL185C	0.99
YBR278W	YCL032W	0.73
YBR278W	YDR121W	0.85
YBR278W	YDR174W	0.1
YBR278W	YDR295C	0.1
YBR278W	YDR369C	0.14
YBR278W	YDR381W	0.65
YBR278W	YKL104C	0.17
YBR278W	YKL172W	0.17
YBR278W	YMR224C	0.98
YBR278W	YNL262W	0.99
YBR278W	YPR052C	0.12
YBR278W	YPR175W	0.99
YBR279W	YAL036C	0.54
YBR279W	YBR241C	0.13
YBR279W	YDL157C	0.13
YBR279W	YDR093W	0.22
YBR279W	YDR381W	0.19
YBR279W	YDR388W	0.12
YBR279W	YGL207W	0.99
YBR279W	YGL244W	0.97
YBR279W	YGR170W	0.11
YBR279W	YGR239C	0.13
YBR279W	YGR285C	0.22
YBR279W	YIL035C	0.99
YBR279W	YIL112W	0.12
YBR279W	YJL087C	0.1
YBR279W	YLL063C	0.51
YBR279W	YLR418C	0.96
YBR279W	YML069W	0.99
YBR279W	YML112W	0.11
YBR279W	YMR135C	0.12
YBR279W	YMR309C	0.15
YBR279W	YNR001W-A	0.13
YBR279W	YOL034W	0.11
YBR279W	YOL145C	0.99
YBR279W	YOR040W	0.51
YBR279W	YOR123C	0.99
YBR279W	YOR210W	0.12
YBR279W	YPL009C	0.15
YBR279W	YPL150W	0.11
YBR279W	YPR162C	0.11
YBR281C	YIL173W	0.45
YBR288C	YBR079C	0.15
YBR288C	YGR261C	0.99
YCL010C	YBR081C	0.26
YCL010C	YDR176W	0.8
YCL010C	YDR392W	0.25
YCL010C	YDR448W	0.97
YCL010C	YOL148C	0.98
YCL010C	YPL254W	0.37
YCL011C	YDR138W	0.42
YCL011C	YDR381W	0.99
YCL011C	YER030W	0.14
YCL011C	YHR167W	0.99
YCL011C	YKR081C	0.13
YCL011C	YLR432W	0.15
YCL011C	YML062C	0.99
YCL011C	YNL139C	0.82
YCL014W	YBR155W	0.29
YCL014W	YDR087C	0.3
YCL014W	YDR099W	0.29
YCL014W	YDR388W	0.41
YCL014W	YEL026W	0.4
YCL014W	YFR053C	0.29
YCL014W	YGL245W	0.4
YCL014W	YHR064C	0.3
YCL014W	YJL052W	0.29
YCL014W	YKR048C	0.29
YCL014W	YLR058C	0.29
YCL014W	YML010W	0.29
YCL014W	YMR186W	0.41
YCL014W	YNL209W	0.3
YCL016C	YHR191C	0.98
YCL016C	YMR078C	0.78
YCL016C	YPL023C	0.32
YCL017C	YKR064W	0.33
YCL024W	YJL082W	0.15
YCL024W	YKR048C	0.99
YCL024W	YMR132C	0.15
YCL024W	YOL097C	0.14
YCL029C	YDR466W	0.32
YCL029C	YGL245W	0.33
YCL029C	YMR019W	0.7
YCL029C	YMR134W	0.33
YCL029C	YOL004W	0.25
YCL029C	YOR269W	0.25
YCL031C	YBR189W	0.15
YCL031C	YGR090W	0.99
YCL031C	YLR150W	0.17
YCL031C	YOR294W	0.17
YCL031C	YPR067W	0.15
YCL032W	YBR185C	0.34
YCL032W	YDR381C-A	0.16
YCL032W	YGL157W	0.99
YCL040W	YBL113C	0.15
YCL040W	YBR019C	0.16
YCL040W	YFL013C	0.11
YCL040W	YHR121W	0.11
YCL040W	YHR156C	0.16
YCL040W	YJL155C	0.11
YCL040W	YLR069C	0.15
YCL040W	YLR249W	0.11
YCL040W	YML092C	0.11
YCL040W	YOR321W	0.16
YCL040W	YPL217C	0.11
YCL057W	YPR002W	0.22
YCR002C	YCR009C	0.4
YCR002C	YDL225W	0.97
YCR002C	YDR507C	0.55
YCR002C	YHR107C	0.99
YCR002C	YJR076C	0.99
YCR002C	YLR314C	0.99
YCR002C	YPL167C	0.18
YCR003W	YDL148C	0.14
YCR003W	YML025C	0.13
YCR003W	YNL254C	0.23
YCR003W	YNL284C	0.23
YCR003W	YOR294W	0.23
YCR003W	YPL173W	0.21
YCR005C	YOR323C	0.59
YCR008W	YAR044W	0.12
YCR008W	YBR109C	0.3
YCR008W	YCR009C	0.29
YCR008W	YDL053C	0.29
YCR008W	YDR129C	0.3
YCR008W	YDR388W	0.41
YCR008W	YER025W	0.29
YCR008W	YGL106W	0.74
YCR008W	YGR086C	0.41
YCR008W	YKR081C	0.29
YCR008W	YLR175W	0.3
YCR008W	YLR197W	0.29
YCR008W	YLR305C	0.74
YCR008W	YLR429W	0.74
YCR008W	YMR229C	0.3
YCR008W	YNL106C	0.77
YCR008W	YOR326W	0.3
YCR008W	YPL004C	0.29
YCR008W	YPR171W	0.29
YCR009C	YAR010C	0.17
YCR009C	YCR087C-A	0.12
YCR009C	YDR087C	0.12
YCR009C	YDR381W	0.31
YCR009C	YDR388W	0.99
YCR009C	YEL026W	0.17
YCR009C	YGL013C	0.15
YCR009C	YGL106W	0.15
YCR009C	YGR086C	0.54
YCR009C	YJL052W	0.11
YCR009C	YLR150W	0.16
YCR009C	YLR305C	0.12
YCR009C	YLR429W	0.94
YCR009C	YMR192W	0.12
YCR009C	YNL106C	0.12
YCR009C	YOL088C	0.12
YCR009C	YPL004C	0.12
YCR009C	YPL249C	0.98
YCR020C-A	YEL053C	0.99
YCR020C-A	YPR051W	0.99
YCR020W-B	YAL017W	0.77
YCR020W-B	YAL062W	0.63
YCR020W-B	YBL019W	0.43
YCR020W-B	YBR115C	0.3
YCR020W-B	YCR052W	0.77
YCR020W-B	YDL147W	0.77
YCR020W-B	YDR520C	0.4
YCR020W-B	YFR037C	0.98
YCR020W-B	YGL207W	0.3
YCR020W-B	YGR275W	0.98
YCR020W-B	YIL033C	0.41
YCR020W-B	YIL126W	0.98
YCR020W-B	YKR008W	0.74
YCR020W-B	YLR033W	0.84
YCR020W-B	YLR321C	0.98
YCR020W-B	YLR357W	0.98
YCR020W-B	YML127W	0.98
YCR020W-B	YMR033W	0.84
YCR020W-B	YMR091C	0.97
YCR020W-B	YOL070C	0.3
YCR020W-B	YOR115C	0.39
YCR020W-B	YPR034W	0.97
YCR030C	YBL047C	0.67
YCR030C	YDR388W	0.14
YCR030C	YFL010C	0.14
YCR033W	YIL112W	0.76
YCR033W	YKR029C	0.59
YCR043C	YAL023C	0.53
YCR043C	YBL002W	0.76
YCR043C	YBL003C	0.26
YCR043C	YBL075C	0.39
YCR043C	YBR009C	0.76
YCR043C	YBR159W	0.23
YCR043C	YBR169C	0.24
YCR043C	YCL014W	0.23
YCR043C	YCL016C	0.23
YCR043C	YCR009C	0.76
YCR043C	YDL053C	0.45
YCR043C	YDL095W	0.74
YCR043C	YDR174W	0.88
YCR043C	YDR381W	0.87
YCR043C	YDR388W	0.41
YCR043C	YDR513W	0.23
YCR043C	YEL036C	0.53
YCR043C	YHR121W	0.25
YCR043C	YJL076W	0.25
YCR043C	YJL123C	0.26
YCR043C	YLR150W	0.27
YCR043C	YLR429W	0.9
YCR043C	YMR072W	0.25
YCR043C	YNL209W	0.24
YCR043C	YOL012C	0.25
YCR043C	YPL146C	0.83
YCR043C	YPR067W	0.12
YCR047C	YBR049C	0.77
YCR047C	YGL173C	0.17
YCR052W	YCL040W	0.11
YCR052W	YEL042W	0.16
YCR052W	YFR037C	0.99
YCR052W	YGR056W	0.27
YCR052W	YGR275W	0.96
YCR052W	YIL126W	0.99
YCR052W	YKR008W	0.57
YCR052W	YLR259C	0.11
YCR052W	YLR321C	0.97
YCR052W	YLR357W	0.99
YCR052W	YMR033W	0.99
YCR052W	YMR091C	0.99
YCR052W	YPR034W	0.99
YCR052W	YPR191W	0.16
YCR053W	YBR172C	0.11
YCR053W	YDR011W	0.16
YCR053W	YLL034C	0.12
YCR053W	YMR294W-A	0.17
YCR053W	YNL048W	0.16
YCR053W	YPR116W	0.14
YCR058C	YJL069C	0.95
YCR058C	YLR129W	0.84
YCR058C	YLR222C	0.98
YCR058C	YLR409C	0.98
YCR060W	YDL014W	0.14
YCR060W	YDR087C	0.12
YCR060W	YDR190C	0.99
YCR060W	YDR381W	0.16
YCR060W	YDR388W	0.11
YCR060W	YEL026W	0.17
YCR060W	YGL106W	0.14
YCR060W	YGR237C	0.11
YCR060W	YHR034C	0.99
YCR060W	YIL095W	0.12
YCR060W	YJR009C	0.15
YCR060W	YKR081C	0.1
YCR060W	YKR092C	0.11
YCR060W	YMR309C	0.99
YCR060W	YNL106C	0.11
YCR060W	YOL139C	0.15
YCR060W	YOR310C	0.63
YCR060W	YPL235W	0.99
YCR060W	YPR171W	0.14
YCR066W	YGL058W	0.97
YCR066W	YJR009C	0.12
YCR066W	YML085C	0.18
YCR066W	YMR205C	0.12
YCR066W	YOL016C	0.12
YCR071C	YBL038W	0.16
YCR071C	YBR223C	0.23
YCR071C	YDR381W	0.2
YCR071C	YDR405W	0.77
YCR071C	YGR076C	0.47
YCR071C	YHR029C	0.23
YCR071C	YKR006C	0.23
YCR071C	YLR439W	0.99
YCR071C	YMR024W	0.86
YCR071C	YNL284C	0.63
YCR071C	YOR361C	0.44
YCR071C	YPL173W	0.98
YCRX13W	YBR058C	0.3
YCRX13W	YER064C	0.4
YCRX13W	YLR257W	0.29
YCR076C	YER094C	0.65
YCR077C	YBR189W	0.2
YCR077C	YEL034W	0.22
YCR077C	YER112W	0.97
YCR077C	YER146W	0.97
YCR077C	YGL056C	0.19
YCR077C	YJL013C	0.2
YCR077C	YJL052W	0.15
YCR077C	YJL124C	0.99
YCR077C	YJR045C	0.22
YCR077C	YKL081W	0.15
YCR077C	YMR186W	0.51
YCR077C	YNL147W	0.6
YCR077C	YPR074C	0.14
YCR079W	YBL003C	0.21
YCR079W	YBR139W	0.14
YCR079W	YDR087C	0.14
YCR079W	YDR388W	0.14
YCR079W	YLL022C	0.37
YCR079W	YOR323C	0.99
YCR081W	YDR308C	0.34
YCR081W	YDR443C	0.43
YCR081W	YGL127C	0.34
YCR081W	YPL042C	0.36
YCR084C	YBL003C	0.12
YCR084C	YDL126C	0.66
YCR084C	YKL213C	0.58
YCR086W	YDR388W	0.74
YCR086W	YDR439W	0.65
YCR086W	YGR126W	0.4
YCR086W	YLL029W	0.3
YCR087C-A	YBL003C	0.34
YCR087C-A	YBR010W	0.34
YCR087C-A	YLL004W	0.41
YCR087C-A	YML065W	0.34
YCR090C	YML105C	0.39
YCR092C	YDR174W	0.15
YCR092C	YMR196W	0.19
YCR092C	YNL312W	0.15
YCR093W	YOL100W	0.19
YDL002C	YBL003C	0.59
YDL002C	YBR010W	0.15
YDL002C	YDR190C	0.79
YDL002C	YER092W	0.97
YDL002C	YFL013C	0.99
YDL002C	YGL150C	0.9
YDL002C	YJL081C	0.99
YDL002C	YLR052W	0.99
YDL002C	YOR141C	0.99
YDL002C	YPL235W	0.99
YDL003W	YDR381W	0.2
YDL003W	YFL008W	0.99
YDL003W	YJL074C	0.99
YDL003W	YKR081C	0.14
YDL003W	YLL023C	0.21
YDL003W	YLR175W	0.15
YDL003W	YLR347C	0.19
YDL007W	YDL147W	0.99
YDL007W	YDR363W-A	0.97
YDL007W	YDR394W	0.65
YDL007W	YER021W	0.99
YDL007W	YFR004W	0.99
YDL007W	YFR010W	0.99
YDL007W	YFR052W	0.99
YDL007W	YGL048C	0.99
YDL007W	YHR027C	0.99
YDL007W	YHR200W	0.99
YDL007W	YIL075C	0.99
YDL007W	YKL145W	0.88
YDL007W	YMR191W	0.17
YDL007W	YOR117W	0.99
YDL007W	YOR259C	0.76
YDL007W	YOR261C	0.99
YDL013W	YBR054W	0.29
YDL013W	YER116C	0.74
YDL014W	YDR117C	0.13
YDL014W	YLR197W	0.98
YDL014W	YLR369W	0.29
YDL014W	YOR310C	0.66
YDL014W	YOR381W	0.39
YDL017W	YDR052C	0.18
YDL017W	YLR429W	0.29
YDL019C	YAL026C	0.82
YDL019C	YAL051W	0.11
YDL019C	YAR044W	0.84
YDL019C	YBL003C	0.8
YDL019C	YBL075C	0.11
YDL019C	YBR079C	0.8
YDL019C	YDL053C	0.11
YDL019C	YDL148C	0.12
YDL019C	YDR060W	0.12
YDL019C	YDR129C	0.11
YDL019C	YDR184C	0.15
YDL019C	YDR381W	0.36
YDL019C	YER162C	0.12
YDL019C	YGL092W	0.11
YDL019C	YGL137W	0.41
YDL019C	YGL216W	0.11
YDL019C	YGR258C	0.11
YDL019C	YHR208W	0.11
YDL019C	YJL207C	0.36
YDL019C	YJR009C	0.11
YDL019C	YJR126C	0.11
YDL019C	YKL054C	0.11
YDL019C	YKR081C	0.12
YDL019C	YLR407W	0.11
YDL019C	YMR309C	0.12
YDL019C	YOL077C	0.12
YDL019C	YOR172W	0.11
YDL019C	YPL146C	0.12
YDL019C	YPR055W	0.15
YDL025C	YMR186W	0.13
YDL031W	YDR388W	0.34
YDL031W	YGL245W	0.45
YDL031W	YHR154W	0.64
YDL036C	YAL019W	0.14
YDL036C	YDL007W	0.68
YDL036C	YDL097C	0.14
YDL036C	YDL147W	0.14
YDL036C	YHR200W	0.61
YDL040C	YBR189W	0.53
YDL040C	YCL059C	0.19
YDL040C	YDL014W	0.86
YDL040C	YDL031W	0.98
YDL040C	YDR174W	0.25
YDL040C	YDR381W	0.98
YDL040C	YGL078C	0.14
YDL040C	YHL009W-B	0.19
YDL040C	YHR013C	0.94
YDL040C	YHR089C	0.16
YDL040C	YJL033W	0.14
YDL040C	YLR175W	0.99
YDL040C	YLR197W	0.99
YDL040C	YML007W	0.19
YDL040C	YMR229C	0.98
YDL040C	YNL083W	0.19
YDL040C	YNL248C	0.22
YDL040C	YNL308C	0.14
YDL040C	YOR253W	0.99
YDL042C	YDL053C	0.12
YDL042C	YDL223C	0.13
YDL042C	YDR227W	0.99
YDL042C	YHR121W	0.12
YDL042C	YJL076W	0.97
YDL042C	YKR025W	0.15
YDL042C	YNL113W	0.77
YDL042C	YNL151C	0.12
YDL042C	YOR116C	0.37
YDL042C	YOR124C	0.11
YDL042C	YOR207C	0.15
YDL042C	YOR210W	0.58
YDL042C	YPR110C	0.15
YDL043C	YAL032C	0.99
YDL043C	YBL005W-A	0.16
YDL043C	YBR009C	0.15
YDL043C	YBR188C	0.12
YDL043C	YCR063W	0.68
YDL043C	YDL030W	0.87
YDL043C	YDL203C	0.16
YDL043C	YDR163W	0.18
YDL043C	YDR174W	0.66
YDL043C	YDR381W	0.68
YDL043C	YDR388W	0.15
YDL043C	YDR482C	0.7
YDL043C	YER029C	0.63
YDL043C	YGL174W	0.36
YDL043C	YGR024C	0.16
YDL043C	YGR074W	0.66
YDL043C	YGR129W	0.37
YDL043C	YHR165C	0.11
YDL043C	YIL105C	0.18
YDL043C	YJL203W	0.99
YDL043C	YJR050W	0.18
YDL043C	YKL095W	0.11
YDL043C	YLR016C	0.11
YDL043C	YLR147C	0.71
YDL043C	YLR150W	0.75
YDL043C	YLR275W	0.64
YDL043C	YML049C	0.99
YDL043C	YMR240C	0.99
YDL043C	YMR288W	0.99
YDL043C	YOR319W	0.12
YDL043C	YPL151C	0.99
YDL043C	YPL242C	0.15
YDL043C	YPR052C	0.15
YDL044C	YDR400W	0.33
YDL044C	YLR139C	0.95
YDL053C	YBL004W	0.15
YDL053C	YDL171C	0.12
YDL053C	YGL014W	0.1
YDL053C	YGL173C	0.12
YDL053C	YHR121W	0.99
YDL053C	YNL215W	0.12
YDL053C	YPR052C	0.12
YDL053C	YPR067W	0.15
YDL054C	YOR315W	0.45
YDL055C	YAL063C	0.16
YDL055C	YCL008C	0.16
YDL055C	YDR083W	0.11
YDL055C	YDR174W	0.11
YDL055C	YDR254W	0.11
YDL055C	YDR466W	0.16
YDL055C	YEL055C	0.12
YDL055C	YFL025C	0.16
YDL055C	YFR040W	0.11
YDL055C	YGL137W	0.14
YDL055C	YHL009W-B	0.16
YDL055C	YHR087W	0.11
YDL055C	YHR103W	0.16
YDL055C	YIL070C	0.11
YDL055C	YIL151C	0.16
YDL055C	YJL034W	0.36
YDL055C	YJL039C	0.12
YDL055C	YJR138W	0.16
YDL055C	YKL004W	0.11
YDL055C	YKR048C	0.4
YDL055C	YLR035C	0.11
YDL055C	YLR243W	0.17
YDL055C	YLR424W	0.11
YDL055C	YNL102W	0.11
YDL055C	YNL225C	0.11
YDL055C	YOL063C	0.16
YDL055C	YOL138C	0.16
YDL055C	YOR257W	0.48
YDL055C	YOR375C	0.11
YDL055C	YOR380W	0.16
YDL056W	YJL089W	0.16
YDL056W	YLR182W	0.99
YDL056W	YMR063W	0.16
YDL058W	YCR016W	0.16
YDL060W	YBL003C	0.11
YDL060W	YBL058W	0.1
YDL060W	YBR189W	0.44
YDL060W	YCL059C	0.22
YDL060W	YCR087C-A	0.82
YDL060W	YDL014W	0.64
YDL060W	YDL155W	0.12
YDL060W	YDR174W	0.12
YDL060W	YDR381W	0.84
YDL060W	YER131W	0.86
YDL060W	YGL106W	0.12
YDL060W	YGL122C	0.15
YDL060W	YGR126W	0.22
YDL060W	YHR072W-A	0.13
YDL060W	YHR089C	0.81
YDL060W	YHR099W	0.13
YDL060W	YIL091C	0.14
YDL060W	YIL095W	0.64
YDL060W	YJL093C	0.13
YDL060W	YJL129C	0.13
YDL060W	YKL145W	0.13
YDL060W	YKR081C	0.15
YDL060W	YLR150W	0.75
YDL060W	YLR197W	0.11
YDL060W	YLR435W	0.94
YDL060W	YNL106C	0.12
YDL060W	YNL308C	0.73
YDL060W	YOR198C	0.9
YDL060W	YOR206W	0.26
YDL060W	YPL146C	0.64
YDL060W	YPR052C	0.12
YDL060W	YPR169W	0.15
YDL070W	YBL003C	0.59
YDL070W	YDR087C	0.15
YDL070W	YDR381W	0.7
YDL070W	YEL026W	0.22
YDL070W	YIL035C	0.15
YDL070W	YIL036W	0.25
YDL070W	YLR399C	0.97
YDL070W	YOR061W	0.15
YDL074C	YAL001C	0.64
YDL074C	YAL022C	0.16
YDL074C	YAL048C	0.15
YDL074C	YBL041W	0.14
YDL074C	YDL148C	0.14
YDL074C	YDR174W	0.11
YDL074C	YER062C	0.16
YDL074C	YER164W	0.16
YDL074C	YFR024C	0.14
YDL074C	YGR184C	0.15
YDL074C	YIL036W	0.12
YDL074C	YKL035W	0.27
YDL074C	YKL112W	0.11
YDL074C	YLL021W	0.1
YDL074C	YMR314W	0.16
YDL074C	YOR362C	0.14
YDL074C	YPL055C	0.96
YDL076C	YBR095C	0.51
YDL076C	YIL084C	0.22
YDL076C	YOL004W	0.3
YDL076C	YPL004C	0.14
YDL078C	YAL001C	0.29
YDL078C	YDR304C	0.4
YDL078C	YHR121W	0.29
YDL078C	YKR025W	0.3
YDL078C	YML105C	0.4
YDL078C	YNL113W	0.39
YDL078C	YOR207C	0.3
YDL084W	YBR079C	0.13
YDL084W	YER105C	0.11
YDL084W	YKL014C	0.11
YDL084W	YKR092C	0.11
YDL084W	YLR384C	0.11
YDL084W	YMR309C	0.11
YDL087C	YBR119W	0.9
YDL087C	YGL238W	0.48
YDL087C	YGR013W	0.77
YDL087C	YGR074W	0.59
YDL087C	YIL061C	0.64
YDL087C	YKL012W	0.99
YDL087C	YLR147C	0.48
YDL087C	YLR275W	0.15
YDL087C	YML046W	0.15
YDL090C	YKL019W	0.19
YDL092W	YDL051W	0.88
YDL092W	YDR381W	0.54
YDL092W	YDR395W	0.14
YDL092W	YKL122C	0.99
YDL092W	YKR048C	0.13
YDL092W	YML105C	0.99
YDL092W	YPL210C	0.98
YDL092W	YPL243W	0.99
YDL092W	YPR088C	0.99
YDL095W	YAR010C	0.53
YDL095W	YBL002W	0.76
YDL095W	YBL003C	0.29
YDL095W	YBL075C	0.9
YDL095W	YBR009C	0.58
YDL095W	YBR171W	0.33
YDL095W	YBR283C	0.33
YDL095W	YCR009C	0.25
YDL095W	YDL022W	0.33
YDL095W	YDL143W	0.23
YDL095W	YDR129C	0.72
YDL095W	YDR174W	0.76
YDL095W	YDR272W	0.25
YDL095W	YDR385W	0.26
YDL095W	YDR388W	0.9
YDL095W	YEL002C	0.33
YDL095W	YER120W	0.23
YDL095W	YFR053C	0.25
YDL095W	YGL008C	0.94
YDL095W	YGL245W	0.32
YDL095W	YGR080W	0.25
YDL095W	YGR266W	0.32
YDL095W	YHR023W	0.24
YDL095W	YIL148W	0.26
YDL095W	YJL041W	0.24
YDL095W	YJL117W	0.33
YDL095W	YJR009C	0.3
YDL095W	YLR150W	0.83
YDL095W	YLR249W	0.24
YDL095W	YLR429W	0.98
YDL095W	YMR083W	0.33
YDL095W	YMR091C	0.25
YDL095W	YNL055C	0.84
YDL095W	YNL138W	0.24
YDL095W	YOR093C	0.32
YDL095W	YOR153W	0.51
YDL095W	YPL004C	0.48
YDL095W	YPL226W	0.75
YDL097C	YAL001C	0.49
YDL097C	YAL019W	0.63
YDL097C	YAL042W	0.28
YDL097C	YBL017C	0.55
YDL097C	YCL024W	0.11
YDL097C	YCR014C	0.15
YDL097C	YDL007W	0.99
YDL097C	YDL013W	0.17
YDL097C	YDL147W	0.97
YDL097C	YDL215C	0.43
YDL097C	YDR108W	0.15
YDL097C	YDR180W	0.34
YDL097C	YDR301W	0.1
YDL097C	YDR363W-A	0.97
YDL097C	YDR394W	0.55
YDL097C	YDR427W	0.97
YDL097C	YER021W	0.99
YDL097C	YFR004W	0.99
YDL097C	YFR010W	0.99
YDL097C	YFR052W	0.94
YDL097C	YGL048C	0.99
YDL097C	YGL094C	0.11
YDL097C	YGL095C	0.3
YDL097C	YGL161C	0.15
YDL097C	YGR161C	0.1
YDL097C	YGR232W	0.99
YDL097C	YHR027C	0.99
YDL097C	YHR200W	0.99
YDL097C	YIL075C	0.99
YDL097C	YIL099W	0.17
YDL097C	YJL109C	0.1
YDL097C	YJR099W	0.11
YDL097C	YKL027W	0.3
YDL097C	YKL104C	0.11
YDL097C	YKL145W	0.99
YDL097C	YLR347C	0.11
YDL097C	YLR421C	0.99
YDL097C	YMR191W	0.17
YDL097C	YNL014W	0.15
YDL097C	YOR110W	0.15
YDL097C	YOR117W	0.99
YDL097C	YOR176W	0.16
YDL097C	YOR259C	0.99
YDL097C	YOR261C	0.97
YDL097C	YOR367W	0.15
YDL097C	YPL082C	0.55
YDL097C	YPL158C	0.17
YDL097C	YPL197C	0.15
YDL097C	YPR108W	0.99
YDL100C	YAL017W	0.88
YDL100C	YBR069C	0.69
YDL100C	YDR451C	0.34
YDL100C	YER083C	0.34
YDL100C	YER162C	0.11
YDL100C	YGL150C	0.12
YDL100C	YHL022C	0.15
YDL100C	YHR121W	0.1
YDL100C	YJL050W	0.12
YDL100C	YJR140C	0.11
YDL100C	YKR031C	0.16
YDL101C	YGR061C	0.13
YDL101C	YGR130C	0.13
YDL101C	YIL022W	0.2
YDL101C	YMR031C	0.25
YDL103C	YBR269C	0.22
YDL103C	YGL245W	0.48
YDL103C	YIL075C	0.14
YDL103C	YPR133C	0.13
YDL105W	YBL003C	0.83
YDL105W	YCL014W	0.26
YDL105W	YCL054W	0.19
YDL105W	YDL115C	0.21
YDL105W	YDL148C	0.67
YDL105W	YDR288W	0.65
YDL105W	YDR365C	0.15
YDL105W	YDR388W	0.15
YDL105W	YDR507C	0.14
YDL105W	YEL019C	0.83
YDL105W	YFR053C	0.15
YDL105W	YGR237C	0.15
YDL105W	YHR121W	0.26
YDL105W	YJL033W	0.15
YDL105W	YKR048C	0.14
YDL105W	YLR197W	0.13
YDL105W	YLR314C	0.22
YDL105W	YNL061W	0.15
YDL105W	YOL034W	0.51
YDL105W	YOR294W	0.22
YDL105W	YOR310C	0.15
YDL105W	YPL146C	0.59
YDL105W	YPL217C	0.15
YDL105W	YPR169W	0.59
YDL108W	YDR460W	0.99
YDL108W	YGR040W	0.19
YDL108W	YPR056W	0.99
YDL110C	YFR015C	0.1
YDL115C	YBL022C	0.1
YDL115C	YBR155W	0.12
YDL115C	YDL140C	0.99
YDL115C	YDR404C	0.99
YDL115C	YGL070C	0.94
YDL115C	YGL150C	0.11
YDL115C	YGR005C	0.16
YDL115C	YGR186W	0.15
YDL115C	YHR124W	0.12
YDL115C	YIL021W	0.99
YDL115C	YJL140W	0.99
YDL115C	YML010W	0.16
YDL115C	YNL127W	0.15
YDL115C	YOL005C	0.94
YDL115C	YOR151C	0.99
YDL115C	YOR210W	0.63
YDL115C	YOR224C	0.11
YDL115C	YPR187W	0.14
YDL116W	YGL092W	0.86
YDL116W	YIL126W	0.13
YDL116W	YJR042W	0.19
YDL116W	YNL287W	0.13
YDL122W	Q0055	0.12
YDL122W	YBR220C	0.16
YDL122W	YDR291W	0.3
YDL122W	YER013W	0.28
YDL122W	YHR193C	0.11
YDL122W	YLR086W	0.12
YDL122W	YLR310C	0.12
YDL122W	YMR309C	0.11
YDL122W	YNL126W	0.15
YDL122W	YPL024W	0.12
YDL122W	YPL089C	0.3
YDL125C	YDR388W	0.3
YDL126C	YBL056W	0.12
YDL126C	YBR170C	0.99
YDL126C	YBR273C	0.36
YDL126C	YCR011C	0.16
YDL126C	YDL215C	0.11
YDL126C	YER129W	0.12
YDL126C	YGR048W	0.99
YDL126C	YHR194W	0.16
YDL126C	YLR347C	0.11
YDL126C	YMR067C	0.99
YDL131W	YBR143C	0.15
YDL131W	YEL023C	0.12
YDL131W	YGL086W	0.12
YDL131W	YHR121W	0.12
YDL134C	YAL029C	0.11
YDL134C	YBR189W	0.17
YDL134C	YDL014W	0.12
YDL134C	YDR174W	0.15
YDL134C	YEL030W	0.17
YDL134C	YER032W	0.3
YDL134C	YER126C	0.16
YDL134C	YGL190C	0.99
YDL134C	YGL251C	0.3
YDL134C	YHR068W	0.11
YDL134C	YHR132W-A	0.17
YDL134C	YKL172W	0.12
YDL134C	YKL203C	0.36
YDL134C	YKR081C	0.15
YDL134C	YLR106C	0.17
YDL134C	YLR259C	0.11
YDL134C	YLR429W	0.66
YDL134C	YML109W	0.93
YDL134C	YMR186W	0.15
YDL134C	YMR273C	0.99
YDL134C	YOL098C	0.12
YDL134C	YOR198C	0.12
YDL134C	YOR353C	0.12
YDL134C	YOR386W	0.99
YDL134C	YPL004C	0.66
YDL134C	YPL146C	0.12
YDL134C	YPL242C	0.15
YDL135C	YDL060W	0.14
YDL135C	YNL209W	0.13
YDL139C	YDR172W	0.29
YDL140C	YDR289C	0.86
YDL140C	YDR404C	0.99
YDL140C	YGL043W	0.99
YDL140C	YGL070C	0.94
[truncated: 12,317 more rows]
