# Supplementary material for: Predicting protein complexes using a supervised learning method combined with local structural information
Source: PLoS One. 2018 Mar 19;13(3):e0194124. doi: 10.1371/journal.pone.0194124 (PMC5858846; doi:10.1371/journal.pone.0194124)
Supplement: S5 Dataset — (TXT) [file pone.0194124.s023.txt]

@interactionsName biogrid
YDR143C	YER068W
YMR207C	YNR016C
YIL135C	YMR139W
YNL316C	YOL082W
YHR211W	YNL255C
YJL125C	YNL062C
YDL014W	YKL125W
YJL218W	YLR291C
YLR448W	YNL096C
YLR075W	YNL110C
YHR135C	YNL199C
YJL092W	YOR281C
YGL173C	YKL139W
YER125W	YHR135C
YPL115C	YPL161C
YEL002C	YKL008C
YJL019W	YOL104C
YML010W	YNL248C
YML009C	YNL284C
YDR167W	YDR392W
YDL055C	YGL195W
YHL047C	YHR079C
YOR261C	YPR103W
YDR212W	YLL019C
YHR165C	YNR053C
YMR240C	YOR308C
YGL103W	YKL172W
YBR245C	YPR110C
YDL060W	YNL207W
YHR203C	YNL132W
YHR037W	YPL240C
YDR477W	YOR027W
YNL301C	YOR096W
YCR021C	YJL151C
YGL122C	YML081W
YDR412W	YPR143W
YIR010W	YJR009C
YCR038C	YPR122W
YKL113C	YOR144C
YMR102C	YOR174W
YLL039C	YLR113W
YJR047C	YPL141C
YMR004W	YPL031C
YDR477W	YLR132C
YGR033C	YNR017W
YGR055W	YPL058C
YDR164C	YLR166C
YER174C	YOL016C
YCL035C	YMR059W
YDR128W	YMR106C
YBL072C	YOR078W
YBR160W	YJL076W
YLR291C	YML099C
YDR507C	YMR086W
YKL122C	YPL210C
YLR018C	YPL075W
YKL059C	YNL255C
YGL120C	YGR220C
YHR203C	YLR075W
YGL122C	YJR138W
YER103W	YGR128C
YKL104C	YKL211C
YDL126C	YER012W
YDR448W	YHR058C
YBL016W	YER082C
YGL190C	YNL255C
YGL137W	YJR070C
YLR197W	YOR078W
YBL032W	YCL028W
YGR140W	YOR156C
YML001W	YOL112W
YBL027W	YDR412W
YHR085W	YNR053C
YDR320C	YJR135C
YMR121C	YPR143W
YCR028C-A	YKL114C
YDL181W	YNL250W
YLR009W	YNL061W
YEL039C	YJL164C
YAL017W	YOL045W
YDR510W	YHR203C
YFR027W	YOL094C
YGR252W	YOR290C
YCR072C	YPR016C
YDL060W	YNL308C
YDR145W	YGL158W
YMR047C	YOR160W
YKL126W	YNR047W
YGR281W	YHR114W
YBR034C	YNL004W
YGR034W	YLR448W
YBR160W	YLR455W
YDR383C	YIR010W
YFL023W	YOR355W
YDR392W	YOL148C
YFR034C	YIL052C
YLR113W	YNL236W
YJR009C	YMR186W
YER142C	YOL041C
YBR221C	YML059C
YDL028C	YMR114C
YGL135W	YMR290C
YJL052W	YOL013C
YFR004W	YFR052W
YIL118W	YKL130C
YBR191W	YFR031C-A
YDR356W	YPL255W
YDR409W	YLR303W
YHR027C	YOL133W
YJL164C	YKL079W
YGL091C	YIL129C
YNL255C	YOR210W
YDR423C	YGL158W
YIL133C	YLR150W
YGL191W	YLL039C
YDL117W	YKR009C
YDL226C	YPR183W
YBR048W	YJL177W
YBR060C	YPL008W
YBR191W	YIR010W
YFR014C	YJL146W
YLR350W	YNL190W
YGL122C	YOL005C
YIR038C	YKL008C
YHR099W	YOL051W
YER133W	YLR002C
YDR303C	YML065W
YER018C	YPR083W
YDR259C	YHR082C
YJL080C	YPL204W
YDR257C	YJR059W
YCR072C	YER006W
YNR017W	YOR236W
YML005W	YNR046W
YDR365W-B	YKL049C
YDR021W	YLR248W
YGR238C	YHR158C
YAL038W	YPL031C
YDL237W	YGL122C
YAL026C	YPR129W
YIR026C	YPR029C
YBR103W	YCR033W
YBL072C	YPL012W
YGL122C	YKL016C
YBR031W	YJL109C
YGL106W	YLR274W
YGR119C	YNL189W
YCL059C	YLR129W
YGL158W	YHR185C
YGL122C	YOL086W-A
YGL122C	YIR010W
YEL034W	YIL148W
YBR249C	YDR510W
YKL180W	YLR075W
YLL004W	YPR162C
YDR113C	YHR166C
YDL031W	YFL002C
YFL007W	YLL039C
YDR099W	YDR348C
YER112W	YER124C
YER151C	YLR208W
YFL059W	YNL334C
YCL028W	YNL288W
YFL036W	YOR017W
YGL122C	YMR253C
YDR167W	YHR099W
YDR283C	YER172C
YFR004W	YOL038W
YDR392W	YLR113W
YDR059C	YNL031C
YHR082C	YPL207W
YNR051C	YPL061W
YMR138W	YOL056W
YGL103W	YJL177W
YER018C	YHR058C
YCR008W	YOR224C
YDR481C	YNL006W
YJL129C	YML016C
YCR002C	YNL233W
YBR159W	YIL005W
YDR047W	YOR361C
YGL001C	YGR060W
Q0085	YDL004W
YHR060W	YLR447C
YGL122C	YOR221C
YLL023C	YPR028W
YDR012W	YMR194W
YIR037W	YLR216C
YDR448W	YOR257W
YOR310C	YPL131W
YER159C	YOL012C
YBR142W	YGL195W
YFR004W	YMR314W
YAL018C	YCL025C
YDL140C	YKL139W
YGR105W	YML012W
YKL139W	YOL012C
YBL032W	YLL031C
YAL011W	YLR085C
YER094C	YOR157C
YDR429C	YGL137W
YDR424C	YGL153W
YCR073C	YMR117C
YGR181W	YJR135W-A
YDL126C	YDL190C
YML024W	YOR096W
YDR059C	YPL037C
YIL075C	YOL117W
YBR052C	YLL028W
YIR010W	YJL109C
YJL148W	YOL041C
YGL130W	YMR309C
YGL207W	YGR116W
YGR040W	YML048W
YBR142W	YNL110C
YER177W	YPR030W
YDR326C	YIR010W
YDL014W	YPR143W
YHL003C	YJR010C-A
YPL218W	YPR181C
YBR055C	YCR053W
YNL250W	YOR261C
YDR100W	YJL178C
YDR145W	YIL129C
YGL122C	YPL173W
YOR054C	YOR061W
YER036C	YKL180W
YDR060W	YOR206W
YGL076C	YNL178W
YJL128C	YMR319C
YNL125C	YNL130C
YBR247C	YIL069C
YML123C	YNR041C
YER074W	YNL255C
YER012W	YMR116C
YBL007C	YDL206W
YBR106W	YML075C
YER159C	YNR065C
YMR029C	YMR052W
YDR482C	YLR275W
YDR062W	YJR077C
YKR060W	YNL110C
YFR014C	YIL167W
YGL158W	YOR018W
YDL148C	YDR449C
YML048W	YML123C
YCR012W	YGL137W
YBR279W	YLR418C
YCR031C	YLR340W
YKR081C	YOR294W
YDR432W	YMR125W
YML085C	YNL223W
YGL030W	YGR281W
YBL032W	YBR215W
YBL072C	YNL308C
YLR197W	YNR024W
YDR324C	YEL055C
YER056C-A	YER151C
YDR224C	YKL103C
YJR048W	YKL195W
YGL112C	YML098W
YIL046W	YML082W
YHR121W	YPR120C
YMR128W	YPL217C
YGR012W	YPR161C
YDL014W	YKL075C
YCR020W-B	YHR056C
YBL026W	YDR473C
YJR032W	YNL330C
YKL095W	YPL151C
TL(CAA)A	YGR047C
YCR100C	YDR414C
YDR013W	YJL072C
YLR113W	YLR248W
YCR034W	YMR149W
YBR233W	YDR116C
YHR135C	YLR410W
YGR026W	YPL031C
YDL088C	YDR159W
YKR006C	YML025C
YOR244W	YPL004C
YER131W	YGL180W
YJL164C	YNL182C
YBR031W	YEL034W
YML029W	YMR173W
YBR122C	YDR116C
YGR092W	YJL005W
YER102W	YHR196W
YDR432W	YPL055C
YBL016W	YEL053C
YKL079W	YNL154C
YJR045C	YLR166C
YIR010W	YKR083C
YOR275C	YPL031C
YJL154C	YKL171W
YLR097C	YMR303C
YDR510W	YGR083C
YNL113W	YPR010C
YBR118W	YOR112W
YHR099W	YOR244W
YOR047C	YOR358W
YBR193C	YLR071C
YBR212W	YPL037C
YBL050W	YPL232W
YER118C	YHR140W
YDL065C	YER148W
YDR194C	YML065W
YGL073W	YKL062W
YGR214W	YGR240C
YDR225W	YDR510W
YER126C	YGL237C
YDR427W	YER012W
YBR009C	YBR083W
YML123C	YOR016C
YER177W	YPR152C
YEL026W	YGL120C
YML096W	YNL154C
YBR195C	YNL031C
YDR347W	YGL129C
YFR010W	YLR246W
YPL086C	YPL101W
YBR122C	YOL027C
YBL055C	YGL180W
YDR097C	YIR002C
YHR082C	YKL197C
YIR010W	YJL065C
YGL103W	YNL096C
YLR291C	YNL244C
YBR290W	YNL255C
YHR196W	YMR229C
YNL007C	YNL255C
YBL079W	YML031W
YHR198C	YML064C
YBL032W	YKL198C
YDL179W	YOR083W
YLR419W	YMR117C
YDL185W	YKL029C
YDR176W	YHR041C
YGL122C	YOR328W
YGR198W	YKL049C
YKR014C	YMR231W
YBR234C	YNL040W
YDL140C	YNL251C
YBL003C	YBR245C
YHL034C	YJL190C
YMR202W	YNL280C
YLL028W	YLR332W
YDL116W	YML103C
YDR337W	YMR188C
YDR354W	YFR014C
YER151C	YIL109C
YHR005C-A	YKL195W
YJR135W-A	YNR017W
YGL115W	YPR007C
YGL122C	YPL211W
YDL207W	YKL068W
YBR162W-A	YGL122C
YGL122C	YNL213C
YDR381W	YER063W
YDR129C	YNL135C
YHR143W-A	YPL129W
YDR466W	YLR196W
YNL230C	YPL004C
YHR188C	YJR015W
YGL200C	YLL039C
YMR005W	YNR011C
YDL100C	YGL020C
YDL014W	YJL095W
YBL079W	YFR002W
YDL140C	YMR125W
YOL041C	YPL131W
YKL174C	YLL039C
YHR027C	YMR186W
YDL116W	YDR113C
YDL014W	YHR052W
YDR388W	YOR117W
YDR143C	YER023W
YLR029C	YNL255C
YHR204W	YMR304W
YNL037C	YNL255C
YBR225W	YJL095W
YBR106W	YCR028C
YHR200W	YLR061W
YJR002W	YLL011W
YDR406W	YLR055C
YCL043C	YIR001C
YML095C	YPL022W
YDR176W	YER148W
YDL031W	YLL045C
YGL003C	YKL101W
YHR167W	YJR032W
YDR309C	YER149C
YER021W	YOR128C
YER175C	YGL122C
YJL002C	YML019W
YDL014W	YGL130W
YBR202W	YDL029W
YDR225W	YOR005C
YAR007C	YCR066W
YLR248W	YPL153C
YDR012W	YOR206W
YIR033W	YLL039C
YGL150C	YGR274C
YBR095C	YNL097C
YHR170W	YOR351C
YGL116W	YJL111W
YCL014W	YMR186W
YIL021W	YOR210W
YBR126C	YDR074W
YHR081W	YNL255C
YER151C	YGR103W
YGR165W	YNL137C
YDR364C	YLL036C
YGR224W	YLR080W
YDR224C	YDR227W
YER074W	YGL103W
YJL041W	YJL063C
YDR363W-A	YNL047C
YER022W	YOL051W
YER177W	YPR080W
YBR002C	YBR177C
YDR251W	YJR059W
YFL004W	YNL255C
YMR106C	YMR287C
YCL011C	YLL045C
YBR218C	YLR430W
YMR081C	YPL203W
YBL050W	YGL122C
YDR116C	YKR006C
YBR126C	YDL017W
YBR081C	YPL129W
YML109W	YMR273C
YNL251C	YOR001W
YJL095W	YPL012W
YHR029C	YJL146W
YJR011C	YLR368W
YDL220C	YLR233C
YMR233W	YOL006C
YMR168C	YPL018W
YBR177C	YJL153C
YJL013C	YPL209C
YEL048C	YKR068C
YLR423C	YPR105C
YML025C	YOR204W
YDR159W	YHR127W
YLL039C	YOR014W
YHR083W	YNL026W
YDR318W	YJR112W
YER021W	YMR293C
YDR510W	YER047C
YDR365C	YJL010C
YJL177W	YOR204W
YHL009C	YLR336C
YFL017W-A	YGR091W
YDR335W	YML103C
YJR132W	YML085C
YNL197C	YOR149C
YGL234W	YHR027C
YDL136W	YFR004W
YML063W	YNL124W
YJL164C	YJL218W
YER012W	YGL048C
YBR049C	YDR510W
YGR103W	YMR290C
YIL070C	YPL118W
YHR129C	YPL070W
YGL075C	YMR111C
YER022W	YGL122C
YDR143C	YMR229C
YDR175C	YOR158W
YDL229W	YNL112W
YEL039C	YLL039C
YBL076C	YOR117W
YGL123W	YMR131C
YGL122C	YMR135C
YMR079W	YPR113W
YAL001C	YDR510W
YDL134C	YOR073W
YDL191W	YNR051C
YGL122C	YLR172C
YIR010W	YLR430W
YDR224C	YLL039C
YFR015C	YPL204W
YDR190C	YGR086C
YHR124W	YOR181W
YDL203C	YGR058W
YEL002C	YML075C
YCR052W	YOL100W
YNR064C	YOL045W
YDR311W	YKL028W
YDR405W	YNL255C
YDL116W	YDR192C
YBR048W	YDR064W
YKR018C	YPR106W
YEL032W	YNL273W
YDR407C	YOR115C
YDL153C	YHR082C
YMR191W	YOR261C
YGL134W	YJL165C
YCL024W	YKL181W
YHR066W	YKL021C
YCR057C	YLR448W
YLR208W	YPR181C
YGR054W	YKR048C
YGL122C	YJR132W
YMR317W	YNL255C
YGL158W	YOR290C
YBR055C	YLR275W
YBR010W	YJL168C
YER012W	YLR058C
YJL115W	YPL153C
YDR510W	YPR133C
YNL284C	YOR201C
YJL095W	YKL129C
YLR129W	YMR093W
YDR510W	YMR190C
YLR430W	YMR125W
YJL010C	YMR290C
YGL122C	YKL210W
YOL021C	YPR190C
YIR010W	YOL051W
YDR440W	YLR429W
YGR126W	YPR175W
YGR199W	YPL026C
YGL122C	YHR083W
YER026C	YPL274W
YBR118W	YPL209C
YDR418W	YHR027C
YFL045C	YJL092W
YML064C	YOR373W
YGL122C	YPR188C
YGL172W	YKL057C
YBR055C	YML046W
YLR197W	YNL308C
YBR109C	YJL115W
YER074W	YFR032C-A
YMR229C	YOR340C
YMR138W	YPL241C
YBR049C	YOR341W
YGL244W	YOR123C
YEL023C	YJL203W
YPL070W	YPR152C
YEL009C	YHR041C
YJR017C	YLR216C
YDR388W	YPR110C
YBR183W	YOL132W
YEL034W	YJL177W
YBR120C	YNL255C
YNR046W	YOL124C
YER151C	YOL082W
YAL034W-A	YNL154C
YAL005C	YBR115C
YHL018W	YNL207W
YGL122C	YLR032W
YCR093W	YOL133W
YML131W	YOL154W
YDR043C	YOR061W
YJL050W	YMR137C
YHR137W	YOR310C
YKR093W	YOR153W
YDL087C	YML049C
YBL032W	YLR466W
YGL122C	YNL032W
YDR101C	YDR412W
YLL008W	YPL211W
YDL117W	YPL038W
YLR367W	YML026C
YDR060W	YMR229C
YKR062W	YPL106C
YDR216W	YER118C
YDL029W	YMR109W
YBR181C	YJL177W
YIR005W	YMR240C
YBL039C	YJL138C
YAL029C	YMR139W
YDL229W	YGL005C
YLR238W	YMR052W
YHL004W	YNL005C
YCL043C	YDL095W
YNL255C	YOL013W-A
YBL072C	YNL055C
YDL232W	YER019C-A
YKL207W	YML048W
YDR155C	YIL112W
YGR183C	YNL197C
YDR124W	YPR049C
YER165W	YML056C
YDL215C	YLL001W
YDL033C	YLR259C
YBR142W	YIL069C
YKL104C	YMR213W
YJR152W	YPL240C
YOR056C	YPL031C
YGR013W	YPL178W
YLR432W	YNL255C
YKL109W	YOR358W
YJR077C	YLR259C
YNL121C	YOL045W
YML085C	YMR048W
YDR192C	YPL093W
YBL026W	YNL264C
YJL187C	YNL272C
YJL041W	YLR312W-A
YER103W	YGR192C
YDR510W	YML041C
YER013W	YPR101W
YBR025C	YGL039W
YIL133C	YML063W
YGR084C	YNL175C
YBR031W	YBR142W
YAR007C	YBR215W
YER089C	YPL061W
YLR350W	YMR272C
YNL059C	YPL235W
YGR055W	YML016C
YDR331W	YDR456W
YDR498C	YLR440C
YGL246C	YKL180W
YDR145W	YMR227C
YBR031W	YLL045C
YGR065C	YGR130C
YGL003C	YPR119W
YLL060C	YOR074C
YBR155W	YJR031C
YJR022W	YNL147W
YBR251W	YPR125W
YDR224C	YML112W
YKL161C	YPL089C
YDR280W	YPR190C
YDR130C	YHL034C
YBL003C	YER092W
YML058W	YNL291C
YJL190C	YMR309C
YDR189W	YPR105C
YJR145C	YMR290C
YKL139W	YLR438W
YGR059W	YLR314C
YEL048C	YGR040W
YER036C	YOR204W
YDL229W	YOR080W
YFL038C	YPR176C
YHR148W	YMR128W
YBL023C	YDR473C
YBR187W	YOR294W
YKL203C	YOR035C
YLR455W	YOR310C
YHR058C	YNL255C
YGR091W	YLR438C-A
YNL027W	YPL141C
YGR040W	YNL186W
YBL003C	YDL208W
YDL097C	YPL082C
YGL025C	YHR041C
YER177W	YOR220W
YMR236W	YOL051W
YDL200C	YGL137W
YDL229W	YPR105C
YBL072C	YJR145C
YJL164C	YKL171W
YDR130C	YLR340W
YJL081C	YLR399C
YHL033C	YKR002W
YLR377C	YNL059C
YBR114W	YKR001C
YDR312W	YJL164C
YOL127W	YPR016C
YLR208W	YNL307C
YER074W	YGR034W
YFR022W	YNL307C
YBR080C	YBR261C
YDL219W	YGL122C
YBR191W	YLR448W
YDR025W	YER074W
YLL045C	YLR432W
YBR282W	YDR237W
YPL213W	YPR178W
YDL045W-A	YNL306W
YEL034W	YNL004W
YDR099W	YNL154C
YHR114W	YLR078C
YPL256C	YPL267W
YIL133C	YOL041C
YGL229C	YLL022C
YER125W	YJR051W
YBR102C	YML097C
YCR057C	YJL109C
YIL094C	YMR012W
YHR142W	YJL117W
YEL039C	YGL078C
YHR169W	YPR121W
YGR167W	YJL057C
YGL122C	YNR007C
YHR016C	YPL249C
YDL029W	YDR143C
YDL015C	YJL117W
YBR208C	YOL133W
YFR004W	YLR043C
Q0085	YKL016C
YGL122C	YNL091W
YDR457W	YNL031C
YLR237W	YML132W
YNL091W	YOL159C-A
YDL217C	YGR033C
YBL003C	YBL052C
YLL045C	YPL211W
YDL244W	YPL240C
YJR059W	YKR092C
YGL106W	YMR304W
YKL101W	YNR006W
YDL132W	YLR224W
YJL177W	YLR029C
YHR020W	YKL104C
YAR027W	YGL122C
YGL122C	YHR166C
YHR010W	YMR086W
YDR032C	YHR135C
YBR069C	YPR198W
YCR016W	YGL213C
YER159C	YNL255C
YER165W	YML065W
YLL039C	YML063W
YHR135C	YOR344C
YBL017C	YGL122C
YNL112W	YNL255C
YDR407C	YGR166W
YAL020C	YBR160W
YJR010C-A	YLR004C
YLR215C	YLR386W
YCR061W	YNR066C
YDR448W	YGL066W
YGL122C	YNL135C
YLR310C	YPL038W
YGL180W	YIL091C
YDR244W	YML042W
YDL082W	YDR064W
YNL039W	YNL255C
YGL098W	YGL145W
YJL187C	YJR082C
YNL084C	YPL153C
YGR235C	YJL164C
YJL096W	YNL255C
YDL116W	YLR018C
YDL028C	YDL203C
YER151C	YJR123W
YFR004W	YHR098C
YDR256C	YOL045W
YCL009C	YKL010C
YBR060C	YPR120C
YCR020W-B	YMR033W
YBR160W	YDR027C
YNL154C	YPL191C
YBL004W	YNL284C
YJR135C	YLR315W
YNL075W	YNL102W
YBR103W	YDR227W
YDR264C	YJR040W
YGL209W	YNL197C
YKL104C	YPR110C
YEL034W	YLR069C
YDR064W	YLR129W
YEL015W	YPR080W
YPL012W	YPL216W
YIL131C	YJL197W
YLR275W	YPR082C
YMR001C	YOR372C
YDR447C	YHL001W
YGL213C	YNL308C
YCL059C	YGL201C
YGL179C	YMR304W
YGL122C	YIL002W-A
YJL014W	YLR196W
YKL068W	YMR308C
YBR198C	YHR099W
YGL135W	YOR204W
YNL067W	YNL246W
YBR170C	YKL213C
YBR114W	YLR044C
YJL148W	YNR051C
YDR101C	YKL009W
YBL032W	YIL023C
YBL087C	YFR034C
YDL243C	YGL122C
YDL208W	YDL213C
YGR116W	YLL039C
YKR027W	YLL039C
YLR251W	YNL255C
YML008C	YNL280C
YEL011W	YLL039C
YLR435W	YNL255C
YJL106W	YMR165C
YBR106W	YNL101W
YGR284C	YNL197C
YBL051C	YNL288W
YEL071W	YKL103C
YGL180W	YJR019C
YDR328C	YLR399C
YML073C	YNL124W
YLR330W	YMR116C
YDR320C-A	YLL049W
YER016W	YPL269W
YBL032W	YML109W
YBL030C	YLR203C
YJL124C	YOR320C
YBR261C	YMR021C
YHR050W	YMR149W
YBL007C	YLR337C
YFR034C	YOL139C
YBL023C	YEL032W
YBR009C	YGL207W
YBL042C	YGR055W
YER091C	YMR049C
YJL061W	YMR153W
YBR159W	YML067C
YGL122C	YLR330W
YDR080W	YGL025C
YDR252W	YJR011C
YDL229W	YDR122W
YGL122C	YMR132C
YJL164C	YKR094C
YBR056W	YFR004W
YBR079C	YJR045C
YOR117W	YPL031C
YML062C	YNL139C
YGL150C	YNL030W
YAL005C	YFR019W
YDL168W	YNL061W
YCR030C	YHR107C
YBR112C	YNL167C
YBR111W-A	YDL053C
YBR194W	YPR152C
YGL245W	YOR014W
YDR342C	YKL203C
YBL032W	YGL035C
YHR041C	YIL021W
YBL032W	YPL283C
YIL019W	YNL075W
YKL018W	YLR448W
YHR206W	YIL147C
YBR010W	YNL030W
YAL035W	YBR084W
YDR142C	YPL226W
YDR060W	YLL034C
YDR012W	YDR025W
YCL056C	YDR142C
YER174C	YGL071W
YGR038W	YJL187C
YJL124C	YPL152W
YDR224C	YIL126W
YER151C	YOR310C
YER082C	YGR145W
YGL246C	YNL069C
YIL035C	YPR143W
YFR014C	YNL218W
YDR142C	YGR077C
YJL151C	YMR296C
YHR010W	YPL211W
YDL229W	YLR209C
YMR264W	YOR045W
YBR009C	YLR247C
YDR087C	YFL002C
YNL092W	YOR159C
YDR012W	YGL103W
YJR145C	YNL132W
YBL032W	YER086W
YDR246W	YKR068C
YBR171W	YJL034W
YDL155W	YGR086C
YDR392W	YLR055C
YHR007C	YHR190W
YCR016W	YNL255C
YDR064W	YHR027C
YJL187C	YLR132C
YER148W	YPL254W
YER040W	YER118C
YDR473C	YNL229C
YDR130C	YGL093W
YKL214C	YMR004W
YAL028W	YLR233C
YCR082W	YKL138C-A
YDL059C	YDR214W
YBL032W	YLR328W
YER023W	YIL070C
YDR482C	YMR213W
YDR043C	YDR477W
YFR004W	YOR168W
YBR009C	YKL049C
YHR197W	YLR449W
YER165W	YHR086W
YJL052W	YLL060C
YGL122C	YIR004W
YBR150C	YOR174W
YFL002C	YKL172W
YCL054W	YKR081C
YBR160W	YDR034C-C
YMR242C	YOL120C
YAR007C	YIR010W
YDL075W	YGL147C
YMR046C	YPL031C
YBR274W	YLR258W
YER103W	YOR304W
YJL095W	YNL001W
YHR052W	YOL127W
YGR054W	YMR290C
YOR132W	YPR171W
YMR146C	YPL081W
YBR181C	YGL014W
YIL074C	YLR291C
YDR164C	YKL130C
YLR350W	YMR238W
YDR264C	YOR233W
YDL164C	YDR100W
YDL055C	YPR034W
YGR085C	YLR367W
YER023W	YOR244W
YGL207W	YGR163W
YDR252W	YGR134W
YDR091C	YHR203C
YDL008W	YOR249C
YEL013W	YLR291C
YHL034C	YIL129C
YDL097C	YGR262C
YDR320C-A	YKR037C
YGR075C	YML051W
YBR154C	YER139C
YNL015W	YOR168W
YER133W	YJL130C
YBL058W	YLR291C
YHR174W	YOL135C
YER133W	YGL122C
YCR073W-A	YER151C
YDR381W	YML065W
YMR049C	YMR229C
YBR152W	YLL036C
YBR194W	YIR006C
YDR301W	YGR240C
YBL032W	YLR040C
YKL014C	YOL127W
YLR150W	YPL131W
YLR044C	YNL127W
YHR200W	YPL240C
YFR030W	YIL094C
YLL039C	YLR039C
YDR328C	YGL122C
YGL253W	YOR117W
YKL212W	YLL039C
YLR096W	YML048W
YDR247W	YKL193C
YBL105C	YER151C
YER125W	YGR052W
YKL210W	YOR339C
YAL005C	YPL106C
YMR020W	YNL246W
YGL246C	YLR029C
YER151C	YKR086W
YDL108W	YOR151C
YJR145C	YNL055C
YCR009C	YNL209W
YBR017C	YBR189W
YGL112C	YMR236W
YGL122C	YNR060W
YBL032W	YMR166C
YDR309C	YNL298W
YJL136C	YNL255C
YGL122C	YIL070C
YKL064W	YPL203W
YHR102W	YIL129C
YBR035C	YLL039C
YBL039C	YDL055C
YIL161W	YJL092W
YER151C	YJR045C
YDR263C	YMR291W
YGR060W	YHR190W
YER086W	YKL029C
YGL130W	YNL030W
YBR044C	YKL004W
YNL030W	YPR052C
YER122C	YIL095W
YDR170C	YER100W
YMR001C	YPL192C
YKL068W	YNL189W
YGR103W	YOR039W
YHR193C	YKL180W
YJL123C	YOL128C
YNR017W	YOR232W
YGL158W	YGR276C
YHR134W	YKL172W
YDL239C	YGL075C
YLL011W	YLR129W
YDR129C	YMR246W
YDR374C	YNR052C
YHR074W	YPL204W
YBL074C	YDL214C
YDL029W	YNL255C
YNR010W	YPL031C
YBR298C	YMR279C
YBL043W	YMR117C
YBR109C	YDL028C
YIR024C	YNL255C
YDL212W	YJR015W
YOL120C	YPL198W
YGL122C	YPR045C
YDR174W	YGR270W
YKL145W	YOR362C
YGL180W	YOL078W
YJR144W	YPL055C
YDL192W	YEL022W
YGL122C	YGR105W
YLR029C	YPL131W
YDR283C	YKL173W
YBR065C	YNR011C
YCR093W	YOR209C
YLL008W	YOR231W
YDL097C	YDR427W
YDR432W	YKL074C
YCR106W	YEL072W
YDL222C	YHR094C
YDR432W	YLR116W
YIR014W	YNL118C
YDR247W	YHL024W
YJL010C	YPL012W
YER056C-A	YGL122C
YBR202W	YDL017W
YBR010W	YNL054W
YHR135C	YKL093W
YGR281W	YJR066W
YHL009C	YPL141C
YDR189W	YIL107C
YGL146C	YOR005C
YLR026C	YOR036W
YEL003W	YJL179W
YAL005C	YPL108W
YFL017W-A	YMR213W
YGL031C	YGR281W
YBR207W	YPL203W
YDL132W	YJL047C
YKL008C	YMR215W
YBR198C	YJR072C
YGL179C	YKR090W
YGR105W	YPR036W
YDR510W	YNL067W
YDL030W	YMR288W
YHR135C	YOL078W
YDR297W	YPL076W
YDR523C	YGL062W
YDR134C	YJL106W
YGR166W	YMR218C
YNL044W	YNL189W
YGR082W	YNL070W
YBL032W	YOR028C
YGR019W	YHR165C
YHR010W	YLR150W
YGL181W	YNL243W
YER125W	YGL144C
YDR091C	YPR041W
YDR099W	YGL180W
YDL140C	YLR115W
YER114C	YLR229C
YBL032W	YGR097W
YBR193C	YGL122C
YGL076C	YHR085W
YEL047C	YGL122C
YDR447C	YKL180W
YNL007C	YNL229C
YBR181C	YGL123W
YGL031C	YMR242C
YDR381W	YKL212W
YDL065C	YNL214W
YJL050W	YOL120C
YGR072W	YMR080C
YCR092C	YGL122C
YLR427W	YPL031C
YBR207W	YER110C
YJL203W	YMR213W
YIL019W	YLR441C
YML131W	YPL001W
YDL213C	YDR025W
YDR489W	YML069W
YGL105W	YLR166C
TD(GUC)B	YLL018C
YIL152W	YJR092W
YNL047C	YPL231W
YDL031W	YNL207W
YKL004W	YMR010W
YGL215W	YPL031C
YJR064W	YMR106C
YBR160W	YOR066W
YNL230C	YOL041C
YFR034C	YML085C
YFR017C	YNL197C
YER110C	YNL313C
YIL035C	YLR079W
YDR381W	YIL070C
YER098W	YOR267C
YGR091W	YJL124C
YDR170C	YER110C
YCR071C	YDR322W
YBR189W	YDR418W
YGL181W	YGR241C
YBL032W	YOL001W
YML131W	YOR092W
YDL055C	YDR510W
YER036C	YPR036W
YER148W	YPL235W
YIR010W	YOR198C
YGL031C	YML063W
YDR493W	YGL122C
YFR031C-A	YNL175C
YER172C	YNR011C
YGL105W	YLR138W
YHR049W	YLR096W
YDL229W	YFL052W
YBR225W	YPL204W
YER133W	YKL203C
YBR189W	YLR029C
YBR158W	YGR285C
YBL032W	YOL051W
YLL034C	YPL043W
YGL122C	YGL190C
YCR031C	YFR031C-A
YGR132C	YJL183W
YBL032W	YOR247W
YJR122W	YNR075C-A
YHR135C	YJL148W
YBR009C	YGL030W
YDR381W	YGR162W
YIL153W	YLR423C
YBR041W	YLL012W
YER002W	YLR009W
YDR266C	YMR012W
YGR104C	YNL209W
YKL130C	YOR326W
YDR023W	YOR117W
YGL076C	YMR142C
YGL200C	YGR284C
YBL105C	YJL095W
YCL024W	YGR231C
YIL035C	YOR287C
YBR036C	YPR198W
YJL042W	YOL069W
YCL020W	YFL002W-A
YLR448W	YMR061W
YBL032W	YGR021W
YGL122C	YLR287C-A
YMR288W	YNL286W
YGL122C	YLR249W
YBR080C	YIL004C
YDR510W	YJL140W
YGR225W	YKL022C
YGR162W	YLR432W
YGL066W	YGR252W
YDR510W	YPL011C
YBR200W	YLR318W
YLR372W	YLR378C
YLR248W	YPR091C
YER145C	YGL203C
YKR081C	YOR063W
YMR072W	YPL082C
YKR008W	YLR357W
YBL023C	YLL004W
YCR034W	YHR140W
YHR161C	YMR183C
YLR150W	YOR096W
YBL032W	YIL013C
YBR151W	YNL126W
YGL122C	YLR095C
YER126C	YLR325C
YDR477W	YLR265C
YDR071C	YER151C
YDR023W	YOL087C
YER086W	YML085C
YCR065W	YML051W
YDL084W	YDR510W
YHR141C	YOR063W
YGR023W	YKL119C
YBL032W	YML024W
YAL005C	YIL091C
YIL034C	YLR196W
YCL014W	YPR161C
YER105C	YML031W
YIL151C	YPL204W
YER102W	YPL037C
YBR160W	YNL042W
YDL175C	YPR191W
YAL028W	YLR378C
YDR412W	YLL034C
YGL011C	YLR211C
YBR194W	YPL213W
YNL118C	YOR093C
YKL127W	YOL045W
YER016W	YGL061C
YAL038W	YDL055C
YMR142C	YOL120C
YBR152W	YER172C
YBL071W-A	YLR079W
YCR061W	YIL134W
YIL104C	YOL100W
YBL072C	YDL136W
YAL035W	YJR123W
YCR088W	YNL138W
YLR449W	YOL077C
YGL122C	YHR059W
YGL203C	YPR067W
YEL054C	YLR097C
YOR224C	YPL225W
YAR035W	YBL032W
YKL145W	YOL098C
YAL005C	YOR027W
YGL122C	YPL244C
YCR086W	YER086W
YGL077C	YPL058C
YDR381W	YLL039C
YBL032W	YPL011C
YBL016W	YHR084W
YDL107W	YGR062C
YDR195W	YKL018W
YDR028C	YGR252W
YBL033C	YNL255C
YBR239C	YNL197C
YAR002C-A	YEL002C
YHL002W	YIL156W
YDR087C	YKL180W
YER177W	YFR017C
YFL008W	YLR086W
YGL075C	YIL056W
YDR016C	YDR201W
YGL202W	YHR200W
YBR250W	YNL012W
YCL059C	YGR145W
YDR171W	YGL120C
YMR142C	YOR063W
YGL122C	YGL147C
YDL139C	YOL091W
YER018C	YJL061W
YHR027C	YOR326W
YDR450W	YLR192C
YBR200W	YKR001C
YDR164C	YOR204W
YDL226C	YER118C
YBR031W	YDR025W
YKL151C	YPL070W
YMR110C	YNL121C
YER171W	YMR201C
YDR388W	YMR205C
YHR020W	YNL255C
YBL105C	YIL143C
YBR160W	YPR030W
YGR284C	YOR016C
YHR090C	YOR244W
YIL095W	YLR196W
YNL192W	YPL204W
YLR197W	YOL115W
YCR061W	YER001W
YGR240C	YOR351C
YGR020C	YGR105W
YDR224C	YER082C
YDR471W	YNL096C
YDL229W	YPR110C
YHR007C	YLL039C
YDR238C	YKL145W
YBR089C-A	YOR304W
YJR045C	YOR232W
YKR035W-A	YML065W
YDL102W	YJR059W
YBR118W	YPR119W
YCL043C	YLR233C
YHL003C	YOR223W
YGR233C	YIL050W
YDL148C	YOR096W
YDR228C	YJR022W
YDL088C	YNL154C
YJL059W	YLR022C
YJL165C	YOR210W
YDR145W	YKL125W
YDR120C	YNL255C
YHR161C	YNL020C
YDR110W	YFR028C
YNL255C	YPL181W
YDL145C	YNL258C
YIL051C	YKL142W
YDL074C	YOR195W
YBR245C	YLR357W
YAL038W	YLR180W
YLR026C	YML067C
YHR169W	YKL075C
YGL022W	YMR149W
YDR121W	YER165W
YBR275C	YLR453C
YLL039C	YLR153C
YAL038W	YER151C
YCR077C	YDL065C
YKL180W	YLR441C
YML074C	YOR341W
YDR207C	YIL084C
YOR224C	YOR340C
YDR188W	YKR036C
YDR155C	YNL030W
YHR079C	YNL097C
YGR237C	YML056C
YKR085C	YML065W
YBR183W	YFL041W
YER125W	YGR005C
YFR037C	YOR116C
YML048W	YPL076W
YIL027C	YPL070W
YDR330W	YGR003W
YDL075W	YGR085C
YNL131W	YOR039W
YBL003C	YGR252W
YBR221C	YFR004W
YJR067C	YNL255C
YNL197C	YNL268W
YCL032W	YNL090W
YHR205W	YPL031C
YGR121C	YHR140W
YIL061C	YMR080C
YHR196W	YLR129W
YLR258W	YPL141C
YDR245W	YGL167C
YML046W	YML049C
YCL054W	YER133W
YJL084C	YMR032W
YBR025C	YJR121W
YDR404C	YGR063C
YDL140C	YGL070C
YBL032W	YCR066W
YDR424C	YIL095W
YGR054W	YOR276W
YDR394W	YEL037C
YCR031C	YPL143W
YEL026W	YNL197C
YDR381W	YDR432W
YGR027C	YGR086C
YER125W	YMR316W
YDL229W	YGL086W
YEL034W	YPR173C
YDR420W	YHR154W
YDL125C	YNL154C
YHR099W	YLR055C
YDL055C	YNR016C
YAL005C	YGR237C
YHR052W	YPL141C
YGL158W	YGR223C
YBL032W	YHL044W
YML010W	YNL201C
YJL109C	YMR093W
YJR059W	YPL019C
TS(UGA)P	YDR023W
YOL098C	YOR133W
YFR028C	YPL124W
YAR007C	YCR092C
YGR060W	YGR105W
YGL122C	YMR206W
YDL214C	YGR276C
YOR106W	YPL045W
YBL087C	YER117W
YHR027C	YLR048W
YFL039C	YLL039C
YBR289W	YMR043W
YDR510W	YLL032C
YPL106C	YPR108W
YBR122C	YPL132W
YMR285C	YNL154C
YEL017C-A	YNL194C
YFR014C	YLR102C
YDL014W	YGR271C-A
YGR090W	YHR148W
YGR120C	YLR291C
YDL155W	YNL076W
YDL164C	YOL094C
YBR106W	YBR110W
YDL028C	YJR112W
YFR004W	YIL109C
YPR010C	YPR016C
YDR064W	YGL103W
YJR002W	YLR129W
YJR009C	YNL250W
YBR247C	YLR129W
YGR034W	YOR063W
YGR240C	YMR032W
YIL115C	YLR018C
YER133W	YKL166C
YJL122W	YPR017C
YDL108W	YDR188W
YDL006W	YPL031C
YEL054C	YHR197W
YGR180C	YOL045W
YLL039C	YOL081W
YKL143W	YPL266W
YKL057C	YLL039C
YDL100C	YDR451C
YKL021C	YNL061W
YBL007C	YBR205W
YCL011C	YJL006C
YLR075W	YML065W
YGR280C	YPL110C
YLL045C	YNL112W
YLL024C	YPL106C
YNL197C	YNR014W
YDL207W	YDR192C
YML117W	YPL031C
YDR190C	YPL240C
YAL013W	YMR263W
YBL032W	YDR438W
YLR153C	YNL178W
YCR012W	YLR044C
YGR126W	YJR084W
YBR196C	YLR249W
YBR179C	YJL092W
YDR276C	YJL117W
YBL058W	YNL255C
YHL047C	YHR133C
YAL041W	YNL298W
YCR046C	YNL177C
YJL173C	YMR105C
YOL083W	YPL204W
YER074W	YML073C
YGR173W	YLL024C
YGR195W	YNL189W
YHR027C	YPR165W
YER125W	YHR200W
YJR095W	YLL039C
YJL057C	YML117W
YML057W	YPR115W
YJL222W	YML048W
YBR247C	YNL096C
YEL022W	YGR218W
YLR056W	YLR100W
YIL021W	YPL203W
YML117W	YNL016W
YDR135C	YIL035C
YBR122C	YDR237W
YKL145W	YOR259C
YNL066W	YNL154C
YJR053W	YNL238W
YML016C	YPL058C
YGR152C	YOR127W
YKL049C	YOR116C
YIL126W	YPR034W
YBL093C	YGR104C
YJL176C	YPR034W
YIL113W	YNL138W
YER151C	YOR361C
YAL035W	YMR242C
YAR002W	YDR381W
YJL171C	YLL039C
YDL214C	YGL115W
YGL059W	YOL070C
YBL002W	YER030W
YHR156C	YOR217W
YDL229W	YHL008C
YAL013W	YPL082C
YHR183W	YPR110C
YHR035W	YPR119W
YDR060W	YHR066W
YGL030W	YPR016C
YER115C	YJL020C
YBR194W	YML007W
YGL053W	YML029W
YIR010W	YPR129W
YBR084W	YER036C
YKL135C	YLR448W
YLL039C	YOR261C
YEL048C	YMR218C
YGL055W	YKL088W
YIL133C	YPL093W
YLR413W	YML072C
YDL097C	YLL039C
YER090W	YJR070C
YOR064C	YPL129W
YJR109C	YKL104C
YGL173C	YLL039C
YGL122C	YIL130W
YLL034C	YLR449W
YMR049C	YOR361C
YDR364C	YDR523C
YHR082C	YKL049C
YGL008C	YLL039C
YKR002W	YNL189W
YDR385W	YPL022W
YDL098C	YLR275W
YGL094C	YKL054C
YLL026W	YOL111C
YDL029W	YJR029W
YIL173W	YNL031C
YHL030W	YHR019C
YBR123C	YGR252W
YOR244W	YPL260W
YIL124W	YJL151C
YGL122C	YNL168C
YDR307W	YKL065C
YBR169C	YDR171W
YDR109C	YNL154C
YAL032C	YBR194W
YNL197C	YOR147W
YLL039C	YPR120C
YGL122C	YHR138C
YLR423C	YOR357C
YKL029C	YOR181W
YJR046W	YML065W
YCR098C	YPL274W
YDR237W	YDR462W
YER068W	YIL038C
YBR119W	YDR235W
YDL012C	YFR047C
YDR093W	YLL039C
YCR088W	YOR284W
YDR323C	YPL031C
YBL061C	YDR247W
YGR233C	YNL138W
YER179W	YNR016C
YDL182W	YKR048C
YER112W	YGL180W
YBR059C	YHR161C
YDL233W	YER018C
YGR274C	YNL178W
YEL013W	YFR035C
YOR157C	YPR103W
YHR119W	YIL069C
YJL061W	YOL069W
YDR016C	YGL061C
YMR117C	YOR156C
YDL065C	YOL147C
YKL064W	YLR138W
YGL151W	YLL039C
YGR002C	YPL235W
YGL142C	YML012W
YBR207W	YGL203C
YGL076C	YHR200W
YGR246C	YJL011C
YNL161W	YPL032C
YGL122C	YGR028W
YCR073C	YMR165C
YGL090W	YPR120C
YDL229W	YER151C
YEL076C	YNL255C
YDR486C	YLR181C
YLL039C	YOL087C
YER102W	YMR128W
YIL139C	YPL194W
YMR116C	YOR116C
YHR208W	YLR259C
YGL140C	YKL117W
YEL009C	YPL042C
YBR183W	YPL227C
YHR139C	YPL026C
YDL064W	YLR045C
YNL255C	YPL170W
YGL195W	YML063W
YGR055W	YOL105C
YHR135C	YPR019W
YBR052C	YOL105C
YLL008W	YMR216C
YDR432W	YJL124C
YBR282W	YNL005C
YDR324C	YNR051C
YIL020C	YPL031C
YLL039C	YPL019C
YNL124W	YOL040C
YDR099W	YLR177W
YDL075W	YPL037C
YKL203C	YMR011W
YLR208W	YOL086C
YBL032W	YJL095W
YMR031C	YMR111C
YDL209C	YPR182W
YAL038W	YNR051C
YBR009C	YOL012C
YLR249W	YOL013C
YGR103W	YHR088W
YNL236W	YOR174W
YML015C	YPL011C
YDL031W	YHR066W
YBL007C	YPR030W
YGL122C	YHL048W
YDR238C	YOR363C
YBR114W	YJR052W
YER025W	YHR200W
YFR004W	YGL054C
YGR063C	YIL021W
YBR289W	YKR001C
YAR002C-A	YHR039C
YER126C	YMR290C
YGL122C	YJR090C
YER151C	YJR064W
YIR010W	YPL043W
YJR045C	YLR362W
YML010W	YOL145C
YER154W	YHL034C
YLR342W	YNL255C
YCR069W	YLL039C
YMR153W	YOL016C
YIL125W	YKL198C
YDR026C	YNL248C
YAR014C	YNL333W
YDR510W	YLR314C
YJL095W	YLR429W
YDL165W	YKL166C
YJL020C	YJR022W
YBL072C	YMR309C
YAL005C	YCR009C
YBR061C	YPL183C
YDL212W	YHR140W
YBR146W	YDR175C
YLR430W	YNL073W
YAR007C	YOR304W
YCR024C-A	YLL023C
YBL032W	YOL135C
YCL059C	YGL078C
Q0050	YPR140W
YBR048W	YOR096W
YGR209C	YML007W
YKL049C	YNL246W
YDL130W	YLR287C
YBR049C	YDR145W
YDL200C	YGL121C
YNL209W	YPR119W
YDR217C	YPL153C
YLR278C	YLR442C
YML035C	YPL153C
YJL110C	YJR066W
YGR279C	YNL255C
YKL103C	YOL082W
YHR030C	YMR276W
YKL013C	YNL255C
YDL075W	YPL131W
YDR450W	YPL143W
YGL073W	YHR099W
YJR097W	YNL255C
YAL026C	YKL212W
YGL123W	YNL298W
YHR065C	YMR106C
YFR037C	YLR033W
YDR449C	YNL209W
YGL058W	YLR377C
YOR224C	YPL129W
YDR100W	YGR177C
YBR234C	YLL039C
YGR105W	YMR123W
YER161C	YLR389C
YDL229W	YDR337W
YDR386W	YNL061W
YBL003C	YDL031W
YAR003W	YBL026W
YAL036C	YLR423C
YER119C	YPL031C
YEL062W	YPL255W
YGL158W	YLL057C
YJR009C	YKL010C
YGL245W	YLL039C
YGR252W	YMR012W
YDL135C	YGL122C
YDR172W	YDR495C
YKL068W	YKR082W
YHR169W	YHR179W
YDL130W-A	YDL181W
YBR009C	YDR300C
YCL011C	YMR216C
YER178W	YIR010W
YCL027W	YLR117C
YIL018W	YJR123W
YBL084C	YPR056W
YBL032W	YOR064C
YDR335W	YGL003C
YBL032W	YDR523C
YER056C-A	YLL039C
YBL032W	YBR082C
YMR242C	YPL093W
YDR303C	YMR091C
YGL059W	YLR003C
YGL122C	YGR142W
TS(AGA)H	YDR023W
YBR031W	YPL012W
YAR019C	YFR028C
YBR200W	YEL043W
YBR161W	YMR091C
YCL061C	YJL072C
YML028W	YOR101W
YER062C	YJL173C
YBR049C	YDR188W
YJL168C	YNL030W
YHR200W	YNL055C
YDL195W	YIL035C
YLR326W	YNL154C
YBR290W	YPL132W
YGL135W	YPL012W
YLL028W	YLR221C
YLR293C	YMR308C
YER133W	YOR234C
YGR132C	YMR089C
YBR169C	YKL049C
YIL077C	YPL031C
YBR196C	YER151C
YNL069C	YNL110C
YOR347C	YPL203W
YIL106W	YLR180W
YKL173W	YPL213W
YER021W	YOL018C
YLR197W	YNL132W
YDR130C	YGL135W
YAR031W	YDL054C
YBR159W	YFL062W
YBL039C	YGL137W
YML132W	YOR192C
YBL032W	YNL186W
YDR234W	YGR285C
YNL154C	YOR208W
YJR010C-A	YKL065C
YFR004W	YPL262W
YER124C	YML109W
YGR084C	YKL155C
YGL178W	YNL016W
YLL034C	YNL110C
YGR238C	YIL144W
YBL026W	YDR166C
YHR077C	YIR010W
YDL235C	YOR301W
YBR207W	YER021W
YBL032W	YGR166W
YAL040C	YNL189W
YBL032W	YDR025W
YIR015W	YNL221C
YDL136W	YGR034W
YHR027C	YJL001W
YER148W	YNL039W
YGL122C	YOL014W
YER126C	YHR066W
YBL032W	YJL141C
YMR129W	YPR080W
YDR041W	YPL118W
YGR161C	YMR299C
YKL129C	YPL038W
YDL191W	YER151C
YIL065C	YKR036C
YFR052W	YIL075C
YER120W	YHR027C
YJR007W	YPL237W
YGL122C	YIR042C
YGR034W	YLL045C
YER151C	YOR206W
YNL255C	YOR310C
YGL059W	YLL028W
YDL188C	YNL085W
YIR010W	YOR090C
YBR261C	YHL018W
YAL024C	YPR145W
YBR142W	YER102W
YDR510W	YML126C
YER029C	YGR074W
YDR212W	YOR119C
YHR154W	YJL047C
YBR160W	YML119W
YJR076C	YLR027C
YDL192W	YNL323W
YBL002W	YPR161C
YER035W	YPL004C
YLL019C	YNL189W
YIR010W	YML032C
YLR191W	YNL025C
YBR131W	YDL077C
YML071C	YNL265C
YHR119W	YPL138C
YDL007W	YLL039C
YDL139C	YDR172W
YDR036C	YJR113C
YBL032W	YOL070C
YDL125C	YDR388W
YGL058W	YKL018W
YDL143W	YKL049C
Q0130	YLR393W
YGL178W	YNL197C
YBR160W	YKR091W
YDL035C	YHR082C
YIL033C	YNL027W
YIL046W	YOL133W
YHR019C	YKL198C
YLR027C	YMR059W
YMR048W	YOR153W
YLR351C	YNL255C
YMR229C	YNL090W
YNL126W	YOR043W
YJL010C	YJR002W
YBR059C	YML014W
YLR303W	YLR377C
YOR117W	YPL240C
YFL010C	YPL141C
YBR172C	YNR052C
YBR031W	YKR081C
YER038C	YIR002C
YDR225W	YHR099W
YBR136W	YPR010C
YAR031W	YBR069C
YIL035C	YMR290C
YHR001W-A	YLL039C
YDR101C	YFR004W
YDL012C	YHR140W
YNL149C	YNL154C
YJL081C	YML041C
YER120W	YJL095W
YBR161W	YJL014W
YDR190C	YPR152C
YLR291C	YMR004W
YHR156C	YOR156C
YLR009W	YNL110C
YBR049C	YGL234W
YKR043C	YOR117W
YDL108W	YER064C
YCR042C	YKR002W
YDR118W	YMR134W
YDL140C	YPR187W
YBL004W	YPL043W
YLR407W	YOR294W
YLR370C	YNL138W
YKL035W	YPL240C
YLR056W	YMR015C
YAR019C	YCL035C
YGR192C	YOR117W
YDR045C	YPR190C
YDR077W	YDR143C
YDL029W	YFL039C
YNL255C	YOL080C
YBL072C	YDL060W
YDR128W	YER182W
YBR141C	YDR372C
YDR195W	YML010W
YDR100W	YDR479C
YKL116C	YMR203W
YAL044W-A	YNL249C
YCR024C	YER125W
YML065W	YPR122W
YGL122C	YGR188C
YDL136W	YFR034C
YKL203C	YNL135C
YFL013C	YNL215W
YDL083C	YJL190C
YBR011C	YKR043C
YGL092W	YMR047C
YDR293C	YMR105C
YDL229W	YGR086C
YGL122C	YGL125W
YAR014C	YHR064C
YGL147C	YLR406C
YBR055C	YJR059W
YGR284C	YLR378C
YDL229W	YKL113C
YGR218W	YHR020W
YDL229W	YPL207W
YFR021W	YFR040W
YDR456W	YGL008C
YDR099W	YPL074W
YBR245C	YNL031C
YCR077C	YDR404C
YBR159W	YHR026W
YBL032W	YLR116W
YJR065C	YLR429W
YBR055C	YLR446W
YMR158W	YPR125W
YBL032W	YLR318W
YBR181C	YGL122C
YDL047W	YGR184C
YGR214W	YLL039C
YBL032W	YER172C
YPL084W	YPR173C
YHR135C	YPR083W
YBR181C	YPL220W
YEL055C	YHR196W
YLR376C	YMR168C
YGR040W	YPL240C
YBL003C	YIL126W
YCL026C-A	YNL016W
YDR385W	YHR200W
YGL002W	YOR016C
YAR007C	YLR086W
YBR159W	YLR083C
YDR300C	YGR092W
YBR160W	YNL339C
YCR052W	YPR052C
YDL025C	YGR103W
YBR152W	YHR165C
YIL171W	YML002W
YHR060W	YPR105C
YFR014C	YOR089C
YGL031C	YGR103W
YLR031W	YOL069W
YDL229W	YIL078W
YBR088C	YDR013W
YGR034W	YIR010W
YHR027C	YLL050C
YCR105W	YGL122C
YLR276C	YMR229C
YHR203C	YJL177W
YLR304C	YMR246W
YER049W	YLR249W
YDR101C	YPL211W
YGL122C	YOR163W
YGR262C	YHR027C
YDR477W	YMR102C
YIR010W	YOR267C
YFR031C-A	YML073C
YHR010W	YPL012W
YBL105C	YMR219W
YBL105C	YML109W
YGL137W	YML012W
YGL076C	YLR448W
YOR027W	YPL240C
YCL059C	YNR054C
YDL070W	YER133W
YGL122C	YLR026C
YGR060W	YML012W
YCR031C	YHR203C
YGR021W	YKL139W
YPL093W	YPR102C
YBL032W	YJR151C
YJR104C	YPL031C
YDR501W	YJL151C
YDR064W	YER082C
YKL104C	YNL313C
YDL088C	YGR229C
YMR196W	YPL042C
YCR091W	YDL006W
YDL112W	YLL039C
YGL122C	YJL031C
YCR086W	YDR247W
YFR004W	YMR285C
YLR180W	YOR257W
YGL122C	YGR056W
YBL002W	YDR110W
YHR135C	YHR179W
YGL216W	YHR183W
YBR194W	YCR030C
YGR241C	YLL017W
YHR200W	YJL138C
YLR148W	YMR197C
YEL039C	YNL154C
YBL021C	YOR358W
YBR084C-A	YLR029C
YGL161C	YHR105W
YBL003C	YBR202W
YGL137W	YKL004W
YDR060W	YGR085C
YER020W	YOR371C
YIL009W	YML086C
YCR008W	YKR081C
YEL027W	YHR026W
YBL084C	YLR005W
YML056C	YMR061W
YLR432W	YOR217W
YGL259W	YHL042W
YLR002C	YOR267C
YDR052C	YMR001C
YLR332W	YPR138C
YDR116C	YKL167C
YBL045C	YNL177C
YDR432W	YPL031C
YDR280W	YNL232W
YBR205W	YDR170C
YGL029W	YNL255C
YMR246W	YPL206C
YDL213C	YJR144W
YEL034W	YNR051C
YBR130C	YLR274W
YHR021C	YOR117W
YLR029C	YMR242C
YJR072C	YMR106C
YLR166C	YLR432W
YGR078C	YML094W
YGR175C	YMR202W
YDR233C	YOR117W
YIL027C	YMR149W
YGL122C	YOR167C
YLR268W	YOL111C
YGR261C	YNL199C
YDL147W	YPR103W
YDR394W	YIL075C
YDL082W	YNL178W
YEL037C	YHR200W
YDL042C	YLL001W
YHR099W	YJL081C
YDL101C	YHR185C
YKR014C	YOR375C
YIL094C	YKR048C
YAL014C	YMR197C
YOL005C	YPL203W
YFR036W	YLR127C
YBL072C	YLR197W
YBL087C	YPL208W
YCR077C	YDL165W
YDR110W	YML064C
YBR004C	YGL122C
YKL014C	YLL008W
YIL061C	YMR009W
YGL161C	YJL095W
YGR234W	YML085C
YML065W	YPR016C
YFL039C	YKL196C
YCR020W-B	YLR321C
YKL029C	YPL235W
YKL079W	YPR049C
YDR328C	YMR168C
YDR129C	YOL013C
[truncated: 57,749 more rows]
