# Supplementary material for: Predicting protein complexes using a supervised learning method combined with local structural information
Source: PLoS One. 2018 Mar 19;13(3):e0194124. doi: 10.1371/journal.pone.0194124 (PMC5858846; doi:10.1371/journal.pone.0194124)
Supplement: S6 Dataset — (TXT) [file pone.0194124.s024.txt]

YAL001C	YBR123C	0.983749
YAL001C	YDR362C	0.983363
YAL001C	YGR047C	0.952126
YAL001C	YOR110W	0.99
YAL001C	YPL007C	0.948626
YAL002W	YLR148W	0.896235
YAL002W	YLR396C	0.705619
YAL002W	YMR231W	0.893948
YAL002W	YPL045W	0.895229
YAL003W	YEL034W	0.569324
YAL003W	YGR285C	0.61369
YAL003W	YHR064C	0.564698
YAL003W	YKL081W	0.99
YAL003W	YLR249W	0.572091
YAL003W	YPL048W	0.98246
YAL007C	YAR002C-A	0.99
YAL007C	YGL200C	0.97873
YAL007C	YML012W	0.99
YAL011W	YBR231C	0.804967
YAL011W	YDR190C	0.790977
YAL011W	YDR334W	0.840367
YAL011W	YDR485C	0.815874
YAL011W	YJL081C	0.574536
YAL011W	YLR085C	0.587614
YAL011W	YNL107W	0.552371
YAL011W	YPL235W	0.884928
YAL013W	YBR095C	0.976732
YAL013W	YDL076C	0.536526
YAL013W	YIL084C	0.99
YAL013W	YMR263W	0.99
YAL013W	YNL097C	0.897865
YAL013W	YNL330C	0.933972
YAL013W	YOL004W	0.89774
YAL013W	YPL139C	0.988298
YAL013W	YPL181W	0.982081
YAL016W	YDL134C	0.99
YAL016W	YDL188C	0.99
YAL016W	YGL190C	0.99
YAL016W	YGR161C	0.514794
YAL016W	YML109W	0.99
YAL016W	YMR273C	0.99
YAL016W	YOR014W	0.913037
YAL021C	YCR093W	0.99
YAL021C	YGR134W	0.894815
YAL021C	YNL288W	0.925759
YAL021C	YNR052C	0.972347
YAL024C	YHR158C	0.96664
YAL026C	YLR447C	0.513756
YAL027W	YML095C	0.569177
YAL027W	YPL022W	0.897012
YAL029C	YBR109C	0.497327
YAL029C	YBR130C	0.920803
YAL029C	YFL039C	0.557806
YAL029C	YGL106W	0.953928
YAL029C	YHR023W	0.605775
YAL029C	YKL130C	0.977045
YAL029C	YOR326W	0.560318
YAL032C	YDL209C	0.890318
YAL032C	YDR364C	0.897012
YAL032C	YDR416W	0.950453
YAL032C	YER172C	0.581617
YAL032C	YGL128C	0.566898
YAL032C	YGR278W	0.682066
YAL032C	YHR165C	0.634788
YAL032C	YJR050W	0.57831
YAL032C	YKL173W	0.788313
YAL032C	YLL036C	0.99
YAL032C	YLR117C	0.99
YAL032C	YML049C	0.816232
YAL032C	YMR213W	0.760967
YAL032C	YMR288W	0.733132
YAL032C	YPL151C	0.975835
YAL032C	YPL213W	0.49484
YAL032C	YPR101W	0.884823
YAL033W	YBL018C	0.744429
YAL033W	YBR167C	0.60191
YAL033W	YBR257W	0.856787
YAL033W	YGR030C	0.626222
YAL033W	YHR062C	0.847419
YAL033W	YNL221C	0.897012
YAL033W	YNL282W	0.579689
YAL034C	YER110C	0.895352
YAL034W-A	YIR010W	0.918327
YAL034W-A	YJR112W	0.63397
YAL034W-A	YPL233W	0.897012
YAL035W	YBR031W	0.52523
YAL035W	YBR079C	0.885045
YAL035W	YDL014W	0.567935
YAL035W	YDL082W	0.566898
YAL035W	YDR091C	0.533257
YAL035W	YDR418W	0.606432
YAL035W	YDR429C	0.847419
YAL035W	YDR496C	0.522974
YAL035W	YER102W	0.736587
YAL035W	YFR031C-A	0.643273
YAL035W	YGL076C	0.532958
YAL035W	YIL018W	0.656985
YAL035W	YJL190C	0.574416
YAL035W	YJR123W	0.526291
YAL035W	YJR145C	0.753918
YAL035W	YLL045C	0.829892
YAL035W	YLR192C	0.632782
YAL035W	YMR146C	0.855603
YAL035W	YMR309C	0.99
YAL035W	YNL178W	0.509447
YAL035W	YOR063W	0.620073
YAL035W	YOR361C	0.907821
YAL035W	YPL198W	0.650743
YAL035W	YPR041W	0.852119
YAL042W	YML067C	0.564468
YAL043C	YDR195W	0.99
YAL043C	YDR301W	0.99
YAL043C	YER133W	0.99
YAL043C	YGR156W	0.99
YAL043C	YJR093C	0.99
YAL043C	YKL018W	0.99
YAL043C	YKL059C	0.99
YAL043C	YKR002W	0.99
YAL043C	YLR115W	0.99
YAL043C	YLR277C	0.99
YAL043C	YMR061W	0.567153
YAL043C	YNL222W	0.99
YAL043C	YNL317W	0.99
YAL043C	YOR179C	0.99
YAL043C	YPR107C	0.99
YAL047C	YHR172W	0.802368
YAL047C	YNL126W	0.727842
YAL053W	YOR153W	0.544707
YAL062W	YOR375C	0.610144
YAR002C-A	YGL200C	0.99
YAR002C-A	YML012W	0.99
YAR002W	YLR335W	0.897426
YAR002W	YLR347C	0.90456
YAR002W	YNL189W	0.989966
YAR003W	YBR175W	0.902971
YAR003W	YBR258C	0.594045
YAR003W	YDR469W	0.99
YAR003W	YHR119W	0.99
YAR003W	YKL018W	0.939664
YAR003W	YLR015W	0.99
YAR003W	YPL138C	0.99
YAR007C	YHR164C	0.978328
YAR007C	YJL173C	0.99
YAR007C	YML032C	0.893674
YAR007C	YNL312W	0.99
YAR007C	YOL090W	0.522549
YAR014C	YER133W	0.566846
YAR073W	YGR085C	0.546313
YAR073W	YHR216W	0.494571
YAR073W	YJR123W	0.485269
YAR073W	YLR432W	0.893362
YAR073W	YML056C	0.890832
YAR073W	YML063W	0.503272
YAR073W	YMR242C	0.524727
YAR073W	YOR096W	0.523864
YAR073W	YPL198W	0.641841
YAR075W	YML056C	0.534378
YBL002W	YBL003C	0.892386
YBL002W	YBR009C	0.832185
YBL002W	YGL241W	0.886754
YBL002W	YKR048C	0.905229
YBL002W	YML069W	0.503157
YBL002W	YMR072W	0.553978
YBL002W	YOL012C	0.897012
YBL003C	YBR009C	0.897012
YBL003C	YBR010W	0.844463
YBL003C	YBR245C	0.866707
YBL003C	YDR224C	0.838855
YBL003C	YGL241W	0.897012
YBL003C	YKR048C	0.878211
YBL003C	YMR072W	0.897012
YBL003C	YNL030W	0.561976
YBL003C	YPL082C	0.569754
YBL004W	YBL072C	0.591086
YBL004W	YBR048W	0.488393
YBL004W	YBR189W	0.573735
YBL004W	YBR247C	0.691055
YBL004W	YCL059C	0.662301
YBL004W	YCR057C	0.897012
YBL004W	YDL014W	0.896758
YBL004W	YDL148C	0.974083
YBL004W	YDL213C	0.507772
YBL004W	YDR064W	0.61556
YBL004W	YDR299W	0.525074
YBL004W	YDR324C	0.892806
YBL004W	YDR449C	0.978711
YBL004W	YER082C	0.966166
YBL004W	YER102W	0.583216
YBL004W	YGR090W	0.899527
YBL004W	YGR128C	0.773119
YBL004W	YGR145W	0.575615
YBL004W	YHR148W	0.897012
YBL004W	YHR196W	0.584358
YBL004W	YJL109C	0.928552
YBL004W	YJR002W	0.983502
YBL004W	YKR060W	0.760631
YBL004W	YLL011W	0.893754
YBL004W	YLR129W	0.889906
YBL004W	YLR186W	0.952679
YBL004W	YLR197W	0.897474
YBL004W	YLR222C	0.745925
YBL004W	YLR367W	0.591086
YBL004W	YLR409C	0.644916
YBL004W	YMR093W	0.908589
YBL004W	YMR128W	0.930244
YBL004W	YMR229C	0.569591
YBL004W	YNL132W	0.986141
YBL004W	YOL010W	0.875296
YBL004W	YOR096W	0.604347
YBL004W	YOR145C	0.49755
YBL004W	YPL012W	0.896888
YBL004W	YPL043W	0.574593
YBL004W	YPL126W	0.923183
YBL004W	YPL217C	0.963116
YBL004W	YPL266W	0.544573
YBL004W	YPR137W	0.890147
YBL004W	YPR144C	0.950071
YBL007C	YOR181W	0.558512
YBL008W	YBR215W	0.897012
YBL008W	YOR038C	0.522351
YBL014C	YCL048W	0.551524
YBL014C	YCR024C	0.534821
YBL018C	YBR257W	0.514663
YBL018C	YGR030C	0.657777
YBL018C	YHR062C	0.534614
YBL018C	YNL221C	0.694172
YBL018C	YNL282W	0.61089
YBL021C	YGL237C	0.715806
YBL021C	YOR358W	0.75869
YBL026W	YBR055C	0.99
YBL026W	YCR077C	0.99
YBL026W	YDL098C	0.595011
YBL026W	YDL160C	0.903065
YBL026W	YDR378C	0.99
YBL026W	YDR473C	0.98973
YBL026W	YER029C	0.918665
YBL026W	YER112W	0.897012
YBL026W	YER146W	0.867367
YBL026W	YER172C	0.989207
YBL026W	YGL173C	0.900415
YBL026W	YGR074W	0.643773
YBL026W	YGR075C	0.577521
YBL026W	YGR091W	0.99
YBL026W	YHR165C	0.99
YBL026W	YJL124C	0.99
YBL026W	YJR022W	0.836709
YBL026W	YKL173W	0.99
YBL026W	YLR147C	0.897012
YBL026W	YLR275W	0.892717
YBL026W	YLR438C-A	0.502322
YBL026W	YMR268C	0.893017
YBL026W	YNL147W	0.938206
YBL026W	YOR308C	0.99
YBL026W	YPR082C	0.906802
YBL026W	YPR178W	0.99
YBL027W	YBL092W	0.629378
YBL027W	YBR031W	0.693149
YBL027W	YBR048W	0.538286
YBL027W	YBR181C	0.543453
YBL027W	YBR191W	0.690706
YBL027W	YCR031C	0.893169
YBL027W	YDL075W	0.646133
YBL027W	YDL082W	0.801795
YBL027W	YDL083C	0.535716
YBL027W	YDL136W	0.858233
YBL027W	YDR012W	0.549743
YBL027W	YDR064W	0.572935
YBL027W	YDR382W	0.494886
YBL027W	YDR447C	0.897012
YBL027W	YDR471W	0.857493
YBL027W	YER074W	0.586411
YBL027W	YFR031C-A	0.947036
YBL027W	YFR032C-A	0.595153
YBL027W	YGL014W	0.560684
YBL027W	YGL030W	0.577728
YBL027W	YGL031C	0.745014
YBL027W	YGL103W	0.890162
YBL027W	YGL123W	0.507007
YBL027W	YGL147C	0.746587
YBL027W	YGR034W	0.753474
YBL027W	YGR085C	0.576298
YBL027W	YHL001W	0.5663
YBL027W	YHL033C	0.530859
YBL027W	YHR141C	0.589541
YBL027W	YIL133C	0.543716
YBL027W	YJL177W	0.912082
YBL027W	YJR123W	0.721304
YBL027W	YKL180W	0.831825
YBL027W	YLL045C	0.571981
YBL027W	YLR029C	0.494048
YBL027W	YLR075W	0.587764
YBL027W	YLR150W	0.566898
YBL027W	YLR287C-A	0.791913
YBL027W	YLR344W	0.541946
YBL027W	YLR441C	0.502086
YBL027W	YLR448W	0.892084
YBL027W	YML063W	0.541714
YBL027W	YML073C	0.554183
YBL027W	YMR194W	0.896275
YBL027W	YMR242C	0.893018
YBL027W	YNL069C	0.840223
YBL027W	YNL096C	0.622193
YBL027W	YNL178W	0.604405
YBL027W	YNL301C	0.631385
YBL027W	YOL040C	0.551272
YBL027W	YOL127W	0.683619
YBL027W	YOR063W	0.893854
YBL027W	YOR096W	0.544727
YBL027W	YOR312C	0.545275
YBL027W	YPL090C	0.839567
YBL027W	YPL249C-A	0.48232
YBL035C	YIR008C	0.82857
YBL035C	YKL045W	0.896093
YBL035C	YNL102W	0.99
YBL037W	YOL062C	0.497515
YBL038W	YBR122C	0.580497
YBL038W	YCR046C	0.82428
YBL038W	YCR071C	0.880404
YBL038W	YDR116C	0.65212
YBL038W	YDR237W	0.896658
YBL038W	YDR296W	0.798387
YBL038W	YDR322W	0.89292
YBL038W	YDR462W	0.893757
YBL038W	YGR220C	0.548623
YBL038W	YJL063C	0.82779
YBL038W	YKL167C	0.582043
YBL038W	YKR006C	0.894592
YBL038W	YKR085C	0.871014
YBL038W	YLR312W-A	0.507261
YBL038W	YLR439W	0.897649
YBL038W	YML025C	0.89538
YBL038W	YMR024W	0.88523
YBL038W	YMR193W	0.566898
YBL038W	YNL005C	0.893501
YBL038W	YNL252C	0.666592
YBL038W	YNL284C	0.571162
YBL038W	YOR150W	0.871014
YBL041W	YER012W	0.99
YBL041W	YER021W	0.568285
YBL041W	YER094C	0.99
YBL041W	YFL007W	0.897012
YBL041W	YFR050C	0.99
YBL041W	YGL011C	0.99
YBL041W	YGR135W	0.99
YBL041W	YGR253C	0.99
YBL041W	YJL001W	0.99
YBL041W	YML092C	0.99
YBL041W	YMR314W	0.99
YBL041W	YOL038W	0.99
YBL041W	YOR157C	0.935007
YBL041W	YOR362C	0.99
YBL041W	YPR103W	0.99
YBL045C	YPR191W	0.99
YBL046W	YDR075W	0.99
YBL046W	YML010W	0.979514
YBL046W	YNL201C	0.99
YBL047C	YCR030C	0.912082
YBL052C	YPR031W	0.684064
YBL056W	YDR071C	0.897012
YBL058W	YDL126C	0.99
YBL067C	YOL087C	0.628296
YBL071W-A	YIL103W	0.515498
YBL071W-A	YKL191W	0.605198
YBL072C	YBR031W	0.726858
YBL072C	YBR048W	0.99
YBL072C	YBR079C	0.624088
YBL072C	YBR181C	0.525536
YBL072C	YBR189W	0.93731
YBL072C	YBR247C	0.568368
YBL072C	YCL011C	0.512899
YBL072C	YCL037C	0.557097
YBL072C	YCL059C	0.606111
YBL072C	YCR031C	0.878422
YBL072C	YDL014W	0.897012
YBL072C	YDL060W	0.749611
YBL072C	YDL082W	0.533481
YBL072C	YDL083C	0.887292
YBL072C	YDL136W	0.571238
YBL072C	YDL148C	0.872874
YBL072C	YDR025W	0.893783
YBL072C	YDR064W	0.942448
YBL072C	YDR324C	0.482733
YBL072C	YDR418W	0.555647
YBL072C	YDR447C	0.906223
YBL072C	YDR449C	0.824813
YBL072C	YDR471W	0.854473
YBL072C	YER074W	0.897012
YBL072C	YER102W	0.99
YBL072C	YFR031C-A	0.521361
YBL072C	YGL076C	0.591868
YBL072C	YGL103W	0.536984
YBL072C	YGL120C	0.596857
YBL072C	YGL135W	0.546897
YBL072C	YGL147C	0.578906
YBL072C	YGR054W	0.483493
YBL072C	YGR085C	0.54469
YBL072C	YGR090W	0.852267
YBL072C	YGR145W	0.566898
YBL072C	YHL001W	0.530312
YBL072C	YHL015W	0.544749
YBL072C	YHL033C	0.544432
YBL072C	YHL034C	0.570529
YBL072C	YHR203C	0.916116
YBL072C	YIL069C	0.523351
YBL072C	YJL177W	0.527524
YBL072C	YJL190C	0.855687
YBL072C	YJR002W	0.574493
YBL072C	YJR123W	0.859014
YBL072C	YJR145C	0.946999
YBL072C	YKL180W	0.745707
YBL072C	YLL011W	0.569219
YBL072C	YLL045C	0.674178
YBL072C	YLR029C	0.790252
YBL072C	YLR075W	0.59016
YBL072C	YLR129W	0.515536
YBL072C	YLR186W	0.712745
YBL072C	YLR197W	0.692659
YBL072C	YLR287C-A	0.497616
YBL072C	YLR340W	0.493
YBL072C	YLR441C	0.78056
YBL072C	YLR448W	0.812225
YBL072C	YML063W	0.838835
YBL072C	YML073C	0.574281
YBL072C	YMR093W	0.656733
YBL072C	YMR116C	0.609171
YBL072C	YMR128W	0.518167
YBL072C	YMR146C	0.545007
YBL072C	YMR194W	0.505424
YBL072C	YMR229C	0.62943
YBL072C	YMR242C	0.566898
YBL072C	YMR290C	0.575436
YBL072C	YNL096C	0.644596
YBL072C	YNL132W	0.973945
YBL072C	YNL178W	0.891598
YBL072C	YNL308C	0.531095
YBL072C	YOL127W	0.560822
YBL072C	YOR063W	0.89211
YBL072C	YOR096W	0.896219
YBL072C	YOR312C	0.555054
YBL072C	YOR361C	0.535943
YBL072C	YPL012W	0.908347
YBL072C	YPL090C	0.610911
YBL072C	YPL126W	0.51626
YBL072C	YPL131W	0.630752
YBL072C	YPL198W	0.775073
YBL072C	YPR144C	0.746253
YBL074C	YBR055C	0.623923
YBL074C	YER029C	0.722435
YBL074C	YER172C	0.523505
YBL074C	YGR074W	0.494596
YBL074C	YHR165C	0.897012
YBL074C	YKL173W	0.896099
YBL074C	YLR275W	0.540988
YBL074C	YOR308C	0.527167
YBL074C	YPR178W	0.737658
YBL079W	YMR153W	0.603682
YBL084C	YDR118W	0.537415
YBL084C	YHR166C	0.897012
YBL084C	YKL022C	0.897012
YBL084C	YLR127C	0.939484
YBL084C	YNL172W	0.753981
YBL084C	YOR249C	0.578303
YBL087C	YDR361C	0.809239
YBL087C	YER117W	0.566898
YBL087C	YGL111W	0.546071
YBL087C	YMR290C	0.506732
YBL087C	YPL093W	0.492505
YBL087C	YPL208W	0.55678
YBL090W	YBR146W	0.897012
YBL090W	YBR251W	0.891952
YBL090W	YDL045W-A	0.566898
YBL090W	YDR036C	0.507261
YBL090W	YDR041W	0.892917
YBL090W	YDR175C	0.894698
YBL090W	YDR337W	0.897012
YBL090W	YDR347W	0.826364
YBL090W	YGL129C	0.897012
YBL090W	YGR084C	0.863645
YBL090W	YGR165W	0.603655
YBL090W	YGR215W	0.834701
YBL090W	YHL004W	0.897012
YBL090W	YIL093C	0.942592
YBL090W	YJR101W	0.897485
YBL090W	YJR113C	0.972762
YBL090W	YKL155C	0.897012
YBL090W	YMR158W	0.892863
YBL090W	YMR188C	0.630772
YBL090W	YNL137C	0.791587
YBL090W	YNL306W	0.897327
YBL090W	YNR037C	0.58093
YBL090W	YOR158W	0.769448
YBL090W	YPL013C	0.836848
YBL090W	YPL118W	0.896509
YBL092W	YBR031W	0.556372
YBL092W	YBR181C	0.59788
YBL092W	YBR191W	0.494777
YBL092W	YDL075W	0.762821
YBL092W	YDL082W	0.579359
YBL092W	YDL083C	0.804474
YBL092W	YDL136W	0.892103
YBL092W	YDR064W	0.556006
YBL092W	YDR382W	0.618218
YBL092W	YDR447C	0.869645
YBL092W	YDR471W	0.746732
YBL092W	YER074W	0.777379
YBL092W	YFR031C-A	0.59457
YBL092W	YFR032C-A	0.572185
YBL092W	YGL014W	0.861295
YBL092W	YGL030W	0.574667
YBL092W	YGL031C	0.54798
YBL092W	YGL103W	0.876405
YBL092W	YGL147C	0.509904
YBL092W	YGR034W	0.770552
YBL092W	YGR085C	0.562109
YBL092W	YGR118W	0.568842
YBL092W	YHL001W	0.566898
YBL092W	YHR029C	0.974384
YBL092W	YHR141C	0.75796
YBL092W	YJL177W	0.893681
YBL092W	YJR094W-A	0.514348
YBL092W	YJR123W	0.553711
YBL092W	YKL180W	0.893422
YBL092W	YLR029C	0.528167
YBL092W	YLR287C-A	0.825614
YBL092W	YLR441C	0.570402
YBL092W	YLR448W	0.64602
YBL092W	YML063W	0.565488
YBL092W	YML073C	0.769158
YBL092W	YMR194W	0.848266
YBL092W	YNL069C	0.568842
YBL092W	YNL096C	0.560393
YBL092W	YNL301C	0.576865
YBL092W	YOL040C	0.710788
YBL092W	YOL127W	0.800831
YBL092W	YOR063W	0.523334
YBL092W	YOR096W	0.566898
YBL093C	YBR193C	0.99
YBL093C	YBR253W	0.565758
YBL093C	YDL005C	0.902102
YBL093C	YDR308C	0.99
YBL093C	YER022W	0.978782
YBL093C	YGL025C	0.988568
YBL093C	YGL127C	0.897012
YBL093C	YGL151W	0.636249
YBL093C	YGR104C	0.50034
YBL093C	YHR041C	0.891928
YBL093C	YHR058C	0.98937
YBL093C	YLR071C	0.706573
YBL093C	YMR112C	0.897299
YBL093C	YNL236W	0.78344
YBL093C	YNR010W	0.99
YBL093C	YOL051W	0.987998
YBL093C	YOL135C	0.583213
YBL093C	YOR174W	0.99
YBL093C	YPL042C	0.529321
YBL093C	YPR070W	0.984868
YBL093C	YPR168W	0.99
YBL097W	YFR031C	0.566898
YBL097W	YLR272C	0.52825
YBL099W	YJR121W	0.580145
YBL103C	YOL067C	0.89306
YBL105C	YGR254W	0.558843
YBR009C	YBR010W	0.772578
YBR009C	YBR245C	0.842927
YBR009C	YDR190C	0.552217
YBR009C	YDR303C	0.65202
YBR009C	YEL056W	0.983108
YBR009C	YJL115W	0.499297
YBR009C	YKR001C	0.565993
YBR009C	YLL022C	0.897674
YBR009C	YLR357W	0.530375
YBR009C	YML069W	0.895534
YBR009C	YMR072W	0.897269
YBR009C	YNL030W	0.905111
YBR009C	YOL054W	0.99
YBR009C	YPL001W	0.971009
YBR009C	YPL082C	0.739194
YBR010W	YEL056W	0.51319
YBR010W	YLL022C	0.574359
YBR011C	YDL203C	0.629457
YBR011C	YLR371W	0.920138
YBR011C	YLR425W	0.75426
YBR011C	YPL066W	0.582054
YBR017C	YEL022W	0.569788
YBR017C	YER110C	0.53003
YBR017C	YGL122C	0.826761
YBR017C	YJR077C	0.838547
YBR017C	YOR160W	0.530301
YBR025C	YDL185W	0.49962
YBR025C	YGL195W	0.566898
YBR025C	YJR121W	0.572356
YBR025C	YKL081W	0.573806
YBR031W	YBR048W	0.824697
YBR031W	YBR142W	0.566898
YBR031W	YBR181C	0.590969
YBR031W	YBR189W	0.69246
YBR031W	YBR191W	0.560874
YBR031W	YCR031C	0.752015
YBR031W	YDL075W	0.745457
YBR031W	YDL082W	0.74204
YBR031W	YDL083C	0.733799
YBR031W	YDL136W	0.658956
YBR031W	YDR012W	0.8954
YBR031W	YDR025W	0.588575
YBR031W	YDR382W	0.576437
YBR031W	YDR418W	0.648742
YBR031W	YDR447C	0.812841
YBR031W	YDR471W	0.616247
YBR031W	YDR496C	0.545674
YBR031W	YER074W	0.864932
YBR031W	YER102W	0.576662
YBR031W	YFR031C-A	0.897743
YBR031W	YGL030W	0.624898
YBR031W	YGL031C	0.569506
YBR031W	YGL103W	0.855547
YBR031W	YGL135W	0.889632
YBR031W	YGL147C	0.889068
YBR031W	YGR034W	0.65384
YBR031W	YGR085C	0.803291
YBR031W	YHL001W	0.596384
YBR031W	YHL033C	0.567077
YBR031W	YHR141C	0.57319
YBR031W	YHR203C	0.565262
YBR031W	YIL018W	0.852694
YBR031W	YIL069C	0.646388
YBR031W	YIL133C	0.79764
YBR031W	YJL177W	0.892831
YBR031W	YJL190C	0.567943
YBR031W	YJR123W	0.574727
YBR031W	YJR145C	0.550182
YBR031W	YKL180W	0.866398
YBR031W	YKR081C	0.555213
YBR031W	YLL045C	0.574463
YBR031W	YLR029C	0.897012
YBR031W	YLR075W	0.590955
YBR031W	YLR287C-A	0.544741
YBR031W	YLR441C	0.609999
YBR031W	YLR448W	0.833181
YBR031W	YML063W	0.817394
YBR031W	YML073C	0.894442
YBR031W	YMR194W	0.888018
YBR031W	YMR242C	0.870102
YBR031W	YMR290C	0.635804
YBR031W	YNL069C	0.895288
YBR031W	YNL096C	0.54922
YBR031W	YNL112W	0.508122
YBR031W	YNL132W	0.854377
YBR031W	YNL178W	0.549523
YBR031W	YNL301C	0.858721
YBR031W	YOL077C	0.608461
YBR031W	YOL120C	0.544133
YBR031W	YOL127W	0.848186
YBR031W	YOR063W	0.873474
YBR031W	YOR096W	0.565973
YBR031W	YOR312C	0.684435
YBR031W	YPL012W	0.552427
YBR031W	YPL090C	0.897012
YBR031W	YPL198W	0.610901
YBR031W	YPL220W	0.566898
YBR031W	YPL249C-A	0.567448
YBR048W	YBR189W	0.983017
YBR048W	YBR247C	0.573709
YBR048W	YCL011C	0.556895
YBR048W	YCL059C	0.577031
YBR048W	YCR031C	0.578986
YBR048W	YDL014W	0.870099
YBR048W	YDL060W	0.891769
YBR048W	YDL083C	0.630782
YBR048W	YDL148C	0.785124
YBR048W	YDR012W	0.573994
YBR048W	YDR025W	0.984912
YBR048W	YDR064W	0.909791
YBR048W	YDR299W	0.604127
YBR048W	YDR365C	0.747938
YBR048W	YDR418W	0.57773
YBR048W	YDR447C	0.89032
YBR048W	YDR450W	0.531758
YBR048W	YDR471W	0.836809
YBR048W	YER025W	0.670117
YBR048W	YER074W	0.776782
YBR048W	YER102W	0.897012
YBR048W	YFR031C-A	0.537926
YBR048W	YGL030W	0.503983
YBR048W	YGL076C	0.569302
YBR048W	YGL135W	0.576581
YBR048W	YGR034W	0.49976
YBR048W	YGR085C	0.743144
YBR048W	YGR090W	0.508208
YBR048W	YHL001W	0.497895
YBR048W	YHL033C	0.828549
YBR048W	YHR203C	0.897012
YBR048W	YIL018W	0.515204
YBR048W	YIL069C	0.940997
YBR048W	YIL133C	0.593554
YBR048W	YJL177W	0.614215
YBR048W	YJL190C	0.833344
YBR048W	YJR123W	0.897012
YBR048W	YJR145C	0.911829
YBR048W	YKL180W	0.665134
YBR048W	YLL045C	0.747032
YBR048W	YLR029C	0.897027
YBR048W	YLR075W	0.891762
YBR048W	YLR287C-A	0.499919
YBR048W	YLR340W	0.493101
YBR048W	YLR367W	0.532273
YBR048W	YLR441C	0.775134
YBR048W	YLR448W	0.574833
YBR048W	YML063W	0.895211
YBR048W	YML073C	0.747585
YBR048W	YMR194W	0.643217
YBR048W	YMR229C	0.559917
YBR048W	YMR242C	0.894409
YBR048W	YMR290C	0.705442
YBR048W	YNL069C	0.513324
YBR048W	YNL096C	0.56998
YBR048W	YNL132W	0.8976
YBR048W	YNL178W	0.874392
YBR048W	YNL308C	0.856738
YBR048W	YNR054C	0.575358
YBR048W	YOL127W	0.586149
YBR048W	YOR063W	0.870953
YBR048W	YOR096W	0.875176
YBR048W	YOR204W	0.698415
YBR048W	YOR312C	0.807435
YBR048W	YPL012W	0.826355
YBR048W	YPL081W	0.484191
YBR048W	YPL090C	0.572415
YBR048W	YPL131W	0.655375
YBR048W	YPL198W	0.841655
YBR048W	YPL217C	0.616815
YBR052C	YCR004C	0.555693
YBR052C	YDR032C	0.822219
YBR055C	YBR152W	0.622826
YBR055C	YCR077C	0.897012
YBR055C	YDL030W	0.99
YBR055C	YDL043C	0.56652
YBR055C	YDL098C	0.99
YBR055C	YDL160C	0.573558
YBR055C	YDR378C	0.99
YBR055C	YDR473C	0.99
YBR055C	YER029C	0.99
YBR055C	YER112W	0.931214
YBR055C	YER146W	0.566898
YBR055C	YER172C	0.99
YBR055C	YGR013W	0.511216
YBR055C	YGR074W	0.99
YBR055C	YGR075C	0.820674
YBR055C	YGR091W	0.99
YBR055C	YHR165C	0.99
YBR055C	YJL124C	0.897012
YBR055C	YJL203W	0.878443
YBR055C	YKL173W	0.99
YBR055C	YLL036C	0.494895
YBR055C	YLR147C	0.99
YBR055C	YLR275W	0.99
YBR055C	YLR424W	0.536101
YBR055C	YML046W	0.852113
YBR055C	YML049C	0.957027
YBR055C	YMR240C	0.835894
YBR055C	YMR268C	0.503589
YBR055C	YMR288W	0.838305
YBR055C	YNL147W	0.890556
YBR055C	YOR159C	0.890685
YBR055C	YOR308C	0.99
YBR055C	YPL213W	0.897012
YBR055C	YPR082C	0.99
YBR055C	YPR178W	0.99
YBR055C	YPR182W	0.556096
YBR060C	YHR118C	0.99
YBR060C	YLL004W	0.99
YBR060C	YML065W	0.99
YBR060C	YNL261W	0.99
YBR060C	YPR162C	0.99
YBR061C	YMR259C	0.539148
YBR065C	YDL209C	0.577524
YBR065C	YER172C	0.83625
YBR065C	YHR165C	0.545979
YBR065C	YLL036C	0.955616
YBR065C	YLR117C	0.720148
YBR065C	YPL151C	0.892894
YBR065C	YPR101W	0.623439
YBR072W	YBR127C	0.497859
YBR072W	YNL064C	0.506269
YBR079C	YDR025W	0.570739
YBR079C	YDR064W	0.487739
YBR079C	YDR091C	0.644677
YBR079C	YDR429C	0.99
YBR079C	YER025W	0.497961
YBR079C	YER102W	0.711357
YBR079C	YJR007W	0.726574
YBR079C	YLR192C	0.99
YBR079C	YMR146C	0.99
YBR079C	YMR309C	0.99
YBR079C	YNL244C	0.627985
YBR079C	YOR096W	0.54923
YBR079C	YOR361C	0.99
YBR079C	YPL081W	0.512434
YBR079C	YPL237W	0.502789
YBR079C	YPR041W	0.988776
YBR081C	YBR198C	0.99
YBR081C	YCL010C	0.99
YBR081C	YDR145W	0.99
YBR081C	YDR167W	0.99
YBR081C	YDR176W	0.99
YBR081C	YDR392W	0.99
YBR081C	YDR448W	0.99
YBR081C	YGL066W	0.99
YBR081C	YGL112C	0.99
YBR081C	YGR252W	0.99
YBR081C	YGR274C	0.828517
YBR081C	YHR099W	0.897012
YBR081C	YLR055C	0.99
YBR081C	YML007W	0.622023
YBR081C	YML015C	0.569618
YBR081C	YMR223W	0.906394
YBR081C	YMR227C	0.606384
YBR081C	YMR236W	0.99
YBR081C	YOL148C	0.99
YBR081C	YPL011C	0.652408
YBR081C	YPL254W	0.99
YBR084C-A	YLR029C	0.553487
YBR084C-A	YNL069C	0.544582
YBR084W	YDR471W	0.569762
YBR084W	YFR031C-A	0.501126
YBR084W	YHR010W	0.503175
YBR084W	YLR075W	0.559112
YBR084W	YLR340W	0.508317
YBR084W	YOR063W	0.698502
YBR087W	YJR068W	0.577522
YBR087W	YNL290W	0.99
YBR087W	YOL094C	0.983862
YBR087W	YOR144C	0.711512
YBR087W	YOR217W	0.99
YBR094W	YEL015W	0.543084
YBR095C	YDL076C	0.577763
YBR095C	YIL084C	0.99
YBR095C	YMR075W	0.745806
YBR095C	YMR263W	0.99
YBR095C	YNL097C	0.99
YBR095C	YNL330C	0.99
YBR095C	YOL004W	0.99
YBR095C	YPL139C	0.99
YBR095C	YPL181W	0.99
YBR095C	YPR023C	0.716824
YBR097W	YLR360W	0.836592
YBR097W	YPL120W	0.558093
YBR102C	YDR166C	0.98831
YBR102C	YER008C	0.940699
YBR102C	YGL233W	0.895818
YBR102C	YIL068C	0.952026
YBR102C	YJL085W	0.536976
YBR102C	YLR166C	0.95431
YBR102C	YPR055W	0.657978
YBR103W	YCR033W	0.99
YBR103W	YDR155C	0.953465
YBR103W	YGL194C	0.99
YBR103W	YIL112W	0.99
YBR103W	YKR029C	0.99
YBR103W	YLR347C	0.568047
YBR103W	YOL068C	0.565957
YBR105C	YDL082W	0.566898
YBR105C	YGL227W	0.886457
YBR105C	YIL017C	0.773664
YBR105C	YIL097W	0.76632
YBR105C	YMR135C	0.723422
YBR107C	YBR211C	0.891449
YBR107C	YDR254W	0.524068
YBR107C	YDR318W	0.566898
YBR107C	YJR135C	0.642632
YBR109C	YBR130C	0.511726
YBR109C	YFL039C	0.610239
YBR109C	YGL106W	0.963517
YBR109C	YGL242C	0.554993
YBR109C	YKL007W	0.566898
YBR109C	YKL129C	0.708794
YBR109C	YLL040C	0.54874
YBR109C	YLR429W	0.881656
YBR109C	YLR433C	0.574463
YBR109C	YML057W	0.535973
YBR109C	YMR109W	0.909302
YBR109C	YOR326W	0.961421
YBR109C	YPR171W	0.491468
YBR117C	YPR074C	0.634156
YBR118W	YKL081W	0.509828
YBR119W	YDL087C	0.99
YBR119W	YDR235W	0.99
YBR119W	YDR240C	0.99
YBR119W	YER029C	0.99
YBR119W	YGR013W	0.99
YBR119W	YGR074W	0.99
YBR119W	YHR086W	0.99
YBR119W	YIL061C	0.99
YBR119W	YKL012W	0.99
YBR119W	YLR147C	0.99
YBR119W	YLR275W	0.99
YBR119W	YLR298C	0.958704
YBR119W	YML046W	0.99
YBR119W	YMR125W	0.99
YBR119W	YOR159C	0.538857
YBR119W	YPL178W	0.864937
YBR119W	YPR057W	0.560636
YBR119W	YPR182W	0.604398
YBR122C	YCR046C	0.755085
YBR122C	YCR071C	0.761063
YBR122C	YDR116C	0.794585
YBR122C	YDR237W	0.861625
YBR122C	YDR296W	0.862988
YBR122C	YDR322W	0.889851
YBR122C	YDR405W	0.507692
YBR122C	YDR462W	0.569366
YBR122C	YGR220C	0.58621
YBR122C	YHR147C	0.57561
YBR122C	YJL063C	0.554352
YBR122C	YKL167C	0.57561
YBR122C	YKR006C	0.725094
YBR122C	YKR085C	0.57169
YBR122C	YLR439W	0.863875
YBR122C	YML025C	0.577516
YBR122C	YMR024W	0.600221
YBR122C	YMR193W	0.566898
YBR122C	YNL005C	0.670623
YBR122C	YNL252C	0.890501
YBR122C	YOR150W	0.57169
YBR123C	YDR362C	0.99
YBR123C	YGR047C	0.99
YBR123C	YOR110W	0.99
YBR123C	YPL007C	0.988853
YBR125C	YDR071C	0.568757
YBR125C	YDR186C	0.806587
YBR126C	YDR074W	0.99
YBR126C	YML100W	0.99
YBR126C	YMR261C	0.99
YBR127C	YDL185W	0.866364
YBR127C	YEL051W	0.541638
YBR127C	YGR020C	0.647586
YBR127C	YHR039C-A	0.894509
YBR127C	YJR033C	0.743335
YBR127C	YKL080W	0.531565
YBR128C	YPL120W	0.497525
YBR130C	YGL106W	0.897139
YBR130C	YKL130C	0.89765
YBR135W	YBR160W	0.99
YBR135W	YDL155W	0.897012
YBR135W	YKR091W	0.744987
YBR135W	YLR079W	0.98456
YBR135W	YMR199W	0.547028
YBR135W	YPL256C	0.647709
YBR136W	YJL173C	0.482619
YBR136W	YNL312W	0.558162
YBR137W	YOR007C	0.711134
YBR142W	YDL014W	0.558149
YBR142W	YDR060W	0.566898
YBR142W	YDR496C	0.897275
YBR142W	YER102W	0.490899
YBR142W	YGL076C	0.567382
YBR142W	YGL135W	0.5625
YBR142W	YGR085C	0.566898
YBR142W	YHR052W	0.630673
YBR142W	YJR145C	0.525265
YBR142W	YLL008W	0.566898
YBR142W	YLL045C	0.897012
YBR142W	YLR029C	0.551239
YBR142W	YML073C	0.550573
YBR142W	YMR049C	0.544132
YBR142W	YMR229C	0.596162
YBR142W	YMR290C	0.971533
YBR142W	YNL002C	0.578714
YBR142W	YNL061W	0.897012
YBR142W	YOL041C	0.560044
YBR142W	YOR063W	0.749013
YBR142W	YOR272W	0.85449
YBR142W	YPL043W	0.642759
YBR142W	YPL131W	0.623455
YBR142W	YPL198W	0.582126
YBR142W	YPL211W	0.616292
YBR142W	YPL249C-A	0.566898
YBR143C	YDR172W	0.976233
YBR143C	YPL237W	0.570987
YBR146W	YBR251W	0.934307
YBR146W	YDR036C	0.897147
YBR146W	YDR041W	0.99
YBR146W	YDR175C	0.974688
YBR146W	YDR337W	0.99
YBR146W	YDR347W	0.99
YBR146W	YER050C	0.548802
YBR146W	YGL129C	0.99
YBR146W	YGR084C	0.99
YBR146W	YGR165W	0.897012
YBR146W	YGR215W	0.889798
YBR146W	YHL004W	0.99
YBR146W	YIL093C	0.989539
YBR146W	YJR101W	0.989173
YBR146W	YJR113C	0.99
YBR146W	YKL003C	0.513924
YBR146W	YKL155C	0.99
YBR146W	YMR158W	0.685282
YBR146W	YMR188C	0.978155
YBR146W	YNL081C	0.486576
YBR146W	YNL137C	0.99
YBR146W	YNL306W	0.99
YBR146W	YNR037C	0.572266
YBR146W	YOR158W	0.897012
YBR146W	YOR204W	0.503223
YBR146W	YPL013C	0.890578
YBR146W	YPL118W	0.99
YBR152W	YDL098C	0.762553
YBR152W	YDR473C	0.654908
YBR152W	YER029C	0.575617
YBR152W	YGR075C	0.632467
YBR152W	YGR091W	0.722589
YBR152W	YOR308C	0.636917
YBR152W	YPR178W	0.566898
YBR154C	YDL115C	0.99
YBR154C	YDL140C	0.99
YBR154C	YDL150W	0.99
YBR154C	YDR045C	0.574676
YBR154C	YDR156W	0.729834
YBR154C	YDR404C	0.99
YBR154C	YGL070C	0.99
YBR154C	YGR005C	0.99
YBR154C	YGR063C	0.759289
YBR154C	YGR186W	0.99
YBR154C	YIL021W	0.99
YBR154C	YJL011C	0.897906
YBR154C	YJL140W	0.99
YBR154C	YJL148W	0.891941
YBR154C	YJR063W	0.947593
YBR154C	YKL144C	0.962613
YBR154C	YKR025W	0.986131
YBR154C	YML010W	0.893448
YBR154C	YNL113W	0.99
YBR154C	YNL151C	0.985891
YBR154C	YNL248C	0.99
YBR154C	YNR003C	0.978304
YBR154C	YOL005C	0.99
YBR154C	YOR116C	0.983248
YBR154C	YOR151C	0.99
YBR154C	YOR207C	0.99
YBR154C	YOR210W	0.99
YBR154C	YOR224C	0.99
YBR154C	YOR340C	0.99
YBR154C	YOR341W	0.99
YBR154C	YPL129W	0.894012
YBR154C	YPR010C	0.99
YBR154C	YPR110C	0.99
YBR154C	YPR187W	0.99
YBR154C	YPR190C	0.99
YBR160W	YDL155W	0.856925
YBR160W	YLR079W	0.989202
YBR160W	YPL256C	0.575392
YBR167C	YBR257W	0.771571
YBR167C	YHR062C	0.733758
YBR167C	YNL221C	0.717727
YBR169C	YDR349C	0.575981
YBR170C	YDL126C	0.99
YBR170C	YGR048W	0.989208
YBR171W	YLR292C	0.989787
YBR171W	YOR254C	0.99
YBR171W	YPL094C	0.533823
YBR175W	YKL018W	0.536976
YBR175W	YLR015W	0.925542
YBR175W	YPL138C	0.99
YBR181C	YBR191W	0.493727
YBR181C	YCR031C	0.891347
YBR181C	YDL075W	0.545528
YBR181C	YDL082W	0.571894
YBR181C	YDL083C	0.896169
YBR181C	YDL136W	0.646249
YBR181C	YDR012W	0.625313
YBR181C	YDR025W	0.546327
YBR181C	YDR418W	0.578736
YBR181C	YDR447C	0.883754
YBR181C	YDR471W	0.655189
YBR181C	YER074W	0.566975
YBR181C	YFR031C-A	0.745802
YBR181C	YGL014W	0.539751
YBR181C	YGL030W	0.597126
YBR181C	YGL031C	0.616093
YBR181C	YGL076C	0.489902
YBR181C	YGL103W	0.80897
YBR181C	YGL123W	0.482813
YBR181C	YGL147C	0.566898
YBR181C	YGR034W	0.852097
YBR181C	YGR085C	0.578988
YBR181C	YGR118W	0.545121
YBR181C	YHL001W	0.693442
YBR181C	YHL033C	0.49501
YBR181C	YHR141C	0.645171
YBR181C	YHR203C	0.528992
YBR181C	YIL018W	0.89137
YBR181C	YIL069C	0.536979
YBR181C	YIL133C	0.575735
YBR181C	YJL177W	0.897012
YBR181C	YJR123W	0.852083
YBR181C	YKL180W	0.741357
YBR181C	YLR029C	0.506431
YBR181C	YLR075W	0.538798
YBR181C	YLR287C-A	0.69423
YBR181C	YLR344W	0.482317
YBR181C	YLR441C	0.726831
YBR181C	YLR448W	0.53696
YBR181C	YML063W	0.890509
YBR181C	YML073C	0.815423
YBR181C	YMR194W	0.59788
YBR181C	YMR242C	0.868695
YBR181C	YNL069C	0.645604
YBR181C	YNL096C	0.54464
YBR181C	YNL178W	0.891616
YBR181C	YNL301C	0.490931
YBR181C	YOL040C	0.550268
YBR181C	YOL127W	0.867502
YBR181C	YOR063W	0.546414
YBR181C	YOR096W	0.537065
YBR181C	YOR312C	0.566898
YBR181C	YPL090C	0.894237
YBR181C	YPL220W	0.587466
YBR181C	YPR052C	0.534502
YBR181C	YPR067W	0.496352
YBR189W	YBR247C	0.69233
YBR189W	YCL011C	0.566898
YBR189W	YCL037C	0.572163
YBR189W	YCR031C	0.639612
YBR189W	YDL014W	0.761429
YBR189W	YDL060W	0.899452
YBR189W	YDL083C	0.574837
YBR189W	YDL148C	0.689293
YBR189W	YDR025W	0.897012
YBR189W	YDR064W	0.99
YBR189W	YDR382W	0.557696
YBR189W	YDR418W	0.638631
YBR189W	YDR447C	0.897546
YBR189W	YDR449C	0.566898
YBR189W	YDR450W	0.554721
YBR189W	YDR471W	0.493197
YBR189W	YER074W	0.576171
YBR189W	YER102W	0.897012
YBR189W	YGL030W	0.624001
YBR189W	YGL031C	0.505823
YBR189W	YGL103W	0.55247
YBR189W	YGL135W	0.567232
YBR189W	YGL147C	0.640274
YBR189W	YGL173C	0.482213
YBR189W	YGR081C	0.538561
YBR189W	YGR085C	0.595565
YBR189W	YGR090W	0.530586
YBR189W	YGR214W	0.76975
YBR189W	YHL015W	0.563949
YBR189W	YHR203C	0.676318
YBR189W	YIL069C	0.823329
YBR189W	YIL133C	0.894519
YBR189W	YJL190C	0.64783
YBR189W	YJR002W	0.57035
YBR189W	YJR123W	0.931936
YBR189W	YJR145C	0.912858
YBR189W	YKL180W	0.57283
YBR189W	YLL045C	0.570781
YBR189W	YLR029C	0.890988
YBR189W	YLR075W	0.550898
YBR189W	YLR186W	0.512226
YBR189W	YLR197W	0.573989
YBR189W	YLR264W	0.51015
YBR189W	YLR340W	0.489916
YBR189W	YLR367W	0.764354
YBR189W	YLR441C	0.769516
YBR189W	YML056C	0.573642
YBR189W	YML063W	0.805999
YBR189W	YML073C	0.737819
YBR189W	YMR116C	0.495553
YBR189W	YMR194W	0.49574
YBR189W	YMR242C	0.560581
YBR189W	YNL069C	0.63074
YBR189W	YNL096C	0.623896
YBR189W	YNL132W	0.903345
YBR189W	YNL178W	0.897753
YBR189W	YNL207W	0.546223
YBR189W	YNL301C	0.540916
YBR189W	YOL040C	0.59764
YBR189W	YOL127W	0.58724
YBR189W	YOR063W	0.755406
YBR189W	YOR096W	0.907692
YBR189W	YOR145C	0.58771
YBR189W	YOR204W	0.547884
YBR189W	YOR312C	0.527192
YBR189W	YPL012W	0.784978
YBR189W	YPL081W	0.897249
YBR189W	YPL090C	0.518557
YBR189W	YPL131W	0.654365
YBR189W	YPL266W	0.668976
YBR191W	YCR031C	0.624926
YBR191W	YDL075W	0.572887
YBR191W	YDL082W	0.522024
YBR191W	YDL083C	0.534061
YBR191W	YDL136W	0.524561
YBR191W	YDR418W	0.544072
YBR191W	YDR447C	0.568149
YBR191W	YDR471W	0.567535
YBR191W	YER074W	0.495884
YBR191W	YFR031C-A	0.754786
YBR191W	YFR032C-A	0.609463
YBR191W	YGL014W	0.495044
YBR191W	YGL030W	0.505049
YBR191W	YGL103W	0.563257
YBR191W	YGL123W	0.558926
YBR191W	YGL147C	0.571676
YBR191W	YGR034W	0.568587
YBR191W	YGR085C	0.497386
YBR191W	YHL001W	0.566794
YBR191W	YHL033C	0.48615
YBR191W	YHR141C	0.574835
YBR191W	YJL177W	0.760961
YBR191W	YJR123W	0.515621
YBR191W	YKL180W	0.617109
YBR191W	YLR287C-A	0.575836
YBR191W	YLR441C	0.529317
YBR191W	YLR448W	0.566898
YBR191W	YML073C	0.537309
YBR191W	YMR194W	0.809912
YBR191W	YMR242C	0.701731
YBR191W	YNL069C	0.55939
YBR191W	YNL096C	0.546797
YBR191W	YNL178W	0.497101
YBR191W	YOL127W	0.601572
YBR191W	YOR063W	0.560441
YBR193C	YBR253W	0.99
YBR193C	YCR081W	0.916345
YBR193C	YDL005C	0.99
YBR193C	YDR308C	0.99
YBR193C	YDR443C	0.951527
YBR193C	YER022W	0.99
YBR193C	YGL025C	0.99
YBR193C	YGL127C	0.897755
YBR193C	YGL151W	0.99
YBR193C	YGR104C	0.99
YBR193C	YHR041C	0.99
YBR193C	YHR058C	0.99
YBR193C	YLR071C	0.99
YBR193C	YML007W	0.572486
YBR193C	YMR112C	0.99
YBR193C	YNL236W	0.99
YBR193C	YNR010W	0.99
YBR193C	YOL051W	0.99
YBR193C	YOL135C	0.99
YBR193C	YOR174W	0.99
YBR193C	YPL042C	0.962472
YBR193C	YPR070W	0.99
YBR193C	YPR168W	0.99
YBR195C	YML102W	0.989425
YBR195C	YPR018W	0.89749
YBR196C	YLR044C	0.897012
YBR196C	YLR249W	0.6971
YBR196C	YMR186W	0.550357
YBR196C	YOL086C	0.747009
YBR198C	YCL010C	0.982152
YBR198C	YDR145W	0.99
YBR198C	YDR167W	0.99
YBR198C	YDR176W	0.99
YBR198C	YDR392W	0.99
YBR198C	YDR448W	0.99
YBR198C	YGL066W	0.99
YBR198C	YGL112C	0.99
YBR198C	YGR252W	0.99
YBR198C	YGR274C	0.99
YBR198C	YHR099W	0.886866
YBR198C	YLR055C	0.99
YBR198C	YML015C	0.99
YBR198C	YMR005W	0.99
YBR198C	YMR223W	0.857935
YBR198C	YMR227C	0.99
YBR198C	YMR236W	0.99
YBR198C	YOL148C	0.99
YBR198C	YPL011C	0.99
YBR198C	YPL047W	0.494704
YBR198C	YPL254W	0.99
YBR211C	YDR254W	0.897438
YBR211C	YDR318W	0.952905
YBR211C	YDR383C	0.879672
YBR211C	YGR179C	0.983204
YBR211C	YJR135C	0.926849
YBR211C	YLR315W	0.959098
YBR211C	YLR381W	0.75653
YBR211C	YPL018W	0.893965
YBR215W	YJR140C	0.565789
YBR215W	YOR038C	0.890924
YBR221C	YER178W	0.99
YBR221C	YFL018C	0.897012
YBR221C	YGR193C	0.844147
YBR221C	YNL071W	0.98159
YBR225W	YGL197W	0.537057
YBR225W	YLR310C	0.613486
YBR229C	YDR221W	0.983463
YBR231C	YDR190C	0.901233
YBR231C	YDR334W	0.99
YBR231C	YDR485C	0.580433
YBR231C	YFL039C	0.555237
YBR231C	YGR002C	0.897306
YBR231C	YJL081C	0.897799
YBR231C	YLR085C	0.559958
YBR231C	YLR385C	0.895353
YBR231C	YLR399C	0.88818
YBR231C	YNL107W	0.897012
YBR231C	YPL235W	0.897012
YBR234C	YDL029W	0.899672
YBR234C	YIL062C	0.920381
YBR234C	YJR065C	0.989949
YBR234C	YKL013C	0.982151
YBR234C	YLR370C	0.892055
YBR234C	YNR035C	0.99
YBR245C	YCR052W	0.664808
YBR245C	YDR190C	0.897012
YBR245C	YDR303C	0.89335
YBR245C	YFL039C	0.542445
YBR245C	YFR013W	0.99
YBR245C	YFR037C	0.988017
YBR245C	YGL133W	0.916319
YBR245C	YIL126W	0.629535
YBR245C	YKR001C	0.908666
YBR245C	YKR008W	0.570354
YBR245C	YLR033W	0.773813
YBR245C	YLR357W	0.874346
YBR245C	YMR072W	0.674467
YBR245C	YMR091C	0.682085
YBR245C	YNL030W	0.657521
YBR245C	YOL017W	0.493429
YBR245C	YOR207C	0.485443
YBR245C	YOR304W	0.894579
YBR245C	YPL082C	0.99
YBR247C	YDL014W	0.666108
YBR247C	YDL060W	0.897012
YBR247C	YDL148C	0.99
YBR247C	YDR064W	0.8904
YBR247C	YDR449C	0.554295
YBR247C	YGR145W	0.494477
YBR247C	YHR148W	0.506493
YBR247C	YJR002W	0.86458
YBR247C	YJR145C	0.566851
YBR247C	YKL143W	0.99
YBR247C	YLR186W	0.897012
YBR247C	YMR093W	0.537466
YBR247C	YMR128W	0.632792
YBR247C	YNL132W	0.897012
YBR247C	YNL178W	0.897711
YBR247C	YNL207W	0.708793
YBR247C	YOR096W	0.490175
YBR247C	YPL012W	0.756059
YBR247C	YPL204W	0.539728
YBR247C	YPL217C	0.575834
YBR247C	YPL266W	0.510406
YBR247C	YPR144C	0.756421
YBR251W	YDR041W	0.912375
YBR251W	YDR175C	0.99
YBR251W	YDR337W	0.96191
YBR251W	YDR347W	0.99
YBR251W	YGL129C	0.99
YBR251W	YGR084C	0.915821
YBR251W	YGR165W	0.935914
YBR251W	YGR215W	0.893997
YBR251W	YHL004W	0.99
YBR251W	YIL093C	0.99
YBR251W	YJR101W	0.915283
YBR251W	YJR113C	0.986295
YBR251W	YKL003C	0.534687
YBR251W	YKL155C	0.977702
YBR251W	YMR158W	0.561096
YBR251W	YMR188C	0.843215
YBR251W	YNL137C	0.983789
YBR251W	YNL306W	0.93115
YBR251W	YNR037C	0.833908
YBR251W	YOR158W	0.897012
YBR251W	YPL013C	0.546112
YBR251W	YPL118W	0.926012
YBR253W	YCR081W	0.897012
YBR253W	YDL005C	0.862456
YBR253W	YDR308C	0.99
YBR253W	YDR443C	0.914472
YBR253W	YDR448W	0.503605
YBR253W	YER022W	0.99
YBR253W	YGL025C	0.976599
YBR253W	YGL127C	0.62863
YBR253W	YGL151W	0.99
YBR253W	YGR104C	0.99
YBR253W	YHR041C	0.99
YBR253W	YHR058C	0.99
YBR253W	YLR071C	0.99
YBR253W	YMR112C	0.99
YBR253W	YNL236W	0.99
YBR253W	YNR010W	0.99
YBR253W	YOL051W	0.897012
YBR253W	YOL135C	0.99
YBR253W	YOR174W	0.99
YBR253W	YPL042C	0.897012
YBR253W	YPR070W	0.99
YBR253W	YPR168W	0.953212
YBR254C	YDR108W	0.575514
YBR254C	YDR246W	0.684887
YBR254C	YDR407C	0.891896
YBR254C	YDR472W	0.897309
YBR254C	YGR166W	0.880078
YBR254C	YKR068C	0.952908
YBR254C	YML077W	0.734083
YBR254C	YMR218C	0.893762
YBR254C	YOR115C	0.892386
YBR257W	YDR478W	0.897012
YBR257W	YGR030C	0.619147
YBR257W	YHR062C	0.765414
YBR257W	YNL221C	0.897397
YBR258C	YDR469W	0.828507
YBR258C	YHR119W	0.716761
YBR258C	YKL018W	0.506156
YBR258C	YLR015W	0.650974
YBR258C	YPL138C	0.74671
YBR260C	YGR196C	0.613954
YBR267W	YDR101C	0.774553
YBR267W	YGL099W	0.673845
YBR267W	YHR170W	0.54761
YBR278W	YDR121W	0.897012
YBR278W	YNL262W	0.651173
YBR278W	YPR175W	0.67589
YBR279W	YGL019W	0.727228
YBR279W	YGL207W	0.898425
YBR279W	YGL244W	0.99
YBR279W	YIL035C	0.821496
YBR279W	YLR418C	0.99
YBR279W	YML069W	0.889928
YBR279W	YOL145C	0.99
YBR279W	YOR039W	0.572352
YBR279W	YOR061W	0.572314
YBR279W	YOR123C	0.99
YBR280C	YNL141W	0.503279
YBR282W	YCR046C	0.655791
YBR282W	YDR116C	0.568457
YBR282W	YDR237W	0.55889
YBR282W	YDR296W	0.544697
YBR282W	YDR322W	0.519699
YBR282W	YLR439W	0.556488
YBR282W	YMR024W	0.55889
YBR282W	YMR193W	0.568944
YBR282W	YNL005C	0.537005
YBR282W	YNL252C	0.568944
YBR288C	YGR261C	0.99
YBR288C	YPL195W	0.855645
YBR289W	YDR073W	0.739078
YBR289W	YFL049W	0.897012
YBR289W	YHL025W	0.988757
YBR289W	YJL176C	0.99
YBR289W	YMR033W	0.947205
YBR289W	YNR023W	0.99
YBR289W	YOR290C	0.99
YBR289W	YPL016W	0.989819
YBR289W	YPR034W	0.784304
YCL008C	YGR206W	0.732044
YCL008C	YLR119W	0.862472
YCL008C	YPL065W	0.541672
YCL010C	YDR145W	0.982489
YCL010C	YDR167W	0.872925
YCL010C	YDR176W	0.99
YCL010C	YDR392W	0.99
YCL010C	YDR448W	0.99
YCL010C	YGL066W	0.99
YCL010C	YGL112C	0.99
YCL010C	YGR252W	0.99
YCL010C	YHR099W	0.625068
YCL010C	YLR055C	0.99
YCL010C	YMR223W	0.62071
YCL010C	YMR236W	0.843903
YCL010C	YOL148C	0.99
YCL010C	YPL254W	0.99
YCL011C	YCL037C	0.730824
YCL011C	YDL014W	0.853158
YCL011C	YDL084W	0.523729
YCL011C	YDR025W	0.578461
YCL011C	YDR064W	0.670082
YCL011C	YDR138W	0.9174
YCL011C	YDR381W	0.722338
YCL011C	YDR432W	0.497731
YCL011C	YER102W	0.521294
YCL011C	YGL049C	0.569293
YCL011C	YGL120C	0.574621
YCL011C	YGL173C	0.899451
YCL011C	YGR162W	0.540541
YCL011C	YHL034C	0.835309
YCL011C	YHR167W	0.947522
YCL011C	YHR203C	0.695566
YCL011C	YJR145C	0.546549
YCL011C	YLL045C	0.503019
YCL011C	YLR432W	0.497935
YCL011C	YML062C	0.832156
YCL011C	YMR125W	0.553507
YCL011C	YNL139C	0.920756
YCL011C	YNL253W	0.535468
YCL011C	YOL139C	0.559977
YCL011C	YOR204W	0.605741
YCL011C	YPL081W	0.574692
YCL016C	YHR191C	0.784605
YCL017C	YER048W-A	0.897012
YCL024W	YDR507C	0.531723
YCL024W	YKR048C	0.485598
YCL031C	YGR090W	0.91781
YCL032W	YLR362W	0.976063
YCL037C	YDL014W	0.524617
YCL037C	YDL083C	0.571218
YCL037C	YGL049C	0.554002
YCL037C	YGL120C	0.776286
YCL037C	YGL173C	0.618975
YCL037C	YGR162W	0.57031
YCL037C	YHL034C	0.848535
YCL037C	YJL190C	0.658408
YCL037C	YJR145C	0.631235
YCL037C	YLR175W	0.825968
YCL037C	YML056C	0.487121
YCL037C	YMR125W	0.743924
YCL037C	YMR230W	0.519049
YCL037C	YMR290C	0.522068
YCL037C	YOL139C	0.566525
YCL037C	YOR096W	0.53956
YCL037C	YPL131W	0.558409
YCL043C	YHR204W	0.690242
YCL048W	YCR024C	0.534821
YCL054W	YDL031W	0.770242
YCL054W	YER006W	0.616797
YCL054W	YGL111W	0.503724
YCL054W	YKL172W	0.498887
YCL054W	YLL008W	0.597583
YCL054W	YMR290C	0.544039
YCL054W	YNL002C	0.681422
YCL054W	YNL061W	0.897012
YCL054W	YNL110C	0.559633
YCL054W	YPL093W	0.741395
YCL054W	YPL211W	0.528726
YCL059C	YDL014W	0.896268
YCL059C	YDL148C	0.787611
YCL059C	YDL213C	0.571883
YCL059C	YDR299W	0.50129
YCL059C	YER082C	0.530104
YCL059C	YGR145W	0.485936
YCL059C	YHR148W	0.562618
YCL059C	YHR203C	0.495793
YCL059C	YJR002W	0.577895
YCL059C	YJR145C	0.84185
YCL059C	YLL011W	0.550823
YCL059C	YLR175W	0.83842
YCL059C	YLR186W	0.562618
YCL059C	YLR197W	0.865492
YCL059C	YMR128W	0.562523
YCL059C	YMR229C	0.51214
YCL059C	YMR290C	0.54295
YCL059C	YNL132W	0.818759
YCL059C	YNL308C	0.897012
YCL059C	YPL217C	0.570831
YCL059C	YPR144C	0.566898
YCR002C	YDL225W	0.99
YCR002C	YHR107C	0.99
YCR002C	YJR076C	0.99
YCR002C	YJR092W	0.682594
YCR002C	YLR314C	0.99
YCR004C	YDR032C	0.540363
YCR009C	YCR088W	0.570292
YCR009C	YDR388W	0.99
YCR009C	YFL039C	0.521395
YCR009C	YLR429W	0.689179
YCR009C	YPL004C	0.540323
YCR012W	YHR174W	0.984397
YCR012W	YKL060C	0.989083
YCR012W	YLR044C	0.485762
YCR012W	YOL086C	0.574645
YCR014C	YDL007W	0.490523
YCR014C	YDL147W	0.488668
YCR014C	YDR108W	0.878691
YCR014C	YDR394W	0.516742
YCR014C	YDR427W	0.543711
YCR014C	YFR004W	0.536099
YCR014C	YFR052W	0.498625
YCR014C	YHR027C	0.50614
YCR014C	YKL145W	0.540316
YCR014C	YLR421C	0.546491
YCR014C	YOR259C	0.566898
YCR020C-A	YEL053C	0.586227
YCR020C-A	YPR051W	0.604661
YCR020W-B	YCR052W	0.97394
YCR020W-B	YDR303C	0.759986
YCR020W-B	YFR037C	0.961529
YCR020W-B	YGR056W	0.759328
YCR020W-B	YGR275W	0.890003
YCR020W-B	YHR056C	0.536657
YCR020W-B	YIL126W	0.924463
YCR020W-B	YKR008W	0.566898
YCR020W-B	YLR033W	0.899685
YCR020W-B	YLR321C	0.897012
YCR020W-B	YLR357W	0.899022
YCR020W-B	YML127W	0.905851
YCR020W-B	YMR033W	0.895874
YCR020W-B	YMR091C	0.98316
YCR020W-B	YPR034W	0.897012
YCR028C-A	YJL173C	0.648025
YCR028C-A	YML032C	0.869203
YCR028C-A	YNL312W	0.636854
YCR031C	YDL014W	0.505775
YCR031C	YDL075W	0.709338
YCR031C	YDL082W	0.866467
YCR031C	YDL083C	0.897012
YCR031C	YDL136W	0.88965
YCR031C	YDL148C	0.566898
YCR031C	YDR025W	0.553187
YCR031C	YDR064W	0.891717
YCR031C	YDR382W	0.640538
YCR031C	YDR418W	0.570652
YCR031C	YDR447C	0.979368
YCR031C	YDR450W	0.891008
YCR031C	YDR471W	0.897716
YCR031C	YER074W	0.979154
YCR031C	YFR031C-A	0.947639
YCR031C	YGL030W	0.65301
YCR031C	YGL031C	0.719942
YCR031C	YGL076C	0.625986
YCR031C	YGL103W	0.907098
YCR031C	YGL123W	0.566898
YCR031C	YGL135W	0.742454
YCR031C	YGL147C	0.507724
YCR031C	YGR034W	0.966475
YCR031C	YGR085C	0.897713
YCR031C	YHL001W	0.897117
YCR031C	YHL015W	0.61077
YCR031C	YHL033C	0.648242
YCR031C	YHR141C	0.566898
YCR031C	YHR203C	0.897012
YCR031C	YIL018W	0.878964
YCR031C	YIL133C	0.89076
YCR031C	YJL177W	0.986131
YCR031C	YJL190C	0.610357
YCR031C	YJL191W	0.574545
YCR031C	YJR123W	0.830654
YCR031C	YKL180W	0.890104
YCR031C	YLL045C	0.577164
YCR031C	YLR029C	0.585818
YCR031C	YLR075W	0.828376
YCR031C	YLR150W	0.566898
YCR031C	YLR287C-A	0.654608
YCR031C	YLR340W	0.554521
YCR031C	YLR441C	0.891613
YCR031C	YLR448W	0.852703
YCR031C	YML063W	0.779063
YCR031C	YML073C	0.664093
YCR031C	YMR142C	0.792089
YCR031C	YMR194W	0.897012
YCR031C	YMR242C	0.720744
YCR031C	YNL069C	0.891906
YCR031C	YNL096C	0.568065
YCR031C	YNL132W	0.566898
YCR031C	YNL178W	0.87184
YCR031C	YNL301C	0.896236
YCR031C	YNL302C	0.530058
YCR031C	YOL127W	0.891308
YCR031C	YOR063W	0.749545
YCR031C	YOR096W	0.897009
YCR031C	YOR204W	0.579798
YCR031C	YOR234C	0.495956
YCR031C	YOR312C	0.570392
YCR031C	YPL090C	0.694995
YCR031C	YPL143W	0.566898
YCR031C	YPL249C-A	0.789085
YCR033W	YDR155C	0.897012
YCR033W	YGL194C	0.982567
YCR033W	YIL112W	0.99
YCR033W	YKR029C	0.99
YCR035C	YDL111C	0.99
YCR035C	YDR280W	0.99
YCR035C	YGR095C	0.99
YCR035C	YGR158C	0.99
YCR035C	YGR195W	0.99
YCR035C	YHR069C	0.99
YCR035C	YHR081W	0.900155
YCR035C	YNL189W	0.894583
YCR035C	YNL232W	0.99
YCR035C	YOL021C	0.99
YCR035C	YOL142W	0.99
YCR035C	YOR001W	0.99
YCR035C	YOR076C	0.99
YCR042C	YML114C	0.865339
YCR042C	YPL129W	0.520572
YCR046C	YCR071C	0.856338
YCR046C	YDR116C	0.897012
YCR046C	YDR237W	0.897012
YCR046C	YDR296W	0.898611
YCR046C	YDR322W	0.902316
YCR046C	YDR462W	0.894246
YCR046C	YGR220C	0.891865
YCR046C	YHR147C	0.544059
YCR046C	YJL063C	0.897012
YCR046C	YKL167C	0.889854
YCR046C	YKR006C	0.889854
YCR046C	YKR085C	0.879153
YCR046C	YLR312W-A	0.608008
YCR046C	YLR439W	0.922181
YCR046C	YML025C	0.89751
YCR046C	YMR024W	0.897012
YCR046C	YMR193W	0.860453
YCR046C	YNL005C	0.904134
YCR046C	YNL177C	0.542911
YCR046C	YNL252C	0.89708
YCR046C	YOR150W	0.533333
YCR052W	YDR303C	0.99
YCR052W	YFR037C	0.99
YCR052W	YGR056W	0.99
YCR052W	YGR275W	0.99
YCR052W	YHR056C	0.99
YCR052W	YIL126W	0.99
YCR052W	YKR008W	0.99
YCR052W	YLR033W	0.99
YCR052W	YLR321C	0.99
YCR052W	YLR357W	0.99
YCR052W	YML127W	0.99
YCR052W	YMR033W	0.99
YCR052W	YMR091C	0.99
YCR052W	YPR034W	0.99
YCR057C	YDL014W	0.894726
YCR057C	YDL148C	0.766542
YCR057C	YDR064W	0.565152
YCR057C	YDR324C	0.99
YCR057C	YDR449C	0.99
YCR057C	YER082C	0.897136
YCR057C	YGR090W	0.952166
YCR057C	YGR128C	0.61709
YCR057C	YHR148W	0.897012
YCR057C	YHR196W	0.715664
YCR057C	YJL069C	0.99
YCR057C	YJL109C	0.979928
YCR057C	YJR002W	0.982884
YCR057C	YJR145C	0.511548
YCR057C	YKR060W	0.633
YCR057C	YLL011W	0.776999
YCR057C	YLR129W	0.99
YCR057C	YLR186W	0.897331
YCR057C	YLR197W	0.925958
YCR057C	YLR222C	0.99
YCR057C	YLR409C	0.99
YCR057C	YMR093W	0.99
YCR057C	YMR128W	0.894436
YCR057C	YNL075W	0.565826
YCR057C	YNL132W	0.862409
YCR057C	YOR145C	0.492141
YCR057C	YPL126W	0.898272
YCR057C	YPL217C	0.794472
YCR057C	YPL266W	0.562552
YCR057C	YPR137W	0.894848
YCR057C	YPR144C	0.917679
YCR060W	YPL235W	0.666915
YCR063W	YDL030W	0.524252
YCR063W	YDL209C	0.576956
YCR063W	YGL128C	0.510852
YCR063W	YHR165C	0.553213
YCR063W	YLL036C	0.566898
YCR063W	YLR117C	0.570929
YCR063W	YML049C	0.5667
YCR063W	YMR213W	0.804611
YCR063W	YPL151C	0.5451
YCR063W	YPR101W	0.556153
YCR066W	YGL058W	0.76164
YCR071C	YDR116C	0.897012
YCR071C	YDR237W	0.651081
YCR071C	YDR296W	0.862988
YCR071C	YDR322W	0.891824
YCR071C	YDR405W	0.524989
YCR071C	YDR462W	0.592207
YCR071C	YGR220C	0.566898
YCR071C	YJL063C	0.648671
YCR071C	YKL167C	0.642832
YCR071C	YKR006C	0.759712
YCR071C	YKR085C	0.554614
YCR071C	YLR312W-A	0.547368
YCR071C	YLR439W	0.916075
YCR071C	YML025C	0.549212
YCR071C	YMR024W	0.897012
YCR071C	YMR193W	0.674168
YCR071C	YNL005C	0.891388
YCR071C	YNL252C	0.746482
YCR071C	YOR150W	0.554614
YCR072C	YDR101C	0.809436
YCR072C	YER006W	0.858494
YCR072C	YER126C	0.743152
YCR072C	YGR245C	0.892059
YCR072C	YHR197W	0.910747
YCR072C	YKL009W	0.530235
YCR072C	YLR074C	0.549466
YCR072C	YLR106C	0.865822
YCR072C	YLR325C	0.566898
YCR072C	YNL182C	0.98932
YCR072C	YNR053C	0.895592
YCR072C	YPL093W	0.571178
YCR072C	YPR016C	0.69162
YCR073W-A	YER133W	0.595021
YCR073W-A	YLR028C	0.720987
YCR076C	YER094C	0.506514
YCR077C	YDL160C	0.99
YCR077C	YDR378C	0.99
YCR077C	YDR473C	0.897012
YCR077C	YER112W	0.99
YCR077C	YER146W	0.99
YCR077C	YER172C	0.566898
YCR077C	YGL173C	0.99
YCR077C	YGR091W	0.897012
YCR077C	YHR165C	0.747424
YCR077C	YJL124C	0.99
YCR077C	YKL173W	0.892977
YCR077C	YLR147C	0.570898
YCR077C	YLR275W	0.546831
YCR077C	YLR438C-A	0.75058
YCR077C	YMR268C	0.578318
YCR077C	YNL147W	0.918652
YCR077C	YOR308C	0.765565
YCR077C	YPR082C	0.707243
YCR077C	YPR178W	0.99
YCR079W	YOR323C	0.848267
YCR081W	YDR308C	0.897012
YCR081W	YDR443C	0.99
YCR081W	YER022W	0.897685
YCR081W	YGL025C	0.826632
YCR081W	YGL127C	0.495553
YCR081W	YGL151W	0.99
YCR081W	YGR104C	0.893757
YCR081W	YHR041C	0.897012
YCR081W	YHR058C	0.902508
YCR081W	YLR071C	0.99
YCR081W	YML007W	0.537696
YCR081W	YMR112C	0.782177
YCR081W	YNL025C	0.556999
YCR081W	YNL236W	0.99
YCR081W	YNR010W	0.897426
YCR081W	YOL051W	0.751304
YCR081W	YOL135C	0.963213
YCR081W	YOR174W	0.897166
YCR081W	YPL042C	0.9692
YCR081W	YPR070W	0.99
YCR081W	YPR168W	0.71342
YCR088W	YDR129C	0.580309
YCR088W	YFL039C	0.893668
YCR088W	YLR429W	0.610938
YCR088W	YPL004C	0.548443
YCR092C	YOL090W	0.890759
YCR093W	YGR134W	0.890031
YCR093W	YNL288W	0.977382
YCR093W	YNR052C	0.945152
YCR095C	YHL029C	0.984119
YCR095C	YNL032W	0.898971
YCR095C	YNL099C	0.897012
YDL002C	YDR190C	0.99
YDL002C	YER092W	0.99
YDL002C	YFL013C	0.99
YDL002C	YFL039C	0.897012
YDL002C	YGL150C	0.99
YDL002C	YJL081C	0.947127
YDL002C	YLR052W	0.99
YDL002C	YNL059C	0.862263
YDL002C	YNL215W	0.508518
YDL002C	YOR141C	0.99
YDL002C	YPL129W	0.689962
YDL002C	YPL235W	0.985024
YDL003W	YFL008W	0.807948
YDL003W	YJL074C	0.966028
YDL005C	YDR308C	0.981135
YDL005C	YDR443C	0.49688
YDL005C	YER022W	0.979389
YDL005C	YGL025C	0.99
YDL005C	YGL127C	0.898117
YDL005C	YGL151W	0.894694
YDL005C	YGR104C	0.853628
YDL005C	YHR041C	0.897012
YDL005C	YHR058C	0.981992
YDL005C	YLR071C	0.85778
YDL005C	YMR112C	0.897012
YDL005C	YNL236W	0.888654
YDL005C	YNR010W	0.981656
YDL005C	YOL051W	0.980076
YDL005C	YOL135C	0.861603
YDL005C	YOR174W	0.99
YDL005C	YPR070W	0.97697
YDL005C	YPR168W	0.976673
YDL007W	YDL097C	0.99
YDL007W	YDL147W	0.99
YDL007W	YDR363W-A	0.99
YDL007W	YDR394W	0.99
YDL007W	YDR427W	0.99
YDL007W	YER021W	0.99
YDL007W	YFR004W	0.99
YDL007W	YFR010W	0.99
YDL007W	YFR052W	0.99
YDL007W	YGL048C	0.99
YDL007W	YGR232W	0.796087
YDL007W	YHL030W	0.99
YDL007W	YHR027C	0.99
YDL007W	YHR200W	0.99
YDL007W	YIL075C	0.99
YDL007W	YKL145W	0.99
YDL007W	YLR421C	0.99
YDL007W	YMR191W	0.734107
YDL007W	YMR314W	0.605937
YDL007W	YOR117W	0.99
YDL007W	YOR259C	0.99
YDL007W	YOR261C	0.99
YDL007W	YPR108W	0.99
YDL013W	YDR320C	0.97707
YDL013W	YFR004W	0.49101
YDL013W	YKL145W	0.49591
YDL013W	YLR421C	0.508202
YDL013W	YOR259C	0.54453
YDL014W	YDL082W	0.54686
YDL014W	YDL083C	0.519529
YDL014W	YDL148C	0.92212
YDL014W	YDR025W	0.521439
YDL014W	YDR060W	0.705335
YDL014W	YDR064W	0.738654
YDL014W	YDR299W	0.67189
YDL014W	YDR324C	0.708171
YDL014W	YDR447C	0.556169
YDL014W	YDR449C	0.919185
YDL014W	YDR496C	0.90977
YDL014W	YER082C	0.895495
YDL014W	YER102W	0.589183
YDL014W	YGL030W	0.576572
YDL014W	YGL120C	0.892885
YDL014W	YGR085C	0.696838
YDL014W	YGR090W	0.897293
YDL014W	YGR128C	0.728508
YDL014W	YGR145W	0.626056
YDL014W	YHR148W	0.844046
YDL014W	YHR203C	0.76061
YDL014W	YIL018W	0.578739
YDL014W	YIL133C	0.658442
YDL014W	YJL033W	0.579383
YDL014W	YJL109C	0.892761
YDL014W	YJL190C	0.851431
YDL014W	YJR002W	0.976396
YDL014W	YJR145C	0.897012
YDL014W	YKR060W	0.586912
YDL014W	YLL008W	0.495801
YDL014W	YLL011W	0.678415
YDL014W	YLL045C	0.581393
YDL014W	YLR029C	0.608804
YDL014W	YLR075W	0.489238
YDL014W	YLR129W	0.86608
YDL014W	YLR175W	0.909122
YDL014W	YLR186W	0.897391
YDL014W	YLR197W	0.99
YDL014W	YLR222C	0.498755
YDL014W	YLR409C	0.820892
YDL014W	YML063W	0.538276
YDL014W	YMR093W	0.895423
YDL014W	YMR128W	0.910697
YDL014W	YMR229C	0.889809
YDL014W	YMR290C	0.899416
YDL014W	YMR309C	0.487148
YDL014W	YNL061W	0.557536
YDL014W	YNL069C	0.490381
YDL014W	YNL132W	0.90279
YDL014W	YNL308C	0.527976
YDL014W	YOL077C	0.581751
YDL014W	YOR063W	0.638295
YDL014W	YOR096W	0.782198
YDL014W	YOR206W	0.840788
YDL014W	YOR310C	0.99
YDL014W	YPL012W	0.895202
YDL014W	YPL126W	0.892208
YDL014W	YPL131W	0.541185
YDL014W	YPL198W	0.609358
YDL014W	YPL217C	0.906634
YDL014W	YPR137W	0.566898
YDL014W	YPR144C	0.897012
YDL018C	YHR110W	0.574021
YDL018C	YML012W	0.582086
YDL029W	YIL062C	0.979774
YDL029W	YJR065C	0.99
YDL029W	YKL013C	0.99
YDL029W	YLR370C	0.99
YDL029W	YNR035C	0.99
YDL030W	YDL043C	0.91928
YDL030W	YDL098C	0.890503
YDL030W	YDL209C	0.560068
YDL030W	YDR416W	0.684379
YDL030W	YDR473C	0.853658
YDL030W	YER029C	0.99
YDL030W	YER172C	0.99
YDL030W	YGL128C	0.542178
YDL030W	YGR074W	0.896749
YDL030W	YGR091W	0.970482
YDL030W	YHR165C	0.99
YDL030W	YIR009W	0.785499
YDL030W	YJL203W	0.99
YDL030W	YKL173W	0.957646
YDL030W	YLL036C	0.89732
YDL030W	YLR117C	0.87342
YDL030W	YLR147C	0.99
YDL030W	YLR275W	0.882517
YDL030W	YLR424W	0.575925
YDL030W	YML046W	0.80863
YDL030W	YML049C	0.99
YDL030W	YMR125W	0.484769
YDL030W	YMR240C	0.99
YDL030W	YMR288W	0.99
YDL030W	YOR308C	0.885914
YDL030W	YOR319W	0.566898
YDL030W	YPL151C	0.893004
YDL030W	YPL213W	0.99
[truncated: 7,074 more rows]
